# Supplementary material for: Comparative Transcriptomics Analyses across Species, Organs, and Developmental Stages Reveal Functionally Constrained lncRNAs
Source: Mol Biol Evol. 2019 Sep 20;37(1):240–59. doi: 10.1093/molbev/msz212 (PMC6984365; doi:10.1093/molbev/msz212)
Supplement: msz212_Supplementary_Data [file msz212_supplementary_data.zip]

Archive with 11 entries (10 files):
- msz212-Suppl_data/
- msz212-Suppl_data/SupplementaryMaterial.pdf
- msz212-Suppl_data/SupplementaryTable1.xls
- msz212-Suppl_data/SupplementaryTable2.xls
- msz212-Suppl_data/SupplementaryTable3.xls
- msz212-Suppl_data/SupplementaryTable4.xls
- msz212-Suppl_data/SupplementaryTable5.txt
- msz212-Suppl_data/SupplementaryTable6.xls
- msz212-Suppl_data/SupplementaryTable7.xls
- msz212-Suppl_data/SupplementaryTable8.txt
- msz212-Suppl_data/SupplementaryTable9.txt
