# Supplementary material for: Comparative Transcriptomics Analyses across Species, Organs, and Developmental Stages Reveal Functionally Constrained lncRNAs
Source: Mol Biol Evol. 2019 Sep 20;37(1):240–59. doi: 10.1093/molbev/msz212 (PMC6984365; doi:10.1093/molbev/msz212)
Supplement: msz212_Supplementary_Data [file msz212_supplementary_data.zip › msz212-Suppl_data/SupplementaryTable4.xls]

## Sheet: Legend
This table provides a list of putative organ/developmental stage markers, derived from our RNA-seq analysis. This list contains protein-coding genes with narrow expression distribution (organ/stage specificity value >= 0.85), which reach their maximum expression in the same organ and stage for mouse and rat.
ID.Mouse	mouse Ensembl gene identifier
ID.Rat	rat Ensembl gene identifier
GeneName	gene name
MaxSample.Mouse	sample (organ/developmental stage combination) in which maximum expression is reached in mouse
MaxExpression.Mouse	maximum expression level (TPM) in mouse
ExpressionSpecificity.Mouse	expression specificity (Methods; high values indicate a narrow expression pattern) value in mouse
MaxSample.Rat	sample (organ/developmental stage combination) in which maximum expression is reached in rat
MaxExpression.Rat	maximum expression level (TPM) in rat
ExpressionSpecificity.Rat	expression specificity (Methods; high values indicate a narrow expression pattern) value in rat

## Sheet: Supplementary Table 4
ID.Mouse	ID.Rat	GeneName	MaxSample.Mouse	MaxExpression.Mouse	ExpressionSpecificity.Mouse	MaxSample.Rat	MaxExpression.Rat	ExpressionSpecificity.Rat
ENSMUSG00000074454	ENSRNOG00000038128	Defb33	Testis_AdultAged	90.4641	1	Testis_AdultAged	379.377	0.999967
ENSMUSG00000091863	ENSRNOG00000024350	Cldn34a	Testis_AdultAged	9.9811	1	Testis_AdultAged	8.0969	0.999829
ENSMUSG00000026882	ENSRNOG00000042373	4930568D16Rik	Testis_AdultAged	17.5239	1	Testis_AdultAged	27.9635	0.999821
ENSMUSG00000035651	ENSRNOG00000038396	4930480E11Rik	Testis_AdultAged	9.99679	1	Testis_AdultAged	4.62357	0.999795
ENSMUSG00000060565	ENSRNOG00000027370	Gm5591	Testis_AdultAged	3.51816	1	Testis_AdultAged	14.1024	0.999762
ENSMUSG00000031194	ENSRNOG00000026227	4931400O07Rik	Testis_AdultAged	11.0667	1	Testis_AdultAged	2.76592	0.996797
ENSMUSG00000025288	ENSRNOG00000051726	4933436I01Rik	Testis_AdultAged	57.6218	0.999992	Testis_AdultAged	2.66793	0.997095
ENSMUSG00000040514	ENSRNOG00000008594	Tex47	Testis_AdultAged	113.322	0.999975	Testis_AdultAged	58.2051	0.99997
ENSMUSG00000043569	ENSRNOG00000031956	Cldn34c4	Testis_AdultAged	30.6793	0.99997	Testis_AdultAged	28.3981	0.999885
ENSMUSG00000024116	ENSRNOG00000047969	Prss21	Testis_AdultAged	92.2521	0.999959	Testis_AdultAged	67.7956	0.997334
ENSMUSG00000026963	ENSRNOG00000040275	Tmem210	Testis_AdultAged	178.554	0.999948	Testis_AdultAged	295.268	0.999905
ENSMUSG00000045022	ENSRNOG00000045818	1700024P04Rik	Testis_AdultAged	502.929	0.999947	Testis_AdultAged	596.636	0.999954
ENSMUSG00000015242	ENSRNOG00000039113	Nipsnap3a	Testis_AdultAged	103.681	0.999946	Testis_AdultAged	90.0438	0.999946
ENSMUSG00000021415	ENSRNOG00000033763	4933417A18Rik	Testis_AdultAged	215.436	0.999944	Testis_AdultAged	138.738	0.999154
ENSMUSG00000072878	ENSRNOG00000024560	1700123L14Rik	Testis_AdultAged	785.69	0.999944	Testis_AdultAged	535.393	0.999927
ENSMUSG00000070563	ENSRNOG00000021037	Spaca4	Testis_AdultAged	175.568	0.999943	Testis_AdultAged	231.667	0.99985
ENSMUSG00000029909	ENSRNOG00000012201	Prss37	Testis_AdultAged	393.238	0.999942	Testis_AdultAged	364.71	0.999932
ENSMUSG00000051437	ENSRNOG00000017016	Ubqlnl	Testis_AdultAged	282.464	0.99994	Testis_AdultAged	635.614	0.999952
ENSMUSG00000023350	ENSRNOG00000026582	4921501E09Rik	Testis_AdultAged	23.3003	0.999937	Testis_AdultAged	118.34	0.997295
ENSMUSG00000062791	ENSRNOG00000031294	Gm382	Testis_AdultAged	11.0284	0.999936	Testis_AdultAged	12.2865	0.999836
ENSMUSG00000034913	ENSRNOG00000047413	Spert	Testis_AdultAged	791.775	0.999936	Testis_AdultAged	558.878	0.999903
ENSMUSG00000050685	ENSRNOG00000028005	Ccdc54	Testis_AdultAged	610.106	0.999934	Testis_AdultAged	918.48	0.999952
ENSMUSG00000051936	ENSRNOG00000013132	Prss58	Testis_AdultAged	154.872	0.999931	Testis_AdultAged	118.123	0.999933
ENSMUSG00000038015	ENSRNOG00000002539	Prm2	Testis_AdultAged	18580.5	0.999931	Testis_AdultAged	1367.31	0.999804
ENSMUSG00000043050	ENSRNOG00000002566	Tnp2	Testis_AdultAged	12041.4	0.999931	Testis_AdultAged	15129.4	0.999949
ENSMUSG00000025043	ENSRNOG00000024138	Dusp21	Testis_AdultAged	40.042	0.99993	Testis_AdultAged	15.0541	0.999843
ENSMUSG00000056197	ENSRNOG00000024604	4931417E11Rik	Testis_AdultAged	72.5128	0.99993	Testis_AdultAged	210.73	0.999939
ENSMUSG00000051732	ENSRNOG00000014527	Pabpc2	Testis_AdultAged	515.079	0.99993	Testis_AdultAged	328.167	0.99992
ENSMUSG00000040456	ENSRNOG00000021452	Hypm	Testis_AdultAged	365.382	0.999928	Testis_AdultAged	556.695	0.9999
ENSMUSG00000027431	ENSRNOG00000009461	Scp2d1	Testis_AdultAged	591.073	0.999926	Testis_AdultAged	348.603	0.999654
ENSMUSG00000078315	ENSRNOG00000003836	Fam47c	Testis_AdultAged	26.8676	0.999926	Testis_AdultAged	38.099	0.999885
ENSMUSG00000043060	ENSRNOG00000032241	Fscb	Testis_AdultAged	225.779	0.999925	Testis_AdultAged	219.248	0.99994
ENSMUSG00000029766	ENSRNOG00000027055	1700012A03Rik	Testis_AdultAged	434.204	0.999924	Testis_AdultAged	1246.93	0.999934
ENSMUSG00000041399	ENSRNOG00000013566	1700013G24Rik	Testis_AdultAged	823.608	0.999924	Testis_AdultAged	559.801	0.999814
ENSMUSG00000022501	ENSRNOG00000002532	Prm1	Testis_AdultAged	14844.4	0.999924	Testis_AdultAged	15092.6	0.999943
ENSMUSG00000092518	ENSRNOG00000033173	Fam71e2	Testis_AdultAged	252.2	0.999924	Testis_AdultAged	122.956	0.999715
ENSMUSG00000027480	ENSRNOG00000027221	Sun5	Testis_AdultAged	147.257	0.999923	Testis_AdultAged	133.622	0.999876
ENSMUSG00000049506	ENSRNOG00000005104	Sppl2c	Testis_AdultAged	258.916	0.999923	Testis_AdultAged	172.929	0.999333
ENSMUSG00000033794	ENSRNOG00000055849	Lpcat2b	Testis_AdultAged	154.327	0.999922	Testis_AdultAged	87.1082	0.998748
ENSMUSG00000020945	ENSRNOG00000003501	Lyzl6	Testis_AdultAged	260.087	0.999922	Testis_AdultAged	90.617	0.999915
ENSMUSG00000053624	ENSRNOG00000029096	Gykl1	Testis_AdultAged	419.914	0.999921	Testis_AdultAged	299.913	0.999934
ENSMUSG00000075524	ENSRNOG00000030150	4930407I10Rik	Testis_AdultAged	167.021	0.999921	Testis_AdultAged	269.483	0.999587
ENSMUSG00000063447	ENSRNOG00000034016	Ube2d2b	Testis_AdultAged	281.836	0.999921	Testis_AdultAged	610.57	0.999918
ENSMUSG00000050058	ENSRNOG00000002564	Prm3	Testis_AdultAged	681.017	0.99992	Testis_AdultAged	1336.56	0.999946
ENSMUSG00000028314	ENSRNOG00000005721	Toporsl	Testis_AdultAged	123.824	0.99992	Testis_AdultAged	86.0085	0.999774
ENSMUSG00000042800	ENSRNOG00000002972	Spata46	Testis_AdultAged	377.738	0.99992	Testis_AdultAged	212.115	0.997159
ENSMUSG00000022798	ENSRNOG00000042555	4930435E12Rik	Testis_AdultAged	129.398	0.999919	Testis_AdultAged	92.4399	0.999573
ENSMUSG00000024510	ENSRNOG00000014988	Ftmt	Testis_AdultAged	102.721	0.999919	Testis_AdultAged	97.3195	0.999935
ENSMUSG00000021977	ENSRNOG00000053522	1700129C05Rik	Testis_AdultAged	853.798	0.999919	Testis_AdultAged	95.8432	0.99993
ENSMUSG00000087279	ENSRNOG00000042847	4930544D05Rik	Testis_AdultAged	322.468	0.999919	Testis_AdultAged	669.337	0.999853
ENSMUSG00000036921	ENSRNOG00000022257	Tex46	Testis_AdultAged	54.5909	0.999919	Testis_AdultAged	178.853	0.999916
ENSMUSG00000027482	ENSRNOG00000013778	Bpifa3	Testis_AdultAged	118.785	0.999918	Testis_AdultAged	212.608	0.999927
ENSMUSG00000032110	ENSRNOG00000008508	Acrv1	Testis_AdultAged	450.175	0.999917	Testis_AdultAged	301.265	0.999829
ENSMUSG00000025051	ENSRNOG00000024271	Samt4	Testis_AdultAged	8.78084	0.999916	Testis_AdultAged	12.3144	0.99989
ENSMUSG00000021966	ENSRNOG00000047632	Prss52	Testis_AdultAged	126.856	0.999916	Testis_AdultAged	91.3514	0.999799
ENSMUSG00000041009	ENSRNOG00000037285	Iqcf4	Testis_AdultAged	456.257	0.999916	Testis_AdultAged	693.251	0.999948
ENSMUSG00000043429	ENSRNOG00000022104	Ccdc185	Testis_AdultAged	180.646	0.999915	Testis_AdultAged	133.991	0.999915
ENSMUSG00000031233	ENSRNOG00000013600	Pgk2	Testis_AdultAged	1077.55	0.999914	Testis_AdultAged	1032.1	0.999931
ENSMUSG00000046957	ENSRNOG00000013050	Spz1	Testis_AdultAged	2145.01	0.999914	Testis_AdultAged	842.386	0.999916
ENSMUSG00000050553	ENSRNOG00000029397	Gk2	Testis_AdultAged	571.53	0.999914	Testis_AdultAged	717.567	0.999926
ENSMUSG00000084234	ENSRNOG00000045720	4933405O20Rik	Testis_AdultAged	93.6426	0.999914	Testis_AdultAged	160.78	0.999907
ENSMUSG00000020622	ENSRNOG00000004296	Nt5c1b	Testis_AdultAged	689.594	0.999914	Testis_AdultAged	1348.84	0.999925
ENSMUSG00000028533	ENSRNOG00000022488	Izumo3	Testis_AdultAged	194.059	0.999913	Testis_AdultAged	172.173	0.999926
ENSMUSG00000074812	ENSRNOG00000037081	Spdye4c	Testis_AdultAged	26.8477	0.999913	Testis_AdultAged	17.8154	0.999611
ENSMUSG00000008813	ENSRNOG00000025473	Tppp2	Testis_AdultAged	750.338	0.999913	Testis_AdultAged	539.031	0.999658
ENSMUSG00000073001	ENSRNOG00000056740	Cylc1	Testis_AdultAged	109.444	0.999913	Testis_AdultAged	72.6323	0.999882
ENSMUSG00000046723	ENSRNOG00000038671	Adam24	Testis_AdultAged	92.4214	0.999913	Testis_AdultAged	219.338	0.999944
ENSMUSG00000035785	ENSRNOG00000057998	Cmtm2b	Testis_AdultAged	732.104	0.999912	Testis_AdultAged	1972.12	0.999942
ENSMUSG00000028589	ENSRNOG00000043039	1700012P22Rik	Testis_AdultAged	100.177	0.999912	Testis_AdultAged	37.4859	0.9994
ENSMUSG00000051036	ENSRNOG00000028765	Ttc24	Testis_AdultAged	191.942	0.999912	Testis_AdultAged	22.3451	0.972982
ENSMUSG00000024728	ENSRNOG00000061597	1700025F22Rik	Testis_AdultAged	160.678	0.999911	Testis_AdultAged	605.446	0.999767
ENSMUSG00000046615	ENSRNOG00000003456	Actrt1	Testis_AdultAged	35.9909	0.999911	Testis_AdultAged	110.587	0.999957
ENSMUSG00000042888	ENSRNOG00000025726	Prr30	Testis_AdultAged	480.539	0.999911	Testis_AdultAged	1440.76	0.999946
ENSMUSG00000051618	ENSRNOG00000023833	Ubqln3	Testis_AdultAged	416.21	0.99991	Testis_AdultAged	540.171	0.999947
ENSMUSG00000044084	ENSRNOG00000058939	Spem2	Testis_AdultAged	437.48	0.99991	Testis_AdultAged	483.051	0.999923
ENSMUSG00000050089	ENSRNOG00000002921	Akap4	Testis_AdultAged	1518.69	0.999909	Testis_AdultAged	3004.92	0.999926
ENSMUSG00000040163	ENSRNOG00000026864	1700034J05Rik	Testis_AdultAged	236.376	0.999908	Testis_AdultAged	231.194	0.99991
ENSMUSG00000036574	ENSRNOG00000018559	Tex44	Testis_AdultAged	114.106	0.999908	Testis_AdultAged	95.9081	0.999905
ENSMUSG00000035420	ENSRNOG00000015834	Fam170a	Testis_AdultAged	102.717	0.999908	Testis_AdultAged	154.189	0.99977
ENSMUSG00000021961	ENSRNOG00000012402	4930578I06Rik	Testis_AdultAged	252.685	0.999908	Testis_AdultAged	355.865	0.999928
ENSMUSG00000084135	ENSRNOG00000050580	Pom121l12	Testis_AdultAged	119.161	0.999908	Testis_AdultAged	99.8244	0.999935
ENSMUSG00000027880	ENSRNOG00000027522	Slc25a54	Testis_AdultAged	19.3805	0.999907	Testis_AdultAged	5.87082	0.98691
ENSMUSG00000028287	ENSRNOG00000031013	1700009N14Rik	Testis_AdultAged	846.038	0.999907	Testis_AdultAged	724.434	0.999923
ENSMUSG00000017720	ENSRNOG00000026215	Trp53tg5	Testis_AdultAged	203.953	0.999907	Testis_AdultAged	129.187	0.999796
ENSMUSG00000095365	ENSRNOG00000003377	Rbm31y	Testis_AdultAged	16.674	0.999907	Testis_AdultAged	32.9269	0.999954
ENSMUSG00000070979	ENSRNOG00000016641	Actl7a	Testis_AdultAged	433.331	0.999906	Testis_AdultAged	538.518	0.999943
ENSMUSG00000045521	ENSRNOG00000037997	Tssk2	Testis_AdultAged	638.614	0.999906	Testis_AdultAged	343.137	0.999925
ENSMUSG00000066368	ENSRNOG00000032642	Actl11	Testis_AdultAged	225.821	0.999906	Testis_AdultAged	286.014	0.999935
ENSMUSG00000091017	ENSRNOG00000029371	Fam71a	Testis_AdultAged	114.371	0.999906	Testis_AdultAged	99.115	0.999918
ENSMUSG00000029235	ENSRNOG00000002169	Pdcl2	Testis_AdultAged	929.066	0.999905	Testis_AdultAged	1229.1	0.999705
ENSMUSG00000032566	ENSRNOG00000037305	1700080E11Rik	Testis_AdultAged	234.126	0.999905	Testis_AdultAged	73.528	0.999589
ENSMUSG00000038994	ENSRNOG00000024041	Hils1	Testis_AdultAged	1065.89	0.999905	Testis_AdultAged	1262.84	0.999864
ENSMUSG00000047025	ENSRNOG00000004875	Ccer1	Testis_AdultAged	345.823	0.999905	Testis_AdultAged	332.676	0.99993
ENSMUSG00000017049	ENSRNOG00000013740	Ccdc70	Testis_AdultAged	294.477	0.999905	Testis_AdultAged	381.95	0.999945
ENSMUSG00000078320	ENSRNOG00000045953	Tex13c1	Testis_AdultAged	41.2653	0.999905	Testis_AdultAged	34.5293	0.999785
ENSMUSG00000048206	ENSRNOG00000034088	Dnajb8	Testis_AdultAged	626.008	0.999905	Testis_AdultAged	672.35	0.999953
ENSMUSG00000026182	ENSRNOG00000017611	Tnp1	Testis_AdultAged	12694	0.999905	Testis_AdultAged	20190.4	0.999934
ENSMUSG00000078593	ENSRNOG00000049874	1700042G07Rik	Testis_AdultAged	593.996	0.999904	Testis_AdultAged	1079.79	0.999885
ENSMUSG00000036244	ENSRNOG00000008737	Tbc1d21	Testis_AdultAged	229.945	0.999904	Testis_AdultAged	458.833	0.999837
ENSMUSG00000051276	ENSRNOG00000012586	Actrt2	Testis_AdultAged	485.597	0.999904	Testis_AdultAged	638.436	0.999914
ENSMUSG00000036013	ENSRNOG00000028011	Fam122c	Testis_AdultAged	124.885	0.999903	Testis_AdultAged	67.3516	0.999902
ENSMUSG00000007907	ENSRNOG00000001950	Cabs1	Testis_AdultAged	873.621	0.999903	Testis_AdultAged	1334.47	0.999943
ENSMUSG00000029883	ENSRNOG00000028989	1700074P13Rik	Testis_AdultAged	736.578	0.999902	Testis_AdultAged	231.53	0.999878
ENSMUSG00000025527	ENSRNOG00000022476	Satl1	Testis_AdultAged	63.4614	0.999901	Testis_AdultAged	61.9508	0.999939
ENSMUSG00000031330	ENSRNOG00000002923	Zcchc13	Testis_AdultAged	90.2792	0.9999	Testis_AdultAged	159.758	0.99961
ENSMUSG00000074849	ENSRNOG00000040116	Spata31d1c	Testis_AdultAged	47.9534	0.9999	Testis_AdultAged	62.1536	0.999911
ENSMUSG00000038709	ENSRNOG00000029073	Txndc8	Testis_AdultAged	374.803	0.9999	Testis_AdultAged	259.899	0.999905
ENSMUSG00000031452	ENSRNOG00000026740	1700029H14Rik	Testis_AdultAged	721.77	0.9999	Testis_AdultAged	1019.08	0.99993
ENSMUSG00000074127	ENSRNOG00000025420	Cmtm2a	Testis_AdultAged	1146.11	0.999899	Testis_AdultAged	3625.54	0.999908
ENSMUSG00000074619	ENSRNOG00000061390	1700034I23Rik	Testis_AdultAged	358.108	0.999899	Testis_AdultAged	1425.52	0.999798
ENSMUSG00000030385	ENSRNOG00000019280	2900092C05Rik	Testis_AdultAged	125.488	0.999898	Testis_AdultAged	91.1141	0.99642
ENSMUSG00000029682	ENSRNOG00000007231	Spam1	Testis_AdultAged	72.4936	0.999898	Testis_AdultAged	234.652	0.999919
ENSMUSG00000041791	ENSRNOG00000008727	Capza3	Testis_AdultAged	319.881	0.999898	Testis_AdultAged	611.656	0.999944
ENSMUSG00000091692	ENSRNOG00000027112	4930433I11Rik	Testis_AdultAged	22.0378	0.999896	Testis_AdultAged	103.26	0.999824
ENSMUSG00000090202	ENSRNOG00000016432	4930503B20Rik	Testis_AdultAged	509.46	0.999896	Testis_AdultAged	307.251	0.997208
ENSMUSG00000031518	ENSRNOG00000048035	Spata4	Testis_AdultAged	1976.99	0.999895	Testis_AdultAged	1003.16	0.999934
ENSMUSG00000045336	ENSRNOG00000038569	Hsfy2	Testis_AdultAged	154.548	0.999895	Testis_AdultAged	144.535	0.999935
ENSMUSG00000078632	ENSRNOG00000042025	Lrrc37a	Testis_AdultAged	41.5951	0.999894	Testis_AdultAged	94.9293	0.995503
ENSMUSG00000069971	ENSRNOG00000024182	4933402J07Rik	Testis_AdultAged	481.674	0.999894	Testis_AdultAged	64.1254	0.999793
ENSMUSG00000061923	ENSRNOG00000006578	Odf1	Testis_AdultAged	2431.43	0.999894	Testis_AdultAged	8332.8	0.999918
ENSMUSG00000047720	ENSRNOG00000057254	4922502D21Rik	Testis_AdultAged	1269.65	0.999893	Testis_AdultAged	113.233	0.99988
ENSMUSG00000029678	ENSRNOG00000039466	Hyal5	Testis_AdultAged	163.132	0.999892	Testis_AdultAged	85.1801	0.999932
ENSMUSG00000029437	ENSRNOG00000026192	Il31	Testis_AdultAged	64.2619	0.999892	Testis_AdultAged	11.9411	0.995862
ENSMUSG00000055547	ENSRNOG00000028089	Apobec4	Testis_AdultAged	97.4223	0.999892	Testis_AdultAged	35.113	0.999391
ENSMUSG00000034623	ENSRNOG00000047258	Prss55	Testis_AdultAged	219.963	0.999891	Testis_AdultAged	171.609	0.99469
ENSMUSG00000037529	ENSRNOG00000014001	Prss40	Testis_AdultAged	74.5639	0.999889	Testis_AdultAged	39.1926	0.999885
ENSMUSG00000026331	ENSRNOG00000013792	Slco6c1	Testis_AdultAged	118.132	0.999889	Testis_AdultAged	82.2392	0.999854
ENSMUSG00000059114	ENSRNOG00000052456	Lrrc74a	Testis_AdultAged	159.973	0.999889	Testis_AdultAged	195.361	0.999377
ENSMUSG00000070980	ENSRNOG00000016621	Actl7b	Testis_AdultAged	702.644	0.999889	Testis_AdultAged	502.605	0.999647
ENSMUSG00000028938	ENSRNOG00000040301	Galntl5	Testis_AdultAged	487.397	0.999889	Testis_AdultAged	810.503	0.999857
ENSMUSG00000051896	ENSRNOG00000006476	Tex37	Testis_AdultAged	333.808	0.999889	Testis_AdultAged	590.757	0.999952
ENSMUSG00000079579	ENSRNOG00000046097	Gm6760	Testis_AdultAged	316.774	0.999888	Testis_AdultAged	438.042	0.999832
ENSMUSG00000073085	ENSRNOG00000029158	Cldn34b4	Testis_AdultAged	26.0652	0.999887	Testis_AdultAged	60.8769	0.99988
ENSMUSG00000061099	ENSRNOG00000021009	Gapdhs	Testis_AdultAged	1932.08	0.999885	Testis_AdultAged	2263.49	0.99993
ENSMUSG00000024973	ENSRNOG00000023528	Hrasls5	Testis_AdultAged	1569.67	0.999885	Testis_AdultAged	1383.97	0.999675
ENSMUSG00000024207	ENSRNOG00000045947	Acsbg2	Testis_AdultAged	193.785	0.999885	Testis_AdultAged	620.05	0.999872
ENSMUSG00000074764	ENSRNOG00000004852	Sel1l2	Testis_AdultAged	70.281	0.999884	Testis_AdultAged	42.0865	0.999617
ENSMUSG00000031991	ENSRNOG00000031438	Spata19	Testis_AdultAged	1203.42	0.999884	Testis_AdultAged	1259.48	0.999906
ENSMUSG00000020270	ENSRNOG00000027196	Smim23	Testis_AdultAged	248.564	0.999884	Testis_AdultAged	612.692	0.999905
ENSMUSG00000026940	ENSRNOG00000017044	Ccdc183	Testis_AdultAged	201.343	0.999884	Testis_AdultAged	183.795	0.999707
ENSMUSG00000078127	ENSRNOG00000020077	Fam170b	Testis_AdultAged	155.635	0.999883	Testis_AdultAged	208.048	0.999838
ENSMUSG00000092305	ENSRNOG00000032513	Prps1l1	Testis_AdultAged	192.872	0.999883	Testis_AdultAged	60.3925	0.999859
ENSMUSG00000091129	ENSRNOG00000042065	Iqcf6	Testis_AdultAged	67.4167	0.999882	Testis_AdultAged	58.0512	0.999523
ENSMUSG00000022249	ENSRNOG00000055986	Ttc23l	Testis_AdultAged	225.611	0.999881	Testis_AdultAged	373.983	0.999743
ENSMUSG00000031509	ENSRNOG00000053136	1700016D06Rik	Testis_AdultAged	240.565	0.999881	Testis_AdultAged	472.02	0.999858
ENSMUSG00000039335	ENSRNOG00000024521	Spata16	Testis_AdultAged	279.916	0.999881	Testis_AdultAged	76.4071	0.999807
ENSMUSG00000053868	ENSRNOG00000038917	Gm5142	Testis_AdultAged	520.916	0.999881	Testis_AdultAged	810.89	0.999926
ENSMUSG00000056223	ENSRNOG00000018202	Spata31	Testis_AdultAged	160.21	0.99988	Testis_AdultAged	195.48	0.999941
ENSMUSG00000028141	ENSRNOG00000020863	Oaz3	Testis_AdultAged	4271.68	0.99988	Testis_AdultAged	15183.6	0.999918
ENSMUSG00000055357	ENSRNOG00000003688	4933400A11Rik	Testis_AdultAged	70.2037	0.999879	Testis_AdultAged	19.0565	0.999724
ENSMUSG00000050996	ENSRNOG00000016409	Cetn1	Testis_AdultAged	538.539	0.999878	Testis_AdultAged	837.99	0.999928
ENSMUSG00000017832	ENSRNOG00000036819	Hspb9	Testis_AdultAged	1422.2	0.999877	Testis_AdultAged	4958.93	0.999913
ENSMUSG00000091311	ENSRNOG00000043261	Spata31d1b	Testis_AdultAged	102.661	0.999876	Testis_AdultAged	59.6711	0.999872
ENSMUSG00000046173	ENSRNOG00000017367	Pabpc6	Testis_AdultAged	182.254	0.999876	Testis_AdultAged	330.101	0.999561
ENSMUSG00000057240	ENSRNOG00000033714	Ms4a13	Testis_AdultAged	188.397	0.999876	Testis_AdultAged	236.924	0.999892
ENSMUSG00000068113	ENSRNOG00000057692	Gm4907	Testis_AdultAged	34.7587	0.999874	Testis_AdultAged	50.5635	0.999953
ENSMUSG00000073722	ENSRNOG00000026195	4931408C20Rik	Testis_AdultAged	15.7921	0.999874	Testis_AdultAged	42.1294	0.999926
ENSMUSG00000068167	ENSRNOG00000021791	Csnka2ip	Testis_AdultAged	308.244	0.999874	Testis_AdultAged	258.214	0.999927
ENSMUSG00000055643	ENSRNOG00000036807	Ubqln5	Testis_AdultAged	75.6548	0.999874	Testis_AdultAged	239.375	0.999959
ENSMUSG00000042554	ENSRNOG00000025862	Zp3r	Testis_AdultAged	157.722	0.999873	Testis_AdultAged	80.6068	0.999794
ENSMUSG00000063129	ENSRNOG00000030869	Aldoart2	Testis_AdultAged	410.959	0.999872	Testis_AdultAged	333.039	0.999839
ENSMUSG00000062154	ENSRNOG00000056854	Tex33	Testis_AdultAged	865.791	0.999872	Testis_AdultAged	811.145	0.999863
ENSMUSG00000066383	ENSRNOG00000037289	Iqcf1	Testis_AdultAged	287.137	0.99987	Testis_AdultAged	301.946	0.999841
ENSMUSG00000014529	ENSRNOG00000008585	Tmbim7	Testis_AdultAged	286.975	0.999869	Testis_AdultAged	496.018	0.999547
ENSMUSG00000024532	ENSRNOG00000018724	1700034E13Rik	Testis_AdultAged	657.245	0.999868	Testis_AdultAged	567.713	0.999732
ENSMUSG00000047441	ENSRNOG00000052152	Antxrl	Testis_AdultAged	121.454	0.999867	Testis_AdultAged	14.6034	0.999642
ENSMUSG00000024233	ENSRNOG00000016295	Lyzl1	Testis_AdultAged	204.403	0.999866	Testis_AdultAged	230.983	0.999428
ENSMUSG00000078577	ENSRNOG00000012340	Tmco2	Testis_AdultAged	581.878	0.999866	Testis_AdultAged	533.484	0.999792
ENSMUSG00000043468	ENSRNOG00000019044	Adam30	Testis_AdultAged	58.0441	0.999865	Testis_AdultAged	58.7465	0.999858
ENSMUSG00000040541	ENSRNOG00000054439	Tmem225	Testis_AdultAged	122.364	0.999865	Testis_AdultAged	24.0922	0.999778
ENSMUSG00000045794	ENSRNOG00000024815	Lkaaear1	Testis_AdultAged	291.999	0.999864	Testis_AdultAged	208.103	0.999637
ENSMUSG00000047518	ENSRNOG00000009906	Slfnl1	Testis_AdultAged	318.583	0.999863	Testis_AdultAged	280.59	0.99734
ENSMUSG00000020317	ENSRNOG00000007960	Theg	Testis_AdultAged	253.134	0.999862	Testis_AdultAged	408.989	0.999807
ENSMUSG00000056508	ENSRNOG00000007184	1700001K19Rik	Testis_AdultAged	310.797	0.999862	Testis_AdultAged	340.535	0.999836
ENSMUSG00000048875	ENSRNOG00000025422	Pudp	Testis_AdultAged	125.599	0.999861	Testis_AdultAged	78.6866	0.99992
ENSMUSG00000020636	ENSRNOG00000008299	Allc	Testis_AdultAged	562.201	0.99986	Testis_AdultAged	387.033	0.999406
ENSMUSG00000079583	ENSRNOG00000037399	Gm7073	Testis_AdultAged	46.1734	0.99986	Testis_AdultAged	68.3296	0.999944
ENSMUSG00000039742	ENSRNOG00000006132	Fam71f1	Testis_AdultAged	377.911	0.999858	Testis_AdultAged	386.543	0.999873
ENSMUSG00000032900	ENSRNOG00000023034	Tex43	Testis_AdultAged	269.22	0.999858	Testis_AdultAged	167.742	0.999417
ENSMUSG00000008482	ENSRNOG00000014127	Rnf151	Testis_AdultAged	469.192	0.999856	Testis_AdultAged	820.338	0.996744
ENSMUSG00000046846	ENSRNOG00000025359	Spesp1	Testis_AdultAged	159.934	0.999856	Testis_AdultAged	925.108	0.999678
ENSMUSG00000092519	ENSRNOG00000049571	Actl9	Testis_AdultAged	475.913	0.999856	Testis_AdultAged	358.518	0.999929
ENSMUSG00000023577	ENSRNOG00000022445	Iqcf3	Testis_AdultAged	1411.96	0.999855	Testis_AdultAged	3052.28	0.999873
ENSMUSG00000079346	ENSRNOG00000042494	1700013D24Rik	Testis_AdultAged	255.259	0.999855	Testis_AdultAged	343.045	0.99989
ENSMUSG00000009093	ENSRNOG00000038300	Gstt4	Testis_AdultAged	592.156	0.999853	Testis_AdultAged	604.572	0.999833
ENSMUSG00000048411	ENSRNOG00000026175	Gm597	Testis_AdultAged	38.2095	0.999852	Testis_AdultAged	15.5107	0.999914
ENSMUSG00000025482	ENSRNOG00000012858	Odf3	Testis_AdultAged	268.337	0.999851	Testis_AdultAged	228.058	0.999888
ENSMUSG00000078179	ENSRNOG00000042462	Rnf148	Testis_AdultAged	95.446	0.99985	Testis_AdultAged	856.208	0.999817
ENSMUSG00000072722	ENSRNOG00000030948	Gm6588	Testis_AdultAged	24.6897	0.999849	Testis_AdultAged	45.9967	0.999523
ENSMUSG00000016982	ENSRNOG00000061510	Pom121l2	Testis_AdultAged	114.703	0.999849	Testis_AdultAged	262.549	0.999807
ENSMUSG00000003341	ENSRNOG00000024975	Atp8b3	Testis_AdultAged	986.194	0.999849	Testis_AdultAged	1143.23	0.999342
ENSMUSG00000022155	ENSRNOG00000042327	Mroh2b	Testis_AdultAged	358.98	0.999846	Testis_AdultAged	292.806	0.999697
ENSMUSG00000044526	ENSRNOG00000048875	Znrf4	Testis_AdultAged	389.244	0.999846	Testis_AdultAged	280.665	0.999838
ENSMUSG00000031682	ENSRNOG00000011671	1700011L22Rik	Testis_AdultAged	318.858	0.999844	Testis_AdultAged	116.853	0.999819
ENSMUSG00000030344	ENSRNOG00000059227	Akap3	Testis_AdultAged	645.812	0.999842	Testis_AdultAged	877.785	0.999761
ENSMUSG00000043986	ENSRNOG00000027014	Spata31d1d	Testis_AdultAged	73.5321	0.999841	Testis_AdultAged	24.3271	0.997902
ENSMUSG00000073380	ENSRNOG00000047223	Arrdc5	Testis_AdultAged	253.377	0.99984	Testis_AdultAged	289.563	0.999937
ENSMUSG00000078611	ENSRNOG00000030818	Gm5901	Testis_AdultAged	88.9837	0.999839	Testis_AdultAged	93.0527	0.999648
ENSMUSG00000027606	ENSRNOG00000012851	Dnajc5b	Testis_AdultAged	499.497	0.999838	Testis_AdultAged	635.521	0.999844
ENSMUSG00000029867	ENSRNOG00000025618	Llcfc1	Testis_AdultAged	699.564	0.999838	Testis_AdultAged	357.47	0.999879
ENSMUSG00000022832	ENSRNOG00000002187	Ropn1	Testis_AdultAged	615.098	0.999838	Testis_AdultAged	919.28	0.999841
ENSMUSG00000028520	ENSRNOG00000022890	4921539E11Rik	Testis_AdultAged	126.667	0.999838	Testis_AdultAged	191.351	0.999913
ENSMUSG00000027409	ENSRNOG00000047004	1700020A23Rik	Testis_AdultAged	98.4269	0.999838	Testis_AdultAged	39.9717	0.999623
ENSMUSG00000029564	ENSRNOG00000021364	4930519G04Rik	Testis_AdultAged	82.8014	0.999837	Testis_AdultAged	29.5705	0.990873
ENSMUSG00000079525	ENSRNOG00000043402	Cldn34d	Testis_AdultAged	24.4947	0.999836	Testis_AdultAged	20.4688	1
ENSMUSG00000051648	ENSRNOG00000016760	Kctd19	Testis_AdultAged	261.136	0.999836	Testis_AdultAged	112.304	0.998051
ENSMUSG00000030206	ENSRNOG00000008518	Gsg1	Testis_AdultAged	2174.89	0.999836	Testis_AdultAged	4156.74	0.999913
ENSMUSG00000023930	ENSRNOG00000013225	Crisp2	Testis_AdultAged	3563.94	0.999836	Testis_AdultAged	5644.51	0.999926
ENSMUSG00000049815	ENSRNOG00000042823	4921511C20Rik	Testis_AdultAged	20.0574	0.999834	Testis_AdultAged	16.881	0.999958
ENSMUSG00000052363	ENSRNOG00000025055	Zdhhc19	Testis_AdultAged	100.933	0.999833	Testis_AdultAged	43.7907	0.992433
ENSMUSG00000030851	ENSRNOG00000013103	Ldhc	Testis_AdultAged	5388.16	0.999832	Testis_AdultAged	1842.06	0.999448
ENSMUSG00000046196	ENSRNOG00000027343	Ttc39d	Testis_AdultAged	273.123	0.999832	Testis_AdultAged	419.478	0.999901
ENSMUSG00000046755	ENSRNOG00000002535	Kif2b	Testis_AdultAged	610.795	0.999828	Testis_AdultAged	476.871	0.99991
ENSMUSG00000053184	ENSRNOG00000006994	Spaca3	Testis_AdultAged	232.691	0.999828	Testis_AdultAged	248.763	0.999788
ENSMUSG00000056617	ENSRNOG00000038867	4931429L15Rik	Testis_AdultAged	129.646	0.999828	Testis_AdultAged	45.5491	0.998697
ENSMUSG00000025652	ENSRNOG00000031141	Tmem89	Testis_AdultAged	104.202	0.999825	Testis_AdultAged	74.338	0.998978
ENSMUSG00000035057	ENSRNOG00000003695	Mgat4d	Testis_AdultAged	63.6419	0.999824	Testis_AdultAged	106.486	0.999656
ENSMUSG00000073730	ENSRNOG00000014123	4933415F23Rik	Testis_AdultAged	456.375	0.999821	Testis_AdultAged	106.313	0.999817
ENSMUSG00000036463	ENSRNOG00000042954	4930544G11Rik	Testis_AdultAged	294.912	0.999818	Testis_AdultAged	436.541	0.999883
ENSMUSG00000030976	ENSRNOG00000026848	Tex36	Testis_AdultAged	268.498	0.999816	Testis_AdultAged	600.596	0.996035
ENSMUSG00000060794	ENSRNOG00000013753	Tssk5	Testis_AdultAged	19.2375	0.999816	Testis_AdultAged	16.6592	0.996192
ENSMUSG00000030859	ENSRNOG00000026035	Fam24a	Testis_AdultAged	164.466	0.999814	Testis_AdultAged	242.441	0.999704
ENSMUSG00000031085	ENSRNOG00000059303	Gm498	Testis_AdultAged	193.341	0.999813	Testis_AdultAged	200.137	0.999755
ENSMUSG00000026592	ENSRNOG00000038921	Tex35	Testis_AdultAged	591.283	0.999812	Testis_AdultAged	290.202	0.999911
ENSMUSG00000035454	ENSRNOG00000029010	Samt3	Testis_AdultAged	20.475	0.999812	Testis_AdultAged	45.1796	0.999245
ENSMUSG00000071890	ENSRNOG00000003698	Mroh9	Testis_AdultAged	33.6597	0.999812	Testis_AdultAged	20.2272	0.992581
ENSMUSG00000070331	ENSRNOG00000025254	Qrich2	Testis_AdultAged	330.611	0.999811	Testis_AdultAged	187.03	0.99655
ENSMUSG00000054523	ENSRNOG00000025857	Ms4a5	Testis_AdultAged	280.975	0.99981	Testis_AdultAged	361.089	0.99968
ENSMUSG00000042200	ENSRNOG00000003294	Cdrt4	Testis_AdultAged	649.049	0.99981	Testis_AdultAged	177.815	0.999088
ENSMUSG00000026125	ENSRNOG00000023858	Prss39	Testis_AdultAged	440.652	0.99981	Testis_AdultAged	153.826	0.99895
ENSMUSG00000075249	ENSRNOG00000051199	Fsip2	Testis_AdultAged	40.1072	0.99981	Testis_AdultAged	43.4233	0.998702
ENSMUSG00000055177	ENSRNOG00000004779	Cstl1	Testis_AdultAged	228.033	0.999808	Testis_AdultAged	152.947	0.999656
ENSMUSG00000055826	ENSRNOG00000019427	Tescl	Testis_AdultAged	205.081	0.999807	Testis_AdultAged	60.3106	0.998773
ENSMUSG00000053375	ENSRNOG00000015566	Atp6v1e2	Testis_AdultAged	227.293	0.999804	Testis_AdultAged	152.179	0.998979
ENSMUSG00000039492	ENSRNOG00000056358	Ccdc27	Testis_AdultAged	102.622	0.999803	Testis_AdultAged	42.604	0.999411
ENSMUSG00000047108	ENSRNOG00000019187	Dnajb7	Testis_AdultAged	193.748	0.999802	Testis_AdultAged	353.275	0.999754
ENSMUSG00000052549	ENSRNOG00000055454	Arl13a	Testis_AdultAged	37.5769	0.999801	Testis_AdultAged	58.2252	0.999956
ENSMUSG00000049719	ENSRNOG00000020981	Prss46	Testis_AdultAged	84.6037	0.9998	Testis_AdultAged	371.517	0.999825
ENSMUSG00000026969	ENSRNOG00000010019	Fam166a	Testis_AdultAged	406.716	0.9998	Testis_AdultAged	350.411	0.999768
ENSMUSG00000070999	ENSRNOG00000014831	Ccin	Testis_AdultAged	241.944	0.999799	Testis_AdultAged	228.102	0.999865
ENSMUSG00000048400	ENSRNOG00000023092	Prss54	Testis_AdultAged	123.211	0.999799	Testis_AdultAged	192.745	0.999542
ENSMUSG00000090777	ENSRNOG00000042711	Ccdc188	Testis_AdultAged	103.977	0.999796	Testis_AdultAged	97.3225	0.999954
ENSMUSG00000050641	ENSRNOG00000047468	BC048562	Testis_AdultAged	83.762	0.999795	Testis_AdultAged	140.262	0.999916
ENSMUSG00000012211	ENSRNOG00000028158	Tex22	Testis_AdultAged	292.203	0.999795	Testis_AdultAged	27.6036	0.995349
ENSMUSG00000040576	ENSRNOG00000001474	Tmem270	Testis_AdultAged	201.531	0.999795	Testis_AdultAged	228.319	0.997944
ENSMUSG00000007107	ENSRNOG00000032378	Atp1a4	Testis_AdultAged	359.479	0.999793	Testis_AdultAged	550.143	0.999676
ENSMUSG00000019815	ENSRNOG00000042705	Zc2hc1b	Testis_AdultAged	22.2864	0.99979	Testis_AdultAged	112.426	0.999863
ENSMUSG00000044957	ENSRNOG00000004719	Pp2d1	Testis_AdultAged	74.3857	0.99979	Testis_AdultAged	75.9862	0.999795
ENSMUSG00000026931	ENSRNOG00000025953	1700019N19Rik	Testis_AdultAged	656.349	0.99979	Testis_AdultAged	98.9404	0.997967
ENSMUSG00000070388	ENSRNOG00000014953	Fbxo39	Testis_AdultAged	88.4824	0.999787	Testis_AdultAged	341.011	0.997677
ENSMUSG00000055882	ENSRNOG00000015067	Abhd16b	Testis_AdultAged	50.8746	0.999786	Testis_AdultAged	66.2077	0.999872
ENSMUSG00000054117	ENSRNOG00000046044	Zdhhc25	Testis_AdultAged	82.6432	0.999784	Testis_AdultAged	179.513	0.999936
ENSMUSG00000037689	ENSRNOG00000046926	Tmem247	Testis_AdultAged	522.245	0.999783	Testis_AdultAged	540.863	0.999849
ENSMUSG00000099418	ENSRNOG00000033423	Gm6657	Testis_AdultAged	181.949	0.999783	Testis_AdultAged	151.97	0.999683
ENSMUSG00000038057	ENSRNOG00000007771	Dbil5	Testis_AdultAged	3857.02	0.999783	Testis_AdultAged	2674.57	0.999217
ENSMUSG00000031181	ENSRNOG00000012560	Ctag2	Testis_AdultAged	134.687	0.999777	Testis_AdultAged	61.5533	0.999947
ENSMUSG00000020867	ENSRNOG00000003273	Spata20	Testis_AdultAged	814.363	0.999776	Testis_AdultAged	1494.6	0.999576
ENSMUSG00000029477	ENSRNOG00000045574	Morn3	Testis_AdultAged	531.958	0.999775	Testis_AdultAged	389.919	0.998598
ENSMUSG00000026226	ENSRNOG00000017540	Spata3	Testis_AdultAged	842.79	0.999771	Testis_AdultAged	421.463	0.9996
ENSMUSG00000074435	ENSRNOG00000009326	Smcp	Testis_AdultAged	5315.06	0.999771	Testis_AdultAged	9791.79	0.999949
ENSMUSG00000094445	ENSRNOG00000049297	1700015G11Rik	Testis_AdultAged	767.459	0.999769	Testis_AdultAged	1154.73	0.999914
ENSMUSG00000050526	ENSRNOG00000027702	4933406M09Rik	Testis_AdultAged	42.4351	0.999769	Testis_AdultAged	45.7273	0.999837
ENSMUSG00000034552	ENSRNOG00000032579	Zswim2	Testis_AdultAged	152.873	0.999768	Testis_AdultAged	183.09	0.999318
ENSMUSG00000000411	ENSRNOG00000008693	Tssk3	Testis_AdultAged	272.184	0.999768	Testis_AdultAged	305.785	0.999715
ENSMUSG00000028310	ENSRNOG00000005368	Ppp3r2	Testis_AdultAged	244.114	0.999768	Testis_AdultAged	618.482	0.999791
ENSMUSG00000013668	ENSRNOG00000022900	4933402N03Rik	Testis_AdultAged	33.4821	0.999768	Testis_AdultAged	62.9597	0.999742
ENSMUSG00000036401	ENSRNOG00000027900	Glt6d1	Testis_AdultAged	53.1859	0.999766	Testis_AdultAged	134.839	0.999753
ENSMUSG00000020214	ENSRNOG00000049053	Glipr1l2	Testis_AdultAged	38.4511	0.999766	Testis_AdultAged	20.607	0.996701
ENSMUSG00000029155	ENSRNOG00000002120	Spata18	Testis_AdultAged	663.755	0.999764	Testis_AdultAged	1482.84	0.999826
ENSMUSG00000031893	ENSRNOG00000018954	Tsnaxip1	Testis_AdultAged	279.497	0.999757	Testis_AdultAged	103.278	0.99758
ENSMUSG00000050035	ENSRNOG00000006998	Fhl4	Testis_AdultAged	3195.65	0.999756	Testis_AdultAged	2304.99	0.999343
ENSMUSG00000058670	ENSRNOG00000034183	4932411N23Rik	Testis_AdultAged	8.73064	0.999753	Testis_AdultAged	19.9621	1
ENSMUSG00000041068	ENSRNOG00000039624	4930596D02Rik	Testis_AdultAged	63.739	0.99975	Testis_AdultAged	40.11	0.999955
ENSMUSG00000031809	ENSRNOG00000050028	1700018B08Rik	Testis_AdultAged	196.435	0.999749	Testis_AdultAged	260.038	0.999717
ENSMUSG00000036168	ENSRNOG00000021892	Ccdc38	Testis_AdultAged	273.92	0.999748	Testis_AdultAged	156.702	0.994713
ENSMUSG00000073006	ENSRNOG00000037827	Gm732	Testis_AdultAged	26.9879	0.999747	Testis_AdultAged	92.1334	0.999952
ENSMUSG00000079421	ENSRNOG00000039210	4930402F06Rik	Testis_AdultAged	5.326	0.999746	Testis_AdultAged	19.252	0.999627
ENSMUSG00000049653	ENSRNOG00000029590	Spatc1	Testis_AdultAged	217.867	0.999745	Testis_AdultAged	154.959	0.988733
ENSMUSG00000059891	ENSRNOG00000020443	Tsks	Testis_AdultAged	805.168	0.999743	Testis_AdultAged	889.119	0.99955
ENSMUSG00000050612	ENSRNOG00000027916	Txndc2	Testis_AdultAged	811.89	0.999739	Testis_AdultAged	243.809	0.999774
ENSMUSG00000062028	ENSRNOG00000024257	Irgc1	Testis_AdultAged	968.818	0.999738	Testis_AdultAged	1607.72	0.999899
ENSMUSG00000070568	ENSRNOG00000037219	Slc6a21	Testis_AdultAged	207.867	0.999738	Testis_AdultAged	160.074	0.999414
ENSMUSG00000048077	ENSRNOG00000029545	H1fnt	Testis_AdultAged	703.267	0.999733	Testis_AdultAged	613.862	0.999952
ENSMUSG00000030617	ENSRNOG00000052220	Ccdc83	Testis_AdultAged	167.568	0.999729	Testis_AdultAged	383.806	0.999752
ENSMUSG00000049694	ENSRNOG00000025934	BC048671	Testis_AdultAged	270.232	0.999728	Testis_AdultAged	129.696	0.999957
ENSMUSG00000024223	ENSRNOG00000000508	Armc12	Testis_AdultAged	323.289	0.999726	Testis_AdultAged	390.503	0.999931
ENSMUSG00000036557	ENSRNOG00000040136	Stpg4	Testis_AdultAged	612.136	0.999725	Testis_AdultAged	618.108	0.999624
ENSMUSG00000030292	ENSRNOG00000026883	Smco2	Testis_AdultAged	175.574	0.999724	Testis_AdultAged	77.9643	0.999085
ENSMUSG00000029679	ENSRNOG00000021695	Hyal6	Testis_AdultAged	42.7798	0.999724	Testis_AdultAged	79.0907	0.99991
ENSMUSG00000020401	ENSRNOG00000021425	Fam71b	Testis_AdultAged	194.052	0.999721	Testis_AdultAged	205.836	0.999947
ENSMUSG00000099398	ENSRNOG00000025805	Ms4a14	Testis_AdultAged	363.869	0.999721	Testis_AdultAged	677.07	0.999937
ENSMUSG00000037167	ENSRNOG00000045622	Spaca5	Testis_AdultAged	36.1219	0.999719	Testis_AdultAged	23.5785	0.999456
ENSMUSG00000101605	ENSRNOG00000007467	Ace3	Testis_AdultAged	78.1735	0.999718	Testis_AdultAged	102.846	0.999481
ENSMUSG00000056987	ENSRNOG00000028351	Fam71d	Testis_AdultAged	565.488	0.999718	Testis_AdultAged	415.625	0.999886
ENSMUSG00000022518	ENSRNOG00000042579	4930562C15Rik	Testis_AdultAged	52.9388	0.999717	Testis_AdultAged	50.8696	0.999303
ENSMUSG00000042189	ENSRNOG00000027212	Tekt3	Testis_AdultAged	210.381	0.999716	Testis_AdultAged	340.408	0.995353
ENSMUSG00000020286	ENSRNOG00000051590	1700093K21Rik	Testis_AdultAged	464.601	0.999715	Testis_AdultAged	302.671	0.999703
ENSMUSG00000039555	ENSRNOG00000022406	Cylc2	Testis_AdultAged	297.05	0.999714	Testis_AdultAged	403.839	0.999412
ENSMUSG00000041165	ENSRNOG00000015419	Spem1	Testis_AdultAged	778.172	0.999713	Testis_AdultAged	567.758	0.998334
ENSMUSG00000014747	ENSRNOG00000021402	Ankrd53	Testis_AdultAged	67.6386	0.999711	Testis_AdultAged	60.9403	0.998515
ENSMUSG00000032451	ENSRNOG00000048975	Trim42	Testis_AdultAged	46.1953	0.99971	Testis_AdultAged	43.3903	0.999897
ENSMUSG00000033210	ENSRNOG00000022007	Slc9c1	Testis_AdultAged	75.7727	0.999709	Testis_AdultAged	138.658	0.999894
ENSMUSG00000029320	ENSRNOG00000060245	1700016H13Rik	Testis_AdultAged	554.394	0.999708	Testis_AdultAged	113.83	0.998047
ENSMUSG00000031651	ENSRNOG00000014502	Triml1	Testis_AdultAged	72.8396	0.999706	Testis_AdultAged	59.0388	0.998762
ENSMUSG00000033368	ENSRNOG00000017157	Trim69	Testis_AdultAged	166.462	0.999704	Testis_AdultAged	39.041	0.995276
ENSMUSG00000056509	ENSRNOG00000058252	Gm9999	Testis_AdultAged	1303.96	0.9997	Testis_AdultAged	293.672	0.997888
ENSMUSG00000035522	ENSRNOG00000050178	Tsga8	Testis_AdultAged	387.385	0.999699	Testis_AdultAged	183.296	0.999838
ENSMUSG00000022542	ENSRNOG00000003137	2012-09-01	Testis_AdultAged	378.421	0.999697	Testis_AdultAged	294.737	0.999655
ENSMUSG00000047104	ENSRNOG00000008667	Pbp2	Testis_AdultAged	201.835	0.999693	Testis_AdultAged	319.933	0.999919
ENSMUSG00000044624	ENSRNOG00000025799	Gm4922	Testis_AdultAged	13.0348	0.99969	Testis_AdultAged	13.043	0.999574
ENSMUSG00000049902	ENSRNOG00000042206	4921517D22Rik	Testis_AdultAged	26.7068	0.999689	Testis_AdultAged	48.1181	0.999921
ENSMUSG00000060491	ENSRNOG00000009138	4930522H14Rik	Testis_AdultAged	136.659	0.999689	Testis_AdultAged	235.718	0.99991
ENSMUSG00000074344	ENSRNOG00000043375	Tmigd3	Testis_AdultAged	242.403	0.999688	Testis_AdultAged	438.753	0.999932
ENSMUSG00000093668	ENSRNOG00000062285	Pou5f2	Testis_AdultAged	36.7851	0.999687	Testis_AdultAged	22.5965	0.998296
ENSMUSG00000022039	ENSRNOG00000017027	Adam2	Testis_AdultAged	286.054	0.999686	Testis_AdultAged	283.404	0.999434
ENSMUSG00000071015	ENSRNOG00000009178	Gm136	Testis_AdultAged	147.845	0.999685	Testis_AdultAged	84.9414	0.995104
ENSMUSG00000027364	ENSRNOG00000011401	Usp50	Testis_AdultAged	185.488	0.999684	Testis_AdultAged	280.269	0.999824
ENSMUSG00000073761	ENSRNOG00000037368	4933427I04Rik	Testis_AdultAged	68.2606	0.999681	Testis_AdultAged	132.872	0.999872
ENSMUSG00000078554	ENSRNOG00000042787	Fam229a	Testis_AdultAged	495.002	0.999679	Testis_AdultAged	220.187	0.998064
ENSMUSG00000026650	ENSRNOG00000016283	Meig1	Testis_AdultAged	4241.71	0.999678	Testis_AdultAged	1381.49	0.999848
ENSMUSG00000076433	ENSRNOG00000033143	Cep295nl	Testis_AdultAged	555.656	0.999677	Testis_AdultAged	710.451	0.999874
ENSMUSG00000059455	ENSRNOG00000018820	Plac8l1	Testis_AdultAged	96.5452	0.999673	Testis_AdultAged	67.7139	0.99655
ENSMUSG00000051728	ENSRNOG00000001986	Fam243	Testis_AdultAged	176.936	0.999672	Testis_AdultAged	109.407	0.999581
ENSMUSG00000041673	ENSRNOG00000020080	Lrrc18	Testis_AdultAged	947.295	0.999671	Testis_AdultAged	520.486	0.999835
ENSMUSG00000024154	ENSRNOG00000016703	Gtf2a1l	Testis_AdultAged	302.419	0.999671	Testis_AdultAged	374.275	0.999811
ENSMUSG00000007033	ENSRNOG00000047966	Hspa1l	Testis_AdultAged	580.515	0.999671	Testis_AdultAged	698.046	0.999783
ENSMUSG00000032921	ENSRNOG00000004225	Odf4	Testis_AdultAged	306.627	0.99967	Testis_AdultAged	216.57	0.997848
ENSMUSG00000013091	ENSRNOG00000042528	Tmem190	Testis_AdultAged	198.234	0.999667	Testis_AdultAged	78.2784	0.999619
ENSMUSG00000039330	ENSRNOG00000027564	Tsga10ip	Testis_AdultAged	309.148	0.999667	Testis_AdultAged	251.133	0.999169
ENSMUSG00000026523	ENSRNOG00000038083	Wdr64	Testis_AdultAged	103.879	0.999661	Testis_AdultAged	59.199	0.999167
ENSMUSG00000051900	ENSRNOG00000015783	Abca16	Testis_AdultAged	29.9398	0.999658	Testis_AdultAged	38.2818	0.976674
ENSMUSG00000016626	ENSRNOG00000023847	Nlrp14	Testis_AdultAged	198.018	0.999656	Testis_AdultAged	165.461	0.998566
ENSMUSG00000053508	ENSRNOG00000036830	Gtsf2	Testis_AdultAged	204.599	0.999654	Testis_AdultAged	233.936	0.999648
ENSMUSG00000029607	ENSRNOG00000001048	Ankrd61	Testis_AdultAged	245.131	0.999653	Testis_AdultAged	237.114	0.999683
ENSMUSG00000021790	ENSRNOG00000011165	Dydc1	Testis_AdultAged	88.0276	0.999652	Testis_AdultAged	98.6402	0.999378
ENSMUSG00000032517	ENSRNOG00000018700	Mobp	Brain_AdultAged	391.287	0.999651	Brain_AdultAged	452.988	0.999116
ENSMUSG00000038691	ENSRNOG00000006363	Mbd3l1	Testis_AdultAged	222.551	0.999648	Testis_AdultAged	149.216	0.999617
ENSMUSG00000034151	ENSRNOG00000009792	Zbbx	Testis_AdultAged	347.606	0.999644	Testis_AdultAged	247.686	0.999451
ENSMUSG00000062438	ENSRNOG00000037801	Adam1b	Testis_AdultAged	83.9747	0.999637	Testis_AdultAged	65.383	0.999345
ENSMUSG00000091685	ENSRNOG00000032009	Gm17359	Testis_AdultAged	255.059	0.999636	Testis_AdultAged	46.7753	0.998555
ENSMUSG00000005980	ENSRNOG00000006873	Dnase1	Kidney_AdultAged	1876.77	0.999634	Kidney_AdultAged	646.725	0.994712
ENSMUSG00000029707	ENSRNOG00000007942	Fscn3	Testis_AdultAged	198.883	0.999631	Testis_AdultAged	277.104	0.99589
ENSMUSG00000079652	ENSRNOG00000039383	Fam71f2	Testis_AdultAged	937.319	0.999629	Testis_AdultAged	415.13	0.999834
ENSMUSG00000047841	ENSRNOG00000013243	Fndc11	Testis_AdultAged	251.114	0.999627	Testis_AdultAged	115.039	0.999498
ENSMUSG00000090843	ENSRNOG00000038183	Heatr4	Testis_AdultAged	41.9554	0.999624	Testis_AdultAged	136.801	0.982481
ENSMUSG00000047129	ENSRNOG00000038943	1700113H08Rik	Testis_AdultAged	229.171	0.999621	Testis_AdultAged	109.904	0.995241
ENSMUSG00000047674	ENSRNOG00000016223	Pdha2	Testis_AdultAged	180.231	0.999615	Testis_AdultAged	85.6568	0.994795
ENSMUSG00000063971	ENSRNOG00000008242	Krt88	Testis_AdultAged	115.568	0.999611	Testis_AdultAged	180.129	0.999765
ENSMUSG00000050121	ENSRNOG00000022386	Opalin	Brain_AdultAged	8.2966	0.999611	Brain_AdultAged	93.4715	0.999044
ENSMUSG00000052642	ENSRNOG00000002845	4930504O13Rik	Testis_AdultAged	204.179	0.999606	Testis_AdultAged	109.379	0.999871
ENSMUSG00000049491	ENSRNOG00000021310	Slc36a3	Testis_AdultAged	42.4332	0.999604	Testis_AdultAged	68.3345	0.999263
ENSMUSG00000045620	ENSRNOG00000027109	Odf3l1	Testis_AdultAged	160.254	0.999604	Testis_AdultAged	243.079	0.999466
ENSMUSG00000040866	ENSRNOG00000061526	Rsph6a	Testis_AdultAged	155.969	0.999601	Testis_AdultAged	102.021	0.998487
ENSMUSG00000021997	ENSRNOG00000038291	Lrrc63	Testis_AdultAged	115.066	0.999599	Testis_AdultAged	115.346	0.998922
ENSMUSG00000010841	ENSRNOG00000036796	Cfap97d1	Testis_AdultAged	275.286	0.999591	Testis_AdultAged	222.024	0.999743
ENSMUSG00000023151	ENSRNOG00000006498	Lrrc69	Testis_AdultAged	81.7131	0.99959	Testis_AdultAged	44.6537	0.998473
ENSMUSG00000029182	ENSRNOG00000009905	1700001C02Rik	Testis_AdultAged	255.626	0.99959	Testis_AdultAged	160.476	0.999883
ENSMUSG00000074771	ENSRNOG00000005792	Ankef1	Testis_AdultAged	433.305	0.99959	Testis_AdultAged	138.231	0.998411
ENSMUSG00000046367	ENSRNOG00000039568	Mgat4e	Testis_AdultAged	50.741	0.999586	Testis_AdultAged	26.211	0.998513
ENSMUSG00000053856	ENSRNOG00000026578	Dnajc5g	Testis_AdultAged	161.297	0.999585	Testis_AdultAged	185.841	0.999879
ENSMUSG00000027355	ENSRNOG00000005100	Tmco5	Testis_AdultAged	720.832	0.999584	Testis_AdultAged	285.573	0.999837
ENSMUSG00000027505	ENSRNOG00000005235	Fam209	Testis_AdultAged	372.272	0.999582	Testis_AdultAged	297.547	0.999838
ENSMUSG00000024209	ENSRNOG00000047549	1700061G19Rik	Testis_AdultAged	107.204	0.999571	Testis_AdultAged	82.5464	0.99992
ENSMUSG00000028492	ENSRNOG00000048197	Saxo1	Testis_AdultAged	98.4295	0.99957	Testis_AdultAged	108.513	0.999588
ENSMUSG00000061633	ENSRNOG00000005572	1700029P11Rik	Testis_AdultAged	151.365	0.999568	Testis_AdultAged	69.162	0.982217
ENSMUSG00000028575	ENSRNOG00000026323	Eqtn	Testis_AdultAged	235.817	0.999566	Testis_AdultAged	155.706	0.996784
ENSMUSG00000012777	ENSRNOG00000021659	Acp4	Testis_AdultAged	21.1	0.999559	Testis_AdultAged	88.1125	0.996435
ENSMUSG00000031512	ENSRNOG00000033585	Tex29	Testis_AdultAged	330.114	0.999558	Testis_AdultAged	86.7931	0.999874
ENSMUSG00000040298	ENSRNOG00000036675	Btbd16	Testis_AdultAged	221.104	0.999552	Testis_AdultAged	203.432	0.99897
ENSMUSG00000037801	ENSRNOG00000008353	Iqch	Testis_AdultAged	121.325	0.99955	Testis_AdultAged	47.5516	0.986243
ENSMUSG00000066382	ENSRNOG00000013164	Iqcf5	Testis_AdultAged	255.394	0.999549	Testis_AdultAged	902.104	0.999952
ENSMUSG00000048602	ENSRNOG00000004501	Morc2b	Testis_AdultAged	136.451	0.999546	Testis_AdultAged	79.4022	0.999967
ENSMUSG00000054746	ENSRNOG00000027505	Abca15	Testis_AdultAged	21.2983	0.999544	Testis_AdultAged	5.27701	0.997815
ENSMUSG00000029784	ENSRNOG00000010345	Ssmem1	Testis_AdultAged	394.028	0.999537	Testis_AdultAged	373.71	0.997256
ENSMUSG00000050141	ENSRNOG00000022751	Fam205c	Testis_AdultAged	490.681	0.999534	Testis_AdultAged	408.027	0.99994
ENSMUSG00000018925	ENSRNOG00000037100	Heatr9	Testis_AdultAged	40.0861	0.99953	Testis_AdultAged	105.295	0.999802
ENSMUSG00000036924	ENSRNOG00000005103	Cst13	Testis_AdultAged	242.165	0.999527	Testis_AdultAged	280.109	0.999142
ENSMUSG00000057246	ENSRNOG00000039398	BC051142	Testis_AdultAged	1281.42	0.999525	Testis_AdultAged	468.862	0.999833
ENSMUSG00000031727	ENSRNOG00000014505	Pmfbp1	Testis_AdultAged	423.178	0.999525	Testis_AdultAged	542.103	0.999087
ENSMUSG00000043319	ENSRNOG00000031106	Cox8c	Testis_AdultAged	834.388	0.999523	Testis_AdultAged	2293.58	0.999847
ENSMUSG00000040140	ENSRNOG00000025693	Tdrd6	Testis_AdultAged	166.249	0.999517	Testis_AdultAged	406.678	0.99981
ENSMUSG00000026734	ENSRNOG00000021898	4921504E06Rik	Testis_AdultAged	37.9926	0.999509	Testis_AdultAged	25.6942	0.997643
ENSMUSG00000027867	ENSRNOG00000037196	Spag17	Testis_AdultAged	127.105	0.999508	Testis_AdultAged	184.522	0.998293
ENSMUSG00000041566	ENSRNOG00000032856	Tssk1	Testis_AdultAged	143.016	0.999507	Testis_AdultAged	391.511	0.999598
ENSMUSG00000109228	ENSRNOG00000026845	Fam81b	Testis_AdultAged	110.195	0.999505	Testis_AdultAged	184.443	0.999769
ENSMUSG00000017767	ENSRNOG00000015744	Spata25	Testis_AdultAged	87.0503	0.999501	Testis_AdultAged	44.4676	0.994887
ENSMUSG00000074139	ENSRNOG00000030551	1700057G04Rik	Testis_AdultAged	116.648	0.999496	Testis_AdultAged	140.232	0.9995
ENSMUSG00000090685	ENSRNOG00000042149	Atp6v1fnb	Testis_AdultAged	46.4931	0.999495	Testis_AdultAged	38.9818	0.992794
ENSMUSG00000085576	ENSRNOG00000045585	Dpy19l2	Testis_AdultAged	103.46	0.999494	Testis_AdultAged	315.289	0.999767
ENSMUSG00000079666	ENSRNOG00000051419	1700015F17Rik	Testis_AdultAged	374.04	0.999488	Testis_AdultAged	210.813	0.99644
ENSMUSG00000073991	ENSRNOG00000056330	Cnbd1	Testis_AdultAged	27.6637	0.999485	Testis_AdultAged	65.048	0.999689
ENSMUSG00000012042	ENSRNOG00000024623	4930579F01Rik	Testis_AdultAged	117.546	0.999485	Testis_AdultAged	577.238	0.999542
ENSMUSG00000027209	ENSRNOG00000037124	Fam227b	Testis_AdultAged	127.061	0.999483	Testis_AdultAged	659.612	0.997989
ENSMUSG00000010435	ENSRNOG00000054006	Spaca7	Testis_AdultAged	386.538	0.999483	Testis_AdultAged	752.597	0.999961
ENSMUSG00000045989	ENSRNOG00000036713	4930451I11Rik	Testis_AdultAged	124.379	0.999482	Testis_AdultAged	256.187	0.999503
ENSMUSG00000062859	ENSRNOG00000000499	Tcp11	Testis_AdultAged	2017.25	0.999481	Testis_AdultAged	1656.77	0.996914
ENSMUSG00000031554	ENSRNOG00000017518	Adam5	Testis_AdultAged	1153.33	0.999481	Testis_AdultAged	690.616	0.999938
ENSMUSG00000041255	ENSRNOG00000000009	Tmco5b	Testis_AdultAged	53.4511	0.999479	Testis_AdultAged	35.3449	0.999712
ENSMUSG00000039342	ENSRNOG00000003991	Ankar	Testis_AdultAged	56.8924	0.999477	Testis_AdultAged	200.506	0.999738
ENSMUSG00000045631	ENSRNOG00000031099	Tmprss12	Testis_AdultAged	24.9277	0.999476	Testis_AdultAged	36.9789	0.98614
ENSMUSG00000038199	ENSRNOG00000011092	4931409K22Rik	Testis_AdultAged	74.8716	0.999476	Testis_AdultAged	67.3558	0.998476
ENSMUSG00000032758	ENSRNOG00000005858	Kap	Kidney_AdultAged	143355	0.999471	Kidney_AdultAged	16572.4	0.99784
ENSMUSG00000037101	ENSRNOG00000012342	Ttc29	Testis_AdultAged	277.659	0.99947	Testis_AdultAged	178.101	0.999303
ENSMUSG00000086277	ENSRNOG00000026523	4930558K02Rik	Testis_AdultAged	45.8183	0.999468	Testis_AdultAged	383.476	0.999404
ENSMUSG00000031831	ENSRNOG00000015590	Dnaaf1	Testis_AdultAged	518.323	0.999461	Testis_AdultAged	1477.94	0.999577
ENSMUSG00000048655	ENSRNOG00000038095	Ccdc169	Testis_AdultAged	283.624	0.999458	Testis_AdultAged	150.097	0.999613
ENSMUSG00000027886	ENSRNOG00000020307	1700013F07Rik	Testis_AdultAged	584.045	0.999457	Testis_AdultAged	182.414	0.999404
ENSMUSG00000027973	ENSRNOG00000024928	1700006A11Rik	Testis_AdultAged	91.6651	0.999455	Testis_AdultAged	32.6281	0.999524
ENSMUSG00000030858	ENSRNOG00000026419	Fam24b	Testis_AdultAged	201.431	0.999455	Testis_AdultAged	549.851	0.999674
ENSMUSG00000090840	ENSRNOG00000048966	1700092M07Rik	Testis_AdultAged	660.673	0.999448	Testis_AdultAged	1267.23	0.996193
ENSMUSG00000063409	ENSRNOG00000008470	Lrrc43	Testis_AdultAged	94.8785	0.999447	Testis_AdultAged	22.5238	0.995372
ENSMUSG00000038987	ENSRNOG00000039315	Cfap157	Testis_AdultAged	95.0238	0.999447	Testis_AdultAged	158.171	0.999675
ENSMUSG00000057719	ENSRNOG00000018780	Sh3rf2	Testis_AdultAged	329.539	0.999446	Testis_AdultAged	413.049	0.998791
ENSMUSG00000038756	ENSRNOG00000004939	Ttll6	Testis_AdultAged	87.3665	0.999445	Testis_AdultAged	108.035	0.998976
ENSMUSG00000100937	ENSRNOG00000055506	1700020D05Rik	Testis_AdultAged	385.517	0.99944	Testis_AdultAged	148.65	0.996938
ENSMUSG00000070280	ENSRNOG00000042259	Slc22a14	Testis_AdultAged	234.59	0.999432	Testis_AdultAged	231.725	0.999899
ENSMUSG00000064158	ENSRNOG00000024678	Izumo1	Testis_AdultAged	114.279	0.99943	Testis_AdultAged	132.937	0.999189
ENSMUSG00000031620	ENSRNOG00000046163	Iqcm	Testis_AdultAged	108.937	0.99942	Testis_AdultAged	90.8808	0.99405
ENSMUSG00000052922	ENSRNOG00000034195	Bpi	Testis_AdultAged	41.7231	0.999418	Testis_AdultAged	169.417	0.9977
ENSMUSG00000030887	ENSRNOG00000016292	Pdzd9	Testis_AdultAged	173.639	0.999413	Testis_AdultAged	91.856	0.999469
ENSMUSG00000030230	ENSRNOG00000008514	Plcz1	Testis_AdultAged	262.357	0.999408	Testis_AdultAged	260.054	0.999899
ENSMUSG00000035295	ENSRNOG00000014102	Wdr38	Testis_AdultAged	43.989	0.999403	Testis_AdultAged	344.451	0.999506
ENSMUSG00000078442	ENSRNOG00000007375	Ccdc105	Testis_AdultAged	269.951	0.999394	Testis_AdultAged	52.7229	0.999647
ENSMUSG00000044787	ENSRNOG00000003275	Spata32	Testis_AdultAged	153.04	0.999394	Testis_AdultAged	357.561	0.999646
ENSMUSG00000110477	ENSRNOG00000042749	Gm3045	Testis_AdultAged	21.3466	0.999387	Testis_AdultAged	41.4407	0.99939
ENSMUSG00000063820	ENSRNOG00000029628	Arl9	Testis_AdultAged	304.311	0.999386	Testis_AdultAged	471.872	0.999876
ENSMUSG00000050876	ENSRNOG00000056413	Spata31d1a	Testis_AdultAged	68.6719	0.999385	Testis_AdultAged	100.121	0.999896
ENSMUSG00000031552	ENSRNOG00000017683	Adam18	Testis_AdultAged	96.69	0.999384	Testis_AdultAged	39.4427	0.999632
ENSMUSG00000056912	ENSRNOG00000051928	1700017N19Rik	Testis_AdultAged	249.977	0.999378	Testis_AdultAged	220.505	0.999583
ENSMUSG00000074734	ENSRNOG00000022632	4933416C03Rik	Testis_AdultAged	135.093	0.999372	Testis_AdultAged	12.8881	0.996265
ENSMUSG00000018776	ENSRNOG00000014519	Slc35g3	Testis_AdultAged	88.6048	0.999369	Testis_AdultAged	202.27	0.999907
ENSMUSG00000038246	ENSRNOG00000017083	Fam50b	Testis_AdultAged	212.816	0.999354	Testis_AdultAged	237.318	0.999872
ENSMUSG00000072295	ENSRNOG00000012637	C2cd6	Testis_AdultAged	238.064	0.999351	Testis_AdultAged	462.432	0.999894
ENSMUSG00000020481	ENSRNOG00000056767	Ankrd36	Testis_AdultAged	329.609	0.999348	Testis_AdultAged	171.959	0.996537
ENSMUSG00000078129	ENSRNOG00000036864	Actl10	Testis_AdultAged	15.803	0.999334	Testis_AdultAged	12.0383	0.990009
ENSMUSG00000044186	ENSRNOG00000021910	Nkx2-6	Testis_AdultAged	38.8692	0.999319	Testis_AdultAged	5.59386	0.99953
ENSMUSG00000043633	ENSRNOG00000025453	Fam221b	Testis_AdultAged	325.436	0.999318	Testis_AdultAged	543.783	0.999885
ENSMUSG00000048003	ENSRNOG00000016312	Catsper4	Testis_AdultAged	111.626	0.99931	Testis_AdultAged	32.4575	0.997773
ENSMUSG00000056270	ENSRNOG00000012312	Prr9	Testis_AdultAged	3.35047	0.999308	Testis_AdultAged	2.77587	1
ENSMUSG00000078796	ENSRNOG00000021800	Zfp541	Testis_AdultAged	96.5718	0.999305	Testis_AdultAged	112.981	0.996389
ENSMUSG00000040919	ENSRNOG00000006356	4930505A04Rik	Testis_AdultAged	264.002	0.999304	Testis_AdultAged	228.47	0.999299
ENSMUSG00000024306	ENSRNOG00000022156	Ccdc178	Testis_AdultAged	74.5231	0.999298	Testis_AdultAged	49.0106	0.99977
ENSMUSG00000036770	ENSRNOG00000010002	Stpg3	Testis_AdultAged	118.978	0.999293	Testis_AdultAged	106.901	0.998955
ENSMUSG00000044444	ENSRNOG00000047752	Pfn3	Testis_AdultAged	78.3821	0.999292	Testis_AdultAged	120.822	0.995811
ENSMUSG00000076439	ENSRNOG00000000775	Mog	Brain_AdultAged	30.2847	0.999257	Brain_AdultAged	94.4598	0.996202
ENSMUSG00000040489	ENSRNOG00000006098	Sox30	Testis_AdultAged	174.722	0.999251	Testis_AdultAged	112.732	0.998104
ENSMUSG00000035582	ENSRNOG00000028470	Gdpd4	Testis_AdultAged	22.2009	0.999235	Testis_AdultAged	17.6572	0.997115
ENSMUSG00000039224	ENSRNOG00000002501	D1Pas1	Testis_AdultAged	144.457	0.999235	Testis_AdultAged	282.833	0.997929
ENSMUSG00000031927	ENSRNOG00000009203	1700012B09Rik	Testis_AdultAged	298.373	0.999233	Testis_AdultAged	132.938	0.998538
ENSMUSG00000029248	ENSRNOG00000002085	Thegl	Testis_AdultAged	261.223	0.99923	Testis_AdultAged	350.423	0.999329
ENSMUSG00000074627	ENSRNOG00000007341	Mroh8	Testis_AdultAged	78.2013	0.999226	Testis_AdultAged	153.306	0.99714
ENSMUSG00000090658	ENSRNOG00000031461	Prss47	Testis_AdultAged	18.2069	0.999219	Testis_AdultAged	82.7352	0.99928
ENSMUSG00000024175	ENSRNOG00000018792	Tekt4	Testis_AdultAged	302.87	0.999217	Testis_AdultAged	302.607	0.999256
ENSMUSG00000053194	ENSRNOG00000009898	Cib4	Testis_AdultAged	39.9365	0.999217	Testis_AdultAged	68.8251	0.99973
ENSMUSG00000072473	ENSRNOG00000039749	1700024G13Rik	Testis_AdultAged	96.8532	0.999217	Testis_AdultAged	150.007	0.999293
ENSMUSG00000047654	ENSRNOG00000020599	Tssk6	Testis_AdultAged	284.609	0.999215	Testis_AdultAged	341.152	0.999569
ENSMUSG00000017195	ENSRNOG00000007255	Zpbp2	Testis_AdultAged	379.33	0.999214	Testis_AdultAged	148.146	0.986872
ENSMUSG00000021056	ENSRNOG00000038496	Tex21	Testis_AdultAged	193.112	0.999211	Testis_AdultAged	71.4127	0.972584
ENSMUSG00000018543	ENSRNOG00000036888	1700001P01Rik	Testis_AdultAged	144.088	0.999208	Testis_AdultAged	61.6459	0.99922
ENSMUSG00000054161	ENSRNOG00000021039	Fam83e	Testis_AdultAged	41.2882	0.999206	Testis_AdultAged	37.0373	0.967041
ENSMUSG00000039391	ENSRNOG00000033733	Ccdc81	Testis_AdultAged	187.071	0.999205	Testis_AdultAged	147.77	0.998201
ENSMUSG00000048520	ENSRNOG00000043035	Fbxl13	Testis_AdultAged	151.693	0.999183	Testis_AdultAged	126.947	0.998278
ENSMUSG00000044664	ENSRNOG00000031971	Prss42	Testis_AdultAged	43.2882	0.99918	Testis_AdultAged	19.7114	0.998555
ENSMUSG00000050623	ENSRNOG00000051621	Catsperz	Testis_AdultAged	780.589	0.99918	Testis_AdultAged	535.562	0.998443
ENSMUSG00000090173	ENSRNOG00000003287	Fbxw10	Testis_AdultAged	141.052	0.999175	Testis_AdultAged	135.072	0.998798
ENSMUSG00000024430	ENSRNOG00000047436	Cabyr	Testis_AdultAged	962.339	0.999171	Testis_AdultAged	646.852	0.999761
ENSMUSG00000021078	ENSRNOG00000054663	Tomm20l	Testis_AdultAged	134.013	0.999167	Testis_AdultAged	181.187	0.999433
ENSMUSG00000071104	ENSRNOG00000056363	Ccdc110	Testis_AdultAged	122.946	0.999162	Testis_AdultAged	142.312	0.999587
ENSMUSG00000020617	ENSRNOG00000024233	1700012B07Rik	Testis_AdultAged	344.48	0.99916	Testis_AdultAged	189.402	0.998933
ENSMUSG00000026601	ENSRNOG00000051405	Axdnd1	Testis_AdultAged	299.496	0.999155	Testis_AdultAged	204.519	0.999411
ENSMUSG00000037432	ENSRNOG00000024201	Fer1l5	Testis_AdultAged	26.1088	0.999142	Testis_AdultAged	19.263	0.988536
ENSMUSG00000040127	ENSRNOG00000004459	Sdr9c7	Liver_AdultAged	68.2629	0.999133	Liver_AdultAged	50.489	0.981782
ENSMUSG00000038523	ENSRNOG00000016583	1700003F12Rik	Testis_AdultAged	506.069	0.99911	Testis_AdultAged	967.271	0.999821
ENSMUSG00000107252	ENSRNOG00000055413	Gm5767	Testis_AdultAged	159.023	0.999109	Testis_AdultAged	95.6151	0.999853
ENSMUSG00000029423	ENSRNOG00000000934	Piwil1	Testis_AdultAged	176.552	0.999096	Testis_AdultAged	153.32	0.9973
ENSMUSG00000037716	ENSRNOG00000008219	Ccdc33	Testis_AdultAged	112.885	0.999092	Testis_AdultAged	36.4046	0.996103
ENSMUSG00000089984	ENSRNOG00000024922	Fbxo24	Testis_AdultAged	88.6101	0.999092	Testis_AdultAged	80.8129	0.998965
ENSMUSG00000043913	ENSRNOG00000032684	Ccdc60	Testis_AdultAged	398.238	0.999091	Testis_AdultAged	158.805	0.999042
ENSMUSG00000054362	ENSRNOG00000030914	Lexm	Testis_AdultAged	62.9296	0.999079	Testis_AdultAged	84.0805	0.993489
ENSMUSG00000028259	ENSRNOG00000007680	Fhl5	Testis_AdultAged	344.072	0.99907	Testis_AdultAged	507.495	0.999778
ENSMUSG00000022388	ENSRNOG00000032311	Ttll8	Testis_AdultAged	126.72	0.99906	Testis_AdultAged	167.538	0.996727
ENSMUSG00000039198	ENSRNOG00000046946	Ptchd3	Testis_AdultAged	36.1363	0.999054	Testis_AdultAged	25.4694	0.997466
ENSMUSG00000022149	ENSRNOG00000013736	C9	Liver_AdultAged	2310.97	0.999027	Liver_AdultAged	1962.23	0.9717
ENSMUSG00000079608	ENSRNOG00000026324	Stard6	Testis_AdultAged	916.355	0.999016	Testis_AdultAged	1315.65	0.9973
ENSMUSG00000026894	ENSRNOG00000026111	Morn5	Testis_AdultAged	432.415	0.999009	Testis_AdultAged	267.392	0.997672
ENSMUSG00000050439	ENSRNOG00000025344	Enthd1	Testis_AdultAged	39.0409	0.999005	Testis_AdultAged	10.7914	0.965011
ENSMUSG00000031553	ENSRNOG00000017554	Adam3	Testis_AdultAged	866.445	0.999002	Testis_AdultAged	1376.22	0.999631
ENSMUSG00000037627	ENSRNOG00000025551	Rgs22	Testis_AdultAged	347.722	0.998996	Testis_AdultAged	338.378	0.996761
ENSMUSG00000022455	ENSRNOG00000008038	Wbp2nl	Testis_AdultAged	103.79	0.998987	Testis_AdultAged	27.8637	0.992353
ENSMUSG00000018844	ENSRNOG00000008264	Fndc8	Testis_AdultAged	68.3583	0.998978	Testis_AdultAged	124.965	0.999949
ENSMUSG00000025480	ENSRNOG00000024073	Syce1	Testis_AdultAged	432.234	0.998973	Testis_AdultAged	166.242	0.993448
ENSMUSG00000050150	ENSRNOG00000042985	Slc9b1	Testis_AdultAged	173.575	0.998973	Testis_AdultAged	77.8742	0.996423
ENSMUSG00000109482	ENSRNOG00000025648	Gm4756	Liver_AdultAged	103.233	0.99897	Liver_AdultAged	1224.38	0.945776
ENSMUSG00000020545	ENSRNOG00000025049	Lrrc72	Testis_AdultAged	43.895	0.99897	Testis_AdultAged	62.9528	0.998476
ENSMUSG00000078627	ENSRNOG00000007084	2010-03-01	Testis_AdultAged	726.59	0.99895	Testis_AdultAged	1807.22	0.999622
ENSMUSG00000014609	ENSRNOG00000003777	Chrne	Testis_AdultAged	86.2788	0.998949	Testis_AdultAged	365.645	0.997825
ENSMUSG00000028294	ENSRNOG00000009061	Cfap206	Testis_AdultAged	625.568	0.998935	Testis_AdultAged	618.01	0.999413
ENSMUSG00000060726	ENSRNOG00000053780	Tmsb15a	Testis_AdultAged	159.519	0.998933	Testis_AdultAged	357.241	0.998407
ENSMUSG00000049897	ENSRNOG00000027911	Stkld1	Testis_AdultAged	88.4869	0.998933	Testis_AdultAged	81.8075	0.999816
ENSMUSG00000068860	ENSRNOG00000021656	Gm128	Testis_AdultAged	358.539	0.998933	Testis_AdultAged	582.204	0.999642
ENSMUSG00000035179	ENSRNOG00000020620	Ppp1r32	Testis_AdultAged	294.123	0.99892	Testis_AdultAged	284.659	0.99861
ENSMUSG00000020234	ENSRNOG00000039861	4930404N11Rik	Testis_AdultAged	102.096	0.998915	Testis_AdultAged	86.8235	0.996172
ENSMUSG00000021499	ENSRNOG00000011374	Catsper3	Testis_AdultAged	91.6973	0.998913	Testis_AdultAged	122.574	0.999683
ENSMUSG00000028441	ENSRNOG00000013320	1110017D15Rik	Testis_AdultAged	581.035	0.998912	Testis_AdultAged	728.566	0.997977
ENSMUSG00000037307	ENSRNOG00000006032	Banf2	Testis_AdultAged	164.415	0.99891	Testis_AdultAged	124.369	0.998141
ENSMUSG00000020690	ENSRNOG00000042255	Efcab3	Testis_AdultAged	234.507	0.998907	Testis_AdultAged	177.676	0.998739
ENSMUSG00000045467	ENSRNOG00000056362	Ttll13	Testis_AdultAged	314.592	0.998907	Testis_AdultAged	376.9	0.998952
ENSMUSG00000018554	ENSRNOG00000017117	Ybx2	Testis_AdultAged	2219.7	0.998898	Testis_AdultAged	1751.16	0.9967
ENSMUSG00000051769	ENSRNOG00000053099	Wfdc15a	Testis_AdultAged	193.326	0.998896	Testis_AdultAged	102.984	0.999193
ENSMUSG00000044056	ENSRNOG00000004142	Efcab9	Testis_AdultAged	337.902	0.998895	Testis_AdultAged	239.422	0.999875
ENSMUSG00000068083	ENSRNOG00000029179	Cyp2d40	Liver_AdultAged	171.964	0.998888	Liver_AdultAged	1610.87	0.981649
ENSMUSG00000062017	ENSRNOG00000043296	Abca14	Testis_AdultAged	55.7071	0.998883	Testis_AdultAged	31.1073	0.998577
ENSMUSG00000022753	ENSRNOG00000001644	Tmem30c	Testis_AdultAged	62.0895	0.998873	Testis_AdultAged	212.928	0.999262
ENSMUSG00000028523	ENSRNOG00000023100	Tctex1d1	Testis_AdultAged	247.625	0.99886	Testis_AdultAged	197.587	0.99733
ENSMUSG00000031430	ENSRNOG00000054219	Vsig1	Testis_AdultAged	99.5939	0.99886	Testis_AdultAged	180.238	0.98991
ENSMUSG00000030792	ENSRNOG00000020686	Dkkl1	Testis_AdultAged	1694.53	0.998857	Testis_AdultAged	1919.22	0.999287
ENSMUSG00000025963	ENSRNOG00000012891	Mdh1b	Testis_AdultAged	110.89	0.998854	Testis_AdultAged	111.253	0.996194
ENSMUSG00000020332	ENSRNOG00000026596	Meikin	Testis_AdultAged	20.3889	0.998837	Testis_AdultAged	10.7735	0.987561
ENSMUSG00000025983	ENSRNOG00000013318	Ccdc150	Testis_AdultAged	114.345	0.998829	Testis_AdultAged	83.7999	0.989469
ENSMUSG00000048478	ENSRNOG00000038239	Spata33	Testis_AdultAged	1509.36	0.998829	Testis_AdultAged	906.153	0.991978
ENSMUSG00000060445	ENSRNOG00000061690	Sycp2	Testis_AdultAged	113.768	0.998825	Testis_AdultAged	112.426	0.997701
ENSMUSG00000023949	ENSRNOG00000019961	Tcte1	Testis_AdultAged	117.864	0.998816	Testis_AdultAged	149.126	0.999139
ENSMUSG00000020940	ENSRNOG00000003266	1700023F06Rik	Testis_AdultAged	285.721	0.998813	Testis_AdultAged	303.928	0.99877
ENSMUSG00000026774	ENSRNOG00000038520	4931423N10Rik	Testis_AdultAged	38.5853	0.998805	Testis_AdultAged	23.904	0.999255
ENSMUSG00000022113	ENSRNOG00000024509	Trim52	Testis_AdultAged	48.3524	0.998802	Testis_AdultAged	15.0882	0.939391
ENSMUSG00000022993	ENSRNOG00000057264	4930415O20Rik	Testis_AdultAged	138.173	0.9988	Testis_AdultAged	169.43	0.993114
ENSMUSG00000075425	ENSRNOG00000050262	Gm13547	Testis_AdultAged	47.7221	0.998783	Testis_AdultAged	33.6204	0.996727
ENSMUSG00000042707	ENSRNOG00000024957	Dnali1	Testis_AdultAged	154.741	0.998775	Testis_AdultAged	138.124	0.997812
ENSMUSG00000070332	ENSRNOG00000028812	Trim80	Testis_AdultAged	182.845	0.998769	Testis_AdultAged	300.495	0.998942
ENSMUSG00000048626	ENSRNOG00000019479	Klf17	Testis_AdultAged	24.3091	0.998767	Testis_AdultAged	36.0942	0.997876
ENSMUSG00000046750	ENSRNOG00000051208	Selenov	Testis_AdultAged	312.04	0.998767	Testis_AdultAged	259.143	0.999227
ENSMUSG00000034063	ENSRNOG00000022155	4930590J08Rik	Testis_AdultAged	157.861	0.998759	Testis_AdultAged	108.987	0.997036
ENSMUSG00000047696	ENSRNOG00000056177	Ccdc144b	Testis_AdultAged	25.4001	0.998758	Testis_AdultAged	41.1328	0.998176
ENSMUSG00000022002	ENSRNOG00000022462	Erich6b	Testis_AdultAged	9.95846	0.998757	Testis_AdultAged	28.3775	0.990442
ENSMUSG00000034239	ENSRNOG00000042833	Gm884	Testis_AdultAged	66.9628	0.998754	Testis_AdultAged	102.419	0.951481
ENSMUSG00000040340	ENSRNOG00000000973	Tex45	Testis_AdultAged	62.5626	0.998736	Testis_AdultAged	50.0411	0.999297
ENSMUSG00000011486	ENSRNOG00000048853	Slc25a41	Testis_AdultAged	25.6372	0.998732	Testis_AdultAged	16.4508	0.996092
ENSMUSG00000030345	ENSRNOG00000053178	Dyrk4	Testis_AdultAged	48.7632	0.998725	Testis_AdultAged	72.6224	0.999062
ENSMUSG00000027518	ENSRNOG00000028533	1700021F07Rik	Testis_AdultAged	298.664	0.998724	Testis_AdultAged	434.658	0.999638
ENSMUSG00000048038	ENSRNOG00000027392	Ccdc187	Testis_AdultAged	75.9346	0.998724	Testis_AdultAged	71.6574	0.999007
ENSMUSG00000025519	ENSRNOG00000014185	Tktl2	Testis_AdultAged	29.3333	0.99872	Testis_AdultAged	70.965	0.997885
ENSMUSG00000001558	ENSRNOG00000016749	Klhl10	Testis_AdultAged	503.651	0.998713	Testis_AdultAged	521.812	0.999628
ENSMUSG00000039977	ENSRNOG00000061247	Deup1	Testis_AdultAged	288.213	0.998702	Testis_AdultAged	431.566	0.998467
ENSMUSG00000020193	ENSRNOG00000027801	Zpbp	Testis_AdultAged	202.647	0.998701	Testis_AdultAged	268.484	0.996583
ENSMUSG00000036551	ENSRNOG00000006899	Akap14	Testis_AdultAged	15.6216	0.998701	Testis_AdultAged	19.5093	0.99771
ENSMUSG00000021086	ENSRNOG00000004774	Ccdc175	Testis_AdultAged	162.107	0.998701	Testis_AdultAged	83.8784	0.999501
ENSMUSG00000070345	ENSRNOG00000056793	Hsf5	Testis_AdultAged	92.2932	0.998701	Testis_AdultAged	119.727	0.996999
ENSMUSG00000032057	ENSRNOG00000043383	4833427G06Rik	Testis_AdultAged	107.925	0.998696	Testis_AdultAged	133.964	0.999459
ENSMUSG00000060268	ENSRNOG00000031494	Armh1	Testis_AdultAged	107.656	0.998694	Testis_AdultAged	53.9017	0.996315
ENSMUSG00000044678	ENSRNOG00000025725	Ly6k	Testis_AdultAged	233.362	0.998672	Testis_AdultAged	26.6803	0.988691
ENSMUSG00000021791	ENSRNOG00000039591	Dydc2	Testis_AdultAged	104.523	0.998662	Testis_AdultAged	117.403	0.998348
ENSMUSG00000039021	ENSRNOG00000050650	Ttc16	Testis_AdultAged	75.3355	0.998656	Testis_AdultAged	35.9977	0.986976
ENSMUSG00000029788	ENSRNOG00000010467	Cpa5	Testis_AdultAged	67.3142	0.998655	Testis_AdultAged	144.275	0.999682
ENSMUSG00000047369	ENSRNOG00000048741	Dnah14	Testis_AdultAged	82.4391	0.998648	Testis_AdultAged	48.7615	0.992642
ENSMUSG00000013353	ENSRNOG00000032990	4931406B18Rik	Testis_AdultAged	13.485	0.998644	Testis_AdultAged	15.6186	0.999158
ENSMUSG00000052273	ENSRNOG00000050426	Dnah3	Testis_AdultAged	39.3744	0.998643	Testis_AdultAged	17.7596	0.998888
ENSMUSG00000035435	ENSRNOG00000039656	Abca17	Testis_AdultAged	33.0863	0.998636	Testis_AdultAged	49.8571	0.996369
ENSMUSG00000035211	ENSRNOG00000026503	Xrra1	Testis_AdultAged	247.329	0.998619	Testis_AdultAged	165.086	0.997927
ENSMUSG00000071636	ENSRNOG00000030452	Rimbp3	Testis_AdultAged	171.514	0.99861	Testis_AdultAged	247.023	0.999036
ENSMUSG00000079580	ENSRNOG00000046758	Tmem217	Testis_AdultAged	71.612	0.998584	Testis_AdultAged	267.106	0.999323
ENSMUSG00000049761	ENSRNOG00000046724	Pmis2	Testis_AdultAged	214.838	0.998583	Testis_AdultAged	195.639	0.999834
ENSMUSG00000023873	ENSRNOG00000011243	1700010I14Rik	Testis_AdultAged	507.098	0.998569	Testis_AdultAged	87.375	0.999463
ENSMUSG00000020698	ENSRNOG00000007523	Cct6b	Testis_AdultAged	235.952	0.998555	Testis_AdultAged	225.586	0.998164
ENSMUSG00000071749	ENSRNOG00000004914	4933412E24Rik	Testis_AdultAged	14.9407	0.998554	Testis_AdultAged	25.8569	0.999203
ENSMUSG00000039296	ENSRNOG00000058563	Spdye4a	Testis_AdultAged	12.7791	0.998533	Testis_AdultAged	26.5956	0.999779
ENSMUSG00000061802	ENSRNOG00000018905	Armc4	Testis_AdultAged	41.9651	0.99853	Testis_AdultAged	49.1605	0.999039
ENSMUSG00000042708	ENSRNOG00000002691	Shcbp1l	Testis_AdultAged	178.835	0.998523	Testis_AdultAged	228.974	0.999416
ENSMUSG00000072934	ENSRNOG00000039233	Trpc5os	Testis_AdultAged	9.85325	0.99852	Testis_AdultAged	18.9209	0.984612
ENSMUSG00000023084	ENSRNOG00000014937	Lrrc71	Testis_AdultAged	77.498	0.998515	Testis_AdultAged	36.0537	0.985747
ENSMUSG00000059562	ENSRNOG00000030541	Ccdc154	Testis_AdultAged	15.1174	0.998503	Testis_AdultAged	84.2223	0.99963
ENSMUSG00000058252	ENSRNOG00000011034	Tcp11x2	Testis_AdultAged	50.8023	0.998493	Testis_AdultAged	16.955	0.990689
ENSMUSG00000047021	ENSRNOG00000056996	Cfap65	Testis_AdultAged	88.1954	0.998472	Testis_AdultAged	75.5176	0.992898
ENSMUSG00000032056	ENSRNOG00000011277	Btg4	Testis_AdultAged	30.4692	0.998452	Testis_AdultAged	6.91795	0.98089
ENSMUSG00000030708	ENSRNOG00000017975	Dnajb13	Testis_AdultAged	454.613	0.998451	Testis_AdultAged	106.563	0.995659
ENSMUSG00000013158	ENSRNOG00000017867	4933405L10Rik	Testis_AdultAged	61.3237	0.99844	Testis_AdultAged	30.0319	0.999591
ENSMUSG00000047940	ENSRNOG00000023457	Stpg2	Testis_AdultAged	18.4624	0.998423	Testis_AdultAged	45.5334	0.998549
ENSMUSG00000091844	ENSRNOG00000023089	Gm8251	Testis_AdultAged	28.6275	0.99841	Testis_AdultAged	45.6993	0.999107
ENSMUSG00000011154	ENSRNOG00000012301	Cfap161	Testis_AdultAged	140.127	0.998401	Testis_AdultAged	283.636	0.998605
ENSMUSG00000036872	ENSRNOG00000015666	Abcc12	Testis_AdultAged	57.1269	0.998383	Testis_AdultAged	43.3565	0.999083
ENSMUSG00000049387	ENSRNOG00000057953	Cox7b2	Testis_AdultAged	505.184	0.998368	Testis_AdultAged	734.066	0.998384
ENSMUSG00000020878	ENSRNOG00000009902	Lrrc46	Testis_AdultAged	961.946	0.998365	Testis_AdultAged	2822.73	0.999049
ENSMUSG00000027702	ENSRNOG00000027935	Lrrc34	Testis_AdultAged	283.395	0.99836	Testis_AdultAged	115.908	0.992416
ENSMUSG00000021940	ENSRNOG00000020203	Ptpn20	Testis_AdultAged	63.0421	0.998351	Testis_AdultAged	68.3501	0.997614
ENSMUSG00000022622	ENSRNOG00000029762	Acr	Testis_AdultAged	248.688	0.998347	Testis_AdultAged	236.033	0.999307
ENSMUSG00000028264	ENSRNOG00000008232	Spaca1	Testis_AdultAged	310.375	0.998341	Testis_AdultAged	452.857	0.998473
ENSMUSG00000027855	ENSRNOG00000016835	Sycp1	Testis_AdultAged	183.359	0.998339	Testis_AdultAged	105.449	0.99558
ENSMUSG00000053153	ENSRNOG00000054475	Spag16	Testis_AdultAged	111.218	0.998335	Testis_AdultAged	70.8336	0.99796
ENSMUSG00000020299	ENSRNOG00000027852	4930524B15Rik	Testis_AdultAged	45.0341	0.998329	Testis_AdultAged	378.56	0.999649
ENSMUSG00000030200	ENSRNOG00000028632	Bcl2l14	Testis_AdultAged	528.775	0.998324	Testis_AdultAged	221.52	0.995504
ENSMUSG00000050799	ENSRNOG00000016865	Hist1h2ba	Testis_AdultAged	7.06617	0.998323	Testis_AdultAged	3.06358	0.852793
ENSMUSG00000026809	ENSRNOG00000012697	Spaca9	Testis_AdultAged	770.311	0.99832	Testis_AdultAged	395.052	0.998245
ENSMUSG00000026611	ENSRNOG00000002504	Spata17	Testis_AdultAged	218.204	0.998308	Testis_AdultAged	102.916	0.99593
ENSMUSG00000043020	ENSRNOG00000014893	Wdr63	Testis_AdultAged	58.0034	0.998299	Testis_AdultAged	94.8414	0.997915
ENSMUSG00000046354	ENSRNOG00000032304	Defb14	Testis_AdultAged	50.785	0.998298	Testis_AdultAged	297.809	0.999816
ENSMUSG00000040231	ENSRNOG00000021093	Syngr4	Testis_AdultAged	321.212	0.998296	Testis_AdultAged	160.292	0.996898
ENSMUSG00000035491	ENSRNOG00000003783	Fthl17a	Testis_AdultAged	21.7217	0.998288	Testis_AdultAged	4.57133	0.968351
ENSMUSG00000046192	ENSRNOG00000021729	Iqub	Testis_AdultAged	92.5392	0.998282	Testis_AdultAged	180.624	0.995843
ENSMUSG00000040367	ENSRNOG00000026196	Lrrd1	Testis_AdultAged	32.8291	0.998274	Testis_AdultAged	45.7466	0.999516
ENSMUSG00000052631	ENSRNOG00000013605	Sh2d6	Testis_AdultAged	39.8646	0.998271	Testis_AdultAged	2.32617	0.87998
ENSMUSG00000091415	ENSRNOG00000037688	Ak9	Testis_AdultAged	31.5966	0.998264	Testis_AdultAged	75.4185	0.99552
ENSMUSG00000024033	ENSRNOG00000057862	Rsph1	Testis_AdultAged	1373.69	0.99826	Testis_AdultAged	95.3352	0.97409
ENSMUSG00000031493	ENSRNOG00000023931	Ggn	Testis_AdultAged	322.526	0.998248	Testis_AdultAged	338.273	0.998083
ENSMUSG00000022431	ENSRNOG00000033502	Ribc2	Testis_AdultAged	54.0164	0.998237	Testis_AdultAged	388.216	0.999471
ENSMUSG00000079642	ENSRNOG00000056845	Gm6268	Testis_AdultAged	5.24623	0.998226	Testis_AdultAged	35.7601	0.99956
ENSMUSG00000021590	ENSRNOG00000012770	Spata9	Testis_AdultAged	204.449	0.998215	Testis_AdultAged	206.492	0.999902
ENSMUSG00000038973	ENSRNOG00000037333	Cldnd2	Testis_AdultAged	81.9241	0.998213	Testis_AdultAged	168.956	0.999848
ENSMUSG00000051455	ENSRNOG00000021953	Meioc	Testis_AdultAged	66.2814	0.998202	Testis_AdultAged	69.2406	0.99893
ENSMUSG00000033053	ENSRNOG00000036615	1700028P14Rik	Testis_AdultAged	364.713	0.998194	Testis_AdultAged	161.296	0.97386
ENSMUSG00000045036	ENSRNOG00000031348	Tmem232	Testis_AdultAged	111.877	0.998186	Testis_AdultAged	136.991	0.998734
ENSMUSG00000073007	ENSRNOG00000023637	Tent5d	Testis_AdultAged	35.3244	0.998185	Testis_AdultAged	17.4001	0.99663
ENSMUSG00000037708	ENSRNOG00000022021	Spag6	Testis_AdultAged	106.2	0.998182	Testis_AdultAged	44.0456	0.997204
ENSMUSG00000044320	ENSRNOG00000018486	1700001O22Rik	Testis_AdultAged	418.26	0.998179	Testis_AdultAged	464.51	0.997068
ENSMUSG00000037737	ENSRNOG00000027908	Actrt3	Testis_AdultAged	60.2614	0.998171	Testis_AdultAged	201.568	0.998259
ENSMUSG00000079722	ENSRNOG00000033901	Ttll2	Testis_AdultAged	23.1841	0.998171	Testis_AdultAged	12.1591	0.999196
ENSMUSG00000037683	ENSRNOG00000016716	Armc3	Testis_AdultAged	119.862	0.998166	Testis_AdultAged	110.7	0.994116
ENSMUSG00000046000	ENSRNOG00000002031	Naa11	Testis_AdultAged	10.1174	0.998159	Testis_AdultAged	36.907	0.995817
ENSMUSG00000026567	ENSRNOG00000053410	Adcy10	Testis_AdultAged	153.349	0.998156	Testis_AdultAged	172.968	0.995018
ENSMUSG00000032514	ENSRNOG00000034089	Ttc21a	Testis_AdultAged	93.7035	0.99815	Testis_AdultAged	62.903	0.988499
ENSMUSG00000022441	ENSRNOG00000011094	Efcab6	Testis_AdultAged	273.703	0.99814	Testis_AdultAged	877.205	0.997159
ENSMUSG00000027719	ENSRNOG00000017246	Adad1	Testis_AdultAged	312.058	0.998139	Testis_AdultAged	338.335	0.994961
ENSMUSG00000045378	ENSRNOG00000000516	Pxt1	Testis_AdultAged	99.9104	0.998129	Testis_AdultAged	199.705	0.991428
ENSMUSG00000031637	ENSRNOG00000011178	Lrp2bp	Testis_AdultAged	132.567	0.99811	Testis_AdultAged	119.759	0.999076
ENSMUSG00000020020	ENSRNOG00000005637	Usp44	Testis_AdultAged	174.784	0.998074	Testis_AdultAged	274.444	0.998535
ENSMUSG00000047515	ENSRNOG00000027979	BC049715	Testis_AdultAged	261.003	0.998063	Testis_AdultAged	101.804	0.999275
ENSMUSG00000047257	ENSRNOG00000029649	Prss45	Testis_AdultAged	48.1364	0.998058	Testis_AdultAged	131.896	0.998285
ENSMUSG00000045004	ENSRNOG00000009058	Spata21	Testis_AdultAged	714.545	0.998052	Testis_AdultAged	536.968	0.999868
ENSMUSG00000070471	ENSRNOG00000013662	Erich6	Testis_AdultAged	105.093	0.998045	Testis_AdultAged	84.1626	0.998408
ENSMUSG00000033826	ENSRNOG00000000542	Dnah8	Testis_AdultAged	264.845	0.998034	Testis_AdultAged	157.244	0.997407
ENSMUSG00000039543	ENSRNOG00000007046	Cfap70	Testis_AdultAged	109.968	0.998029	Testis_AdultAged	65.6567	0.978995
ENSMUSG00000049013	ENSRNOG00000024208	Prss48	Testis_AdultAged	11.1266	0.998006	Testis_AdultAged	23.9928	0.997243
ENSMUSG00000036964	ENSRNOG00000022983	Trim17	Testis_AdultAged	166.395	0.998004	Testis_AdultAged	185.724	0.924917
ENSMUSG00000033987	ENSRNOG00000003028	Dnah17	Testis_AdultAged	70.6293	0.997998	Testis_AdultAged	164.231	0.997682
ENSMUSG00000073130	ENSRNOG00000061428	Gm1141	Testis_AdultAged	92.6888	0.997996	Testis_AdultAged	39.391	0.982805
ENSMUSG00000032530	ENSRNOG00000019350	Lyzl4	Testis_AdultAged	88.6626	0.997976	Testis_AdultAged	115.063	0.982638
ENSMUSG00000047528	ENSRNOG00000024917	Als2cr12	Testis_AdultAged	154.815	0.997962	Testis_AdultAged	495.663	0.998041
ENSMUSG00000032081	ENSRNOG00000047503	Apoc3	Liver_AdultAged	23984.6	0.997958	Liver_AdultAged	31043.1	0.989483
ENSMUSG00000045942	ENSRNOG00000022555	BC049762	Testis_AdultAged	327.128	0.997952	Testis_AdultAged	475.349	0.991187
ENSMUSG00000078161	ENSRNOG00000009533	Erich3	Testis_AdultAged	364.591	0.997948	Testis_AdultAged	374.947	0.996563
ENSMUSG00000032493	ENSRNOG00000030073	Prss44	Testis_AdultAged	18.5484	0.99794	Testis_AdultAged	50.7609	0.999154
ENSMUSG00000028845	ENSRNOG00000011033	Tekt2	Testis_AdultAged	675.563	0.997933	Testis_AdultAged	607.33	0.999031
ENSMUSG00000064280	ENSRNOG00000012932	Ccdc146	Testis_AdultAged	50.9922	0.997932	Testis_AdultAged	55.204	0.986172
ENSMUSG00000062564	ENSRNOG00000051438	Tex28	Testis_AdultAged	2.37932	0.997865	Testis_AdultAged	8.92158	0.996122
ENSMUSG00000020461	ENSRNOG00000004456	Clhc1	Testis_AdultAged	28.2747	0.997858	Testis_AdultAged	150.751	0.997967
ENSMUSG00000029074	ENSRNOG00000020132	Ttll10	Testis_AdultAged	341.772	0.99785	Testis_AdultAged	532.72	0.998142
ENSMUSG00000029206	ENSRNOG00000025494	Nsun7	Testis_AdultAged	160.02	0.997801	Testis_AdultAged	116.589	0.997394
ENSMUSG00000096316	ENSRNOG00000048802	Faiml	Testis_AdultAged	50.649	0.997796	Testis_AdultAged	33.6522	0.997893
ENSMUSG00000039110	ENSRNOG00000042912	Mycbpap	Testis_AdultAged	213.185	0.997791	Testis_AdultAged	106.258	0.976
ENSMUSG00000049565	ENSRNOG00000028025	Aknad1	Testis_AdultAged	34.7484	0.99774	Testis_AdultAged	18.9182	0.960016
ENSMUSG00000069189	ENSRNOG00000039743	Zdhhc11	Testis_AdultAged	39.6712	0.997738	Testis_AdultAged	13.2204	0.995896
ENSMUSG00000053111	ENSRNOG00000018327	Fank1	Testis_AdultAged	275.083	0.997735	Testis_AdultAged	538.487	0.999306
ENSMUSG00000002190	ENSRNOG00000003755	Clgn	Testis_AdultAged	581.033	0.997731	Testis_AdultAged	633.182	0.998559
ENSMUSG00000073795	ENSRNOG00000036648	6430531B16Rik	Testis_AdultAged	84.1753	0.997723	Testis_AdultAged	69.558	0.992636
ENSMUSG00000034219	ENSRNOG00000038495	2014-09-01	Testis_AdultAged	14.1446	0.997709	Testis_AdultAged	24.0479	0.997793
ENSMUSG00000022683	ENSRNOG00000003164	Pla2g10	Testis_AdultAged	55.2731	0.997664	Testis_AdultAged	101.035	0.996004
ENSMUSG00000022657	ENSRNOG00000023030	Cd96	Testis_AdultAged	85.6257	0.997664	Testis_AdultAged	14.6618	0.980822
ENSMUSG00000078907	ENSRNOG00000054250	Fam186b	Testis_AdultAged	62.1531	0.997636	Testis_AdultAged	16.311	0.99735
ENSMUSG00000023931	ENSRNOG00000012618	Efhb	Testis_AdultAged	58.0327	0.997619	Testis_AdultAged	34.8318	0.996742
ENSMUSG00000050844	ENSRNOG00000059251	1700020N01Rik	Testis_AdultAged	89.266	0.997617	Testis_AdultAged	470.924	0.998285
ENSMUSG00000027229	ENSRNOG00000037178	Terb2	Testis_AdultAged	4.6912	0.997607	Testis_AdultAged	3.49909	0.990619
ENSMUSG00000026807	ENSRNOG00000012761	Ak8	Testis_AdultAged	268.892	0.997584	Testis_AdultAged	368.708	0.999552
ENSMUSG00000007591	ENSRNOG00000019789	Tssk4	Testis_AdultAged	165.59	0.997575	Testis_AdultAged	147.782	0.998977
ENSMUSG00000005883	ENSRNOG00000006732	Spo11	Testis_AdultAged	64.9574	0.99757	Testis_AdultAged	30.54	0.966433
ENSMUSG00000006784	ENSRNOG00000017473	Ttc25	Testis_AdultAged	177.946	0.997563	Testis_AdultAged	149.846	0.975767
ENSMUSG00000031898	ENSRNOG00000019757	Dpep3	Testis_AdultAged	294.468	0.997562	Testis_AdultAged	141.654	0.997611
ENSMUSG00000078639	ENSRNOG00000026169	Gm12695	Testis_AdultAged	6.78974	0.997561	Testis_AdultAged	17.6504	0.997709
ENSMUSG00000031204	ENSRNOG00000004197	Asb12	Testis_AdultAged	25.0095	0.997559	Testis_AdultAged	10.5492	0.990084
ENSMUSG00000050087	ENSRNOG00000003395	Cby3	Testis_AdultAged	37.0497	0.997545	Testis_AdultAged	24.7911	0.976868
ENSMUSG00000022487	ENSRNOG00000036831	Gtsf1	Testis_AdultAged	817.186	0.997513	Testis_AdultAged	895.242	0.994686
ENSMUSG00000029828	ENSRNOG00000010594	4921507P07Rik	Testis_AdultAged	439.705	0.997501	Testis_AdultAged	927.469	0.996142
ENSMUSG00000024786	ENSRNOG00000054336	Majin	Testis_AdultAged	13.2331	0.99748	Testis_AdultAged	3.38881	0.974394
ENSMUSG00000032310	ENSRNOG00000016173	Cyp1a2	Liver_AdultAged	1607.69	0.997476	Liver_AdultAged	807.889	0.999056
ENSMUSG00000020839	ENSRNOG00000003865	Tmigd1	Kidney_AdultAged	583.082	0.997468	Kidney_AdultAged	71.3413	0.985221
ENSMUSG00000022269	ENSRNOG00000024461	2011-03-01	Testis_AdultAged	302.369	0.997463	Testis_AdultAged	479.92	0.996198
ENSMUSG00000043541	ENSRNOG00000027630	Casc1	Testis_AdultAged	51.2645	0.997447	Testis_AdultAged	40.3138	0.955795
ENSMUSG00000051736	ENSRNOG00000024918	Fam229b	Testis_AdultAged	2186.13	0.997403	Testis_AdultAged	5509.36	0.999401
ENSMUSG00000029138	ENSRNOG00000055899	4930548H24Rik	Testis_AdultAged	16.7983	0.997399	Testis_AdultAged	7.52892	0.999602
ENSMUSG00000051748	ENSRNOG00000029668	Wfdc21	Liver_AdultAged	5066.51	0.997391	Liver_AdultAged	346.239	0.987448
ENSMUSG00000037418	ENSRNOG00000020346	Best1	Testis_AdultAged	209.814	0.997372	Testis_AdultAged	75.1758	0.995474
ENSMUSG00000079022	ENSRNOG00000024824	Col22a1	Testis_AdultAged	259.641	0.997365	Testis_AdultAged	233.39	0.991203
ENSMUSG00000075510	ENSRNOG00000002918	Fam187a	Testis_AdultAged	8.32704	0.997359	Testis_AdultAged	22.45	0.999876
ENSMUSG00000031481	ENSRNOG00000024837	Tpte	Testis_AdultAged	6.17362	0.997339	Testis_AdultAged	23.5806	0.995265
ENSMUSG00000021090	ENSRNOG00000005409	Lrrc9	Testis_AdultAged	176.282	0.997338	Testis_AdultAged	107.712	0.996706
ENSMUSG00000062124	ENSRNOG00000036896	Defb45	Testis_AdultAged	34.524	0.997334	Testis_AdultAged	78.2988	0.998096
ENSMUSG00000031027	ENSRNOG00000014590	Stk33	Testis_AdultAged	306.163	0.997322	Testis_AdultAged	378.372	0.998648
ENSMUSG00000039032	ENSRNOG00000011108	Tsga13	Testis_AdultAged	94.8418	0.997305	Testis_AdultAged	81.4789	0.999761
ENSMUSG00000035780	ENSRNOG00000001973	Ugt2a3	Liver_AdultAged	352.753	0.997302	Liver_AdultAged	97.5113	0.994487
ENSMUSG00000021363	ENSRNOG00000015101	Mak	Testis_AdultAged	157.276	0.997287	Testis_AdultAged	81.0282	0.990505
ENSMUSG00000009070	ENSRNOG00000001315	Rsph14	Testis_AdultAged	26.6379	0.997274	Testis_AdultAged	45.9837	0.997288
ENSMUSG00000024905	ENSRNOG00000014671	Tesmin	Testis_AdultAged	154.114	0.997271	Testis_AdultAged	146.023	0.997485
ENSMUSG00000050944	ENSRNOG00000022536	Efcab5	Testis_AdultAged	99.5165	0.997256	Testis_AdultAged	62.3166	0.998644
ENSMUSG00000041052	ENSRNOG00000024903	Slc7a13	Kidney_AdultAged	597.939	0.99725	Kidney_AdultAged	1863.59	0.99562
ENSMUSG00000061742	ENSRNOG00000021108	Slc22a12	Kidney_AdultAged	1043.52	0.997242	Kidney_AdultAged	308.805	0.99118
ENSMUSG00000038997	ENSRNOG00000048832	Asb17	Testis_AdultAged	135.524	0.997212	Testis_AdultAged	163.814	0.999909
ENSMUSG00000045275	ENSRNOG00000028248	Lca5l	Testis_AdultAged	112.629	0.997179	Testis_AdultAged	276.763	0.99858
ENSMUSG00000067795	ENSRNOG00000047310	4930444P10Rik	Testis_AdultAged	89.0947	0.997176	Testis_AdultAged	75.1867	0.994608
ENSMUSG00000047733	ENSRNOG00000047431	Tmem262	Testis_AdultAged	54.962	0.997174	Testis_AdultAged	60.8875	0.999756
ENSMUSG00000090206	ENSRNOG00000013465	Tepp	Testis_AdultAged	154.255	0.99716	Testis_AdultAged	73.4443	0.998779
ENSMUSG00000042641	ENSRNOG00000026952	Rgsl1	Testis_AdultAged	39.6049	0.997147	Testis_AdultAged	270.867	0.99966
ENSMUSG00000044566	ENSRNOG00000024111	Cage1	Testis_AdultAged	275.363	0.997146	Testis_AdultAged	943.472	0.998566
ENSMUSG00000053783	ENSRNOG00000025287	1700016K19Rik	Testis_AdultAged	365.893	0.997141	Testis_AdultAged	525.33	0.999493
ENSMUSG00000079606	ENSRNOG00000024068	Gm595	Testis_AdultAged	52.2303	0.997123	Testis_AdultAged	18.4721	0.999915
ENSMUSG00000037437	ENSRNOG00000025728	Adam32	Testis_AdultAged	598.213	0.997096	Testis_AdultAged	608.252	0.999856
ENSMUSG00000044556	ENSRNOG00000010162	Tex38	Testis_AdultAged	97.2043	0.997095	Testis_AdultAged	25.6639	0.990874
ENSMUSG00000040985	ENSRNOG00000005105	Sun3	Testis_AdultAged	138.377	0.997091	Testis_AdultAged	132.343	0.995986
ENSMUSG00000047502	ENSRNOG00000058870	Mroh7	Testis_AdultAged	108.505	0.997077	Testis_AdultAged	198.317	0.998772
ENSMUSG00000010136	ENSRNOG00000016842	Pifo	Testis_AdultAged	160.685	0.99706	Testis_AdultAged	210.42	0.999298
ENSMUSG00000028610	ENSRNOG00000023213	Dmrtb1	Testis_AdultAged	655.407	0.997051	Testis_AdultAged	157.93	0.997296
ENSMUSG00000109572	ENSRNOG00000058434	Cfap99	Testis_AdultAged	26.4256	0.997032	Testis_AdultAged	31.7504	0.987572
ENSMUSG00000074673	ENSRNOG00000008596	Ttll9	Testis_AdultAged	252.879	0.997027	Testis_AdultAged	43.8938	0.942621
ENSMUSG00000022181	ENSRNOG00000024115	C6	Liver_AdultAged	596.336	0.99701	Liver_AdultAged	230.75	0.944288
ENSMUSG00000090273	ENSRNOG00000047295	Prr22	Testis_AdultAged	81.7387	0.997002	Testis_AdultAged	167.125	0.991242
ENSMUSG00000092586	ENSRNOG00000000843	Ly6g6c	Testis_AdultAged	63.5549	0.997002	Testis_AdultAged	89.6074	0.987668
ENSMUSG00000041809	ENSRNOG00000042729	Efhc1	Testis_AdultAged	312.53	0.996964	Testis_AdultAged	503.324	0.990372
ENSMUSG00000027939	ENSRNOG00000055790	Nup210l	Testis_AdultAged	46.6718	0.996952	Testis_AdultAged	53.8339	0.996637
ENSMUSG00000026546	ENSRNOG00000008492	Cfap45	Testis_AdultAged	265.583	0.996924	Testis_AdultAged	158.097	0.994462
ENSMUSG00000027793	ENSRNOG00000014052	Ccna1	Testis_AdultAged	139.334	0.996924	Testis_AdultAged	213.579	0.994321
ENSMUSG00000109561	ENSRNOG00000025321	Ankrd31	Testis_AdultAged	25.0788	0.996877	Testis_AdultAged	6.41007	0.959689
ENSMUSG00000043629	ENSRNOG00000038738	1700019D03Rik	Testis_AdultAged	769.895	0.996849	Testis_AdultAged	1343.72	0.989985
ENSMUSG00000072487	ENSRNOG00000032827	Mroh5	Testis_AdultAged	31.5715	0.996846	Testis_AdultAged	30.1671	0.989209
ENSMUSG00000046337	ENSRNOG00000023941	Fam178b	Testis_AdultAged	208.995	0.996794	Testis_AdultAged	155.058	0.993478
ENSMUSG00000100916	ENSRNOG00000047040	Lhb	Testis_AdultAged	20.0237	0.996783	Testis_AdultAged	74.7909	0.99238
ENSMUSG00000060843	ENSRNOG00000000373	Ctnna3	Testis_AdultAged	88.1515	0.996773	Testis_AdultAged	123.663	0.995226
ENSMUSG00000006311	ENSRNOG00000024288	Etv2	Testis_AdultAged	4.77511	0.996745	Testis_AdultAged	15.0772	0.998714
ENSMUSG00000044083	ENSRNOG00000027920	Efcab8	Testis_AdultAged	30.7161	0.99674	Testis_AdultAged	50.604	0.996927
ENSMUSG00000020712	ENSRNOG00000010929	Tcam1	Testis_AdultAged	65.1274	0.996735	Testis_AdultAged	66.0853	0.995636
ENSMUSG00000031849	ENSRNOG00000048472	Comp	Testis_AdultAged	142.894	0.996733	Testis_AdultAged	127.5	0.998119
ENSMUSG00000024292	ENSRNOG00000004786	Cyp4f14	Liver_AdultAged	263.768	0.996723	Liver_AdultAged	821.496	0.963471
ENSMUSG00000048731	ENSRNOG00000000486	Ggnbp1	Testis_AdultAged	555.851	0.996721	Testis_AdultAged	631.353	0.999362
ENSMUSG00000005493	ENSRNOG00000010431	Msh4	Testis_AdultAged	17.4764	0.996678	Testis_AdultAged	5.80626	0.987152
ENSMUSG00000015980	ENSRNOG00000017538	Lrrc27	Testis_AdultAged	607.332	0.996654	Testis_AdultAged	604.422	0.997484
ENSMUSG00000095789	ENSRNOG00000000917	Nupr1l	Testis_AdultAged	216.263	0.996627	Testis_AdultAged	431.648	0.967418
ENSMUSG00000031847	ENSRNOG00000045541	1700030J22Rik	Testis_AdultAged	370.323	0.996618	Testis_AdultAged	140.266	0.973498
ENSMUSG00000020562	ENSRNOG00000010730	Efcab10	Testis_AdultAged	213.811	0.996598	Testis_AdultAged	204.226	0.997144
ENSMUSG00000079177	ENSRNOG00000050114	Fam228a	Testis_AdultAged	31.6238	0.996597	Testis_AdultAged	211.721	0.999047
ENSMUSG00000052525	ENSRNOG00000004534	Spdya	Testis_AdultAged	95.658	0.99658	Testis_AdultAged	101.44	0.989983
ENSMUSG00000046717	ENSRNOG00000008125	Igbp1b	Testis_AdultAged	44.5492	0.996575	Testis_AdultAged	27.8099	0.989634
ENSMUSG00000020096	ENSRNOG00000000564	Tbata	Testis_AdultAged	311.653	0.996568	Testis_AdultAged	170.428	0.993836
ENSMUSG00000050304	ENSRNOG00000027359	Slc25a2	Testis_AdultAged	40.054	0.99656	Testis_AdultAged	41.3194	0.96206
ENSMUSG00000001948	ENSRNOG00000010934	Spa17	Testis_AdultAged	2552.28	0.996551	Testis_AdultAged	2782.49	0.992014
ENSMUSG00000029700	ENSRNOG00000008121	Slc13a1	Kidney_AdultAged	198.174	0.996546	Kidney_AdultAged	108.447	0.977787
ENSMUSG00000020591	ENSRNOG00000049054	Ntsr2	Brain_AdultAged	62.0607	0.996541	Brain_AdultAged	85.9786	0.998995
ENSMUSG00000017733	ENSRNOG00000028908	Eppin	Testis_AdultAged	71.6712	0.996532	Testis_AdultAged	31.9797	0.982542
ENSMUSG00000075302	ENSRNOG00000056087	Erich2	Testis_AdultAged	315.261	0.996529	Testis_AdultAged	442.289	0.997627
ENSMUSG00000038292	ENSRNOG00000025378	Ccdc155	Testis_AdultAged	62.728	0.996484	Testis_AdultAged	63.5068	0.994456
ENSMUSG00000072919	ENSRNOG00000047312	Noxred1	Testis_AdultAged	114.807	0.996482	Testis_AdultAged	366.559	0.999837
ENSMUSG00000079429	ENSRNOG00000042182	Mroh2a	Testis_AdultAged	102.578	0.996464	Testis_AdultAged	143.284	0.998004
ENSMUSG00000020059	ENSRNOG00000005270	Sycp3	Testis_AdultAged	303.136	0.996441	Testis_AdultAged	750.787	0.994398
ENSMUSG00000026424	ENSRNOG00000006237	Gpr37l1	Brain_AdultAged	95.4363	0.996438	Brain_AdultAged	96.7054	0.99224
ENSMUSG00000033486	ENSRNOG00000023064	Catsper2	Testis_AdultAged	220.155	0.99642	Testis_AdultAged	194.113	0.990974
ENSMUSG00000021902	ENSRNOG00000018996	Phf7	Testis_AdultAged	1752.89	0.996399	Testis_AdultAged	1892.36	0.996235
ENSMUSG00000057173	ENSRNOG00000058243	Rfx8	Testis_AdultAged	54.1658	0.996388	Testis_AdultAged	170.965	0.995243
ENSMUSG00000029660	ENSRNOG00000000905	Tex26	Testis_AdultAged	72.8763	0.996381	Testis_AdultAged	78.4766	0.995956
ENSMUSG00000094282	ENSRNOG00000056407	Cfap73	Testis_AdultAged	15.0572	0.99638	Testis_AdultAged	12.1575	0.994594
ENSMUSG00000109293	ENSRNOG00000058618	Dcst2	Testis_AdultAged	59.2003	0.996375	Testis_AdultAged	45.2552	0.99709
ENSMUSG00000048230	ENSRNOG00000010459	Fbxo43	Testis_AdultAged	14.5575	0.996358	Testis_AdultAged	30.8071	0.997527
ENSMUSG00000039364	ENSRNOG00000036673	Sectm1b	Kidney_AdultAged	40.2377	0.996355	Kidney_AdultAged	66.9252	0.853454
ENSMUSG00000028750	ENSRNOG00000016647	Pla2g2c	Testis_AdultAged	61.8156	0.996343	Testis_AdultAged	40.4675	0.992961
ENSMUSG00000022768	ENSRNOG00000001860	Ccdc116	Testis_AdultAged	174.466	0.996331	Testis_AdultAged	130.36	0.997756
ENSMUSG00000081984	ENSRNOG00000023172	Dnajb3	Testis_AdultAged	946.761	0.99633	Testis_AdultAged	983.345	0.994923
ENSMUSG00000028813	ENSRNOG00000048129	CK137956	Testis_AdultAged	87.514	0.996325	Testis_AdultAged	75.4702	0.998011
ENSMUSG00000032489	ENSRNOG00000020891	Kif9	Testis_AdultAged	208.669	0.996304	Testis_AdultAged	63.7896	0.99116
ENSMUSG00000087230	ENSRNOG00000025987	Mroh3	Testis_AdultAged	7.10762	0.996282	Testis_AdultAged	12.2999	0.994988
ENSMUSG00000021749	ENSRNOG00000007320	Oit1	Testis_AdultAged	93.4657	0.996255	Testis_AdultAged	33.4629	0.975128
ENSMUSG00000031786	ENSRNOG00000025860	Drc7	Testis_AdultAged	55.6416	0.996245	Testis_AdultAged	69.4308	0.998827
ENSMUSG00000032023	ENSRNOG00000008138	Jhy	Testis_AdultAged	62.5818	0.996241	Testis_AdultAged	54.3082	0.991382
ENSMUSG00000060176	ENSRNOG00000019257	Kif27	Testis_AdultAged	165.199	0.99623	Testis_AdultAged	263.106	0.995064
ENSMUSG00000064307	ENSRNOG00000020124	Lrrc51	Testis_AdultAged	827.819	0.996216	Testis_AdultAged	1215.17	0.998681
ENSMUSG00000074141	ENSRNOG00000020148	Il4i1	Testis_AdultAged	60.6629	0.996153	Testis_AdultAged	63.9733	0.994199
ENSMUSG00000003354	ENSRNOG00000058916	Ccdc65	Testis_AdultAged	270.235	0.996147	Testis_AdultAged	262.138	0.975195
ENSMUSG00000041138	ENSRNOG00000058285	Nme8	Testis_AdultAged	188.428	0.996098	Testis_AdultAged	243.156	0.999878
ENSMUSG00000030030	ENSRNOG00000009917	1700003E16Rik	Testis_AdultAged	455.078	0.996095	Testis_AdultAged	447.972	0.99795
ENSMUSG00000083649	ENSRNOG00000032913	Rasl2-9	Testis_AdultAged	186.631	0.996075	Testis_AdultAged	35.9236	0.996656
ENSMUSG00000073758	ENSRNOG00000024566	Sh3d21	Testis_AdultAged	695.374	0.996036	Testis_AdultAged	833.81	0.998998
ENSMUSG00000032671	ENSRNOG00000010963	A930018P22Rik	Testis_AdultAged	28.6246	0.996026	Testis_AdultAged	40.4133	0.987992
ENSMUSG00000078938	ENSRNOG00000042056	Syce3	Testis_AdultAged	299.8	0.996017	Testis_AdultAged	66.773	0.986933
ENSMUSG00000028188	ENSRNOG00000015678	Spata1	Testis_AdultAged	308.647	0.995966	Testis_AdultAged	414.955	0.996232
ENSMUSG00000030781	ENSRNOG00000020039	Slc5a2	Kidney_AdultAged	190.596	0.99596	Kidney_AdultAged	75.2977	0.962965
ENSMUSG00000021414	ENSRNOG00000016672	Fam217a	Testis_AdultAged	346.013	0.995951	Testis_AdultAged	77.5277	0.992862
ENSMUSG00000028801	ENSRNOG00000031448	Stpg1	Testis_AdultAged	77.5535	0.995947	Testis_AdultAged	72.0364	0.995085
ENSMUSG00000049291	ENSRNOG00000022548	Prss38	Testis_AdultAged	6.92903	0.995925	Testis_AdultAged	9.3991	0.993663
ENSMUSG00000040812	ENSRNOG00000008467	Agbl2	Testis_AdultAged	76.0299	0.995917	Testis_AdultAged	326.584	0.997437
ENSMUSG00000043621	ENSRNOG00000027731	Ubxn10	Testis_AdultAged	184.686	0.995906	Testis_AdultAged	161.072	0.998804
ENSMUSG00000019178	ENSRNOG00000023366	Styxl1	Testis_AdultAged	78.7589	0.995851	Testis_AdultAged	48.3068	0.960501
ENSMUSG00000036962	ENSRNOG00000056781	Cfap221	Testis_AdultAged	27.555	0.995846	Testis_AdultAged	35.0207	0.997732
ENSMUSG00000038583	ENSRNOG00000000413	Pln	Testis_AdultAged	53.1855	0.995846	Testis_AdultAged	5.34572	0.897927
ENSMUSG00000006310	ENSRNOG00000042465	Zbtb32	Testis_AdultAged	60.6846	0.995812	Testis_AdultAged	68.8297	0.994757
ENSMUSG00000027703	ENSRNOG00000009004	Lrriq4	Testis_AdultAged	58.8721	0.995812	Testis_AdultAged	69.7802	0.998266
ENSMUSG00000020799	ENSRNOG00000014973	Tekt1	Testis_AdultAged	489.976	0.995792	Testis_AdultAged	656.669	0.99413
ENSMUSG00000021879	ENSRNOG00000059865	Dnah12	Testis_AdultAged	21.0931	0.995781	Testis_AdultAged	50.7743	0.997712
ENSMUSG00000027559	ENSRNOG00000010079	Car3	Liver_AdultAged	3809.3	0.995751	Liver_AdultAged	2800.87	0.999319
ENSMUSG00000052221	ENSRNOG00000038480	Ppp1r36	Testis_AdultAged	208.723	0.99573	Testis_AdultAged	207.893	0.960875
ENSMUSG00000028451	ENSRNOG00000022601	1700022I11Rik	Testis_AdultAged	31.2614	0.995659	Testis_AdultAged	37.4002	0.999961
ENSMUSG00000040424	ENSRNOG00000020835	Hipk4	Testis_AdultAged	72.4533	0.995642	Testis_AdultAged	93.3147	0.995802
ENSMUSG00000044249	ENSRNOG00000023195	Defb29	Kidney_AdultAged	347.108	0.995612	Kidney_AdultAged	8.596	0.898226
ENSMUSG00000006469	ENSRNOG00000010451	Slc34a3	Kidney_AdultAged	23.8247	0.995597	Kidney_AdultAged	37.3322	0.970664
ENSMUSG00000040485	ENSRNOG00000004356	Lrrc52	Testis_AdultAged	49.0892	0.995597	Testis_AdultAged	46.1588	0.999332
ENSMUSG00000052861	ENSRNOG00000015581	Dnah6	Testis_AdultAged	22.6049	0.995584	Testis_AdultAged	26.9008	0.995996
ENSMUSG00000022432	ENSRNOG00000032570	Smc1b	Testis_AdultAged	136.453	0.995556	Testis_AdultAged	182.946	0.994524
ENSMUSG00000051452	ENSRNOG00000028116	Gm11437	Liver_AdultAged	6.59041	0.995553	Liver_AdultAged	27.5507	0.928081
ENSMUSG00000064202	ENSRNOG00000015137	4430402I18Rik	Testis_AdultAged	495.177	0.995552	Testis_AdultAged	206.054	0.996931
ENSMUSG00000030889	ENSRNOG00000025110	Vwa3a	Testis_AdultAged	168.92	0.995534	Testis_AdultAged	44.7635	0.987877
ENSMUSG00000049916	ENSRNOG00000026918	2610318N02Rik	Testis_AdultAged	1497.46	0.995512	Testis_AdultAged	519.087	0.990868
ENSMUSG00000038528	ENSRNOG00000000590	Mfsd4b5	Kidney_AdultAged	298.685	0.995489	Kidney_AdultAged	250.858	0.990169
ENSMUSG00000072770	ENSRNOG00000017399	Acrbp	Testis_AdultAged	478.813	0.995488	Testis_AdultAged	493.565	0.992565
ENSMUSG00000030963	ENSRNOG00000015557	Umod	Kidney_AdultAged	2421.68	0.995474	Kidney_AdultAged	2497.01	0.994934
ENSMUSG00000037996	ENSRNOG00000008169	Slc24a2	Brain_AdultAged	94.6951	0.995449	Brain_AdultAged	142.013	0.994613
ENSMUSG00000022375	ENSRNOG00000005233	Lrrc6	Testis_AdultAged	112.602	0.995436	Testis_AdultAged	230.95	0.998397
ENSMUSG00000050677	ENSRNOG00000006575	Ccdc96	Testis_AdultAged	114.157	0.995432	Testis_AdultAged	225.619	0.996659
ENSMUSG00000019936	ENSRNOG00000004717	Epyc	Testis_AdultAged	31.8111	0.995429	Testis_AdultAged	5.83547	0.977657
ENSMUSG00000035686	ENSRNOG00000012404	Thrsp	Liver_AdultAged	846.311	0.995412	Liver_AdultAged	2752.04	0.998801
ENSMUSG00000019876	ENSRNOG00000000811	Pkib	Testis_AdultAged	492.144	0.99538	Testis_AdultAged	470.828	0.99739
ENSMUSG00000025916	ENSRNOG00000006804	Ppp1r42	Testis_AdultAged	148.727	0.995371	Testis_AdultAged	79.7017	0.996948
ENSMUSG00000030650	ENSRNOG00000036760	Tmc5	Testis_AdultAged	57.9221	0.995351	Testis_AdultAged	155.193	0.997442
ENSMUSG00000025500	ENSRNOG00000017050	Lmntd2	Testis_AdultAged	111.23	0.995348	Testis_AdultAged	136.124	0.995442
ENSMUSG00000040828	ENSRNOG00000048818	Catsperd	Testis_AdultAged	104.286	0.995327	Testis_AdultAged	56.1686	0.984338
ENSMUSG00000057265	ENSRNOG00000011376	Bbof1	Testis_AdultAged	276.671	0.995316	Testis_AdultAged	617.624	0.988392
ENSMUSG00000028758	ENSRNOG00000014970	Kif17	Testis_AdultAged	225.921	0.995309	Testis_AdultAged	351.869	0.998595
ENSMUSG00000022236	ENSRNOG00000042781	Ropn1l	Testis_AdultAged	1954.02	0.995285	Testis_AdultAged	3792.29	0.999176
ENSMUSG00000012126	ENSRNOG00000015476	Ubxn11	Testis_AdultAged	443.967	0.995267	Testis_AdultAged	309.991	0.975992
ENSMUSG00000008307	ENSRNOG00000009135	1700109H08Rik	Testis_AdultAged	119.357	0.995245	Testis_AdultAged	85.888	0.998093
ENSMUSG00000048416	ENSRNOG00000012827	Mlf1	Testis_AdultAged	1272	0.995178	Testis_AdultAged	817.56	0.992385
ENSMUSG00000026679	ENSRNOG00000018631	Enkur	Testis_AdultAged	296.805	0.995177	Testis_AdultAged	256.379	0.988413
ENSMUSG00000028182	ENSRNOG00000009555	Lrriq3	Testis_AdultAged	169.786	0.99515	Testis_AdultAged	260.034	0.997904
ENSMUSG00000057000	ENSRNOG00000028751	Nxf3	Testis_AdultAged	30.9766	0.995137	Testis_AdultAged	14.5821	0.994883
ENSMUSG00000071724	ENSRNOG00000037299	Smpd5	Testis_AdultAged	103.538	0.995127	Testis_AdultAged	166.738	0.994055
ENSMUSG00000034467	ENSRNOG00000012450	Dynlrb2	Testis_AdultAged	284.227	0.99512	Testis_AdultAged	213.814	0.992769
ENSMUSG00000024617	ENSRNOG00000018712	Camk2a	Brain_AdultAged	937.079	0.995112	Brain_AdultAged	935.507	0.994639
ENSMUSG00000049526	ENSRNOG00000026112	Tmem202	Testis_AdultAged	50.6663	0.995098	Testis_AdultAged	27.6277	0.989478
ENSMUSG00000030510	ENSRNOG00000013823	Cers3	Testis_AdultAged	69.6429	0.995086	Testis_AdultAged	37.6324	0.993088
ENSMUSG00000051716	ENSRNOG00000033466	Apon	Liver_AdultAged	647.26	0.995063	Liver_AdultAged	270.433	0.913016
ENSMUSG00000032271	ENSRNOG00000005930	Nnmt	Liver_AdultAged	417.182	0.995062	Liver_AdultAged	170.13	0.982486
ENSMUSG00000059213	ENSRNOG00000059605	Ddn	Brain_AdultAged	462.9	0.995042	Brain_AdultAged	285.471	0.986626
ENSMUSG00000030994	ENSRNOG00000027542	D7Ertd443e	Testis_AdultAged	106.483	0.994999	Testis_AdultAged	190.136	0.993081
ENSMUSG00000047150	ENSRNOG00000015386	1700001C19Rik	Testis_AdultAged	627.683	0.994983	Testis_AdultAged	215.073	0.996603
ENSMUSG00000048065	ENSRNOG00000019751	Cyb5r2	Testis_AdultAged	13.519	0.994983	Testis_AdultAged	65.9424	0.978287
ENSMUSG00000022783	ENSRNOG00000025787	Spag6l	Testis_AdultAged	195.592	0.994976	Testis_AdultAged	297.06	0.998641
ENSMUSG00000026790	ENSRNOG00000014584	Odf2	Testis_AdultAged	4530.66	0.994971	Testis_AdultAged	6989.76	0.995135
ENSMUSG00000062168	ENSRNOG00000027331	Ppef1	Testis_AdultAged	26.795	0.994926	Testis_AdultAged	76.1077	0.993982
ENSMUSG00000026405	ENSRNOG00000004062	C4bp	Liver_AdultAged	559.426	0.994853	Liver_AdultAged	1216.9	0.967342
ENSMUSG00000037855	ENSRNOG00000000638	Zfp365	Brain_AdultAged	200.061	0.994845	Brain_AdultAged	117.178	0.987524
ENSMUSG00000052974	ENSRNOG00000032805	Cyp2f2	Liver_AdultAged	2517.16	0.994835	Liver_AdultAged	74.7481	0.930949
ENSMUSG00000022613	ENSRNOG00000008694	Miox	Kidney_AdultAged	2674.78	0.994831	Kidney_AdultAged	1233.4	0.981803
ENSMUSG00000028139	ENSRNOG00000037310	Riiad1	Testis_AdultAged	274.231	0.994798	Testis_AdultAged	225.675	0.994737
ENSMUSG00000079304	ENSRNOG00000028279	Tex52	Testis_AdultAged	37.0716	0.994744	Testis_AdultAged	18.9489	0.984391
ENSMUSG00000062814	ENSRNOG00000049427	Ssxa1	Testis_AdultAged	3.808	0.994729	Testis_AdultAged	31.48	0.996563
ENSMUSG00000031241	ENSRNOG00000002346	Tbx22	Testis_AdultAged	3.38167	0.994656	Testis_AdultAged	20.9997	0.995656
ENSMUSG00000023467	ENSRNOG00000020927	Tulp2	Testis_AdultAged	839.123	0.994649	Testis_AdultAged	1102	0.999521
ENSMUSG00000020434	ENSRNOG00000004112	4921536K21Rik	Testis_AdultAged	55.0063	0.994629	Testis_AdultAged	100.402	0.999221
ENSMUSG00000051113	ENSRNOG00000031739	Fam71e1	Testis_AdultAged	688.421	0.994616	Testis_AdultAged	775.514	0.997698
ENSMUSG00000041358	ENSRNOG00000005111	Nutm1	Testis_AdultAged	25.0796	0.994607	Testis_AdultAged	77.5526	0.999127
ENSMUSG00000036196	ENSRNOG00000000512	Slc26a8	Testis_AdultAged	99.4583	0.994599	Testis_AdultAged	109.517	0.945496
ENSMUSG00000029697	ENSRNOG00000007608	Fezf1	Brain_EarlyEmbryo	7.24154	0.994594	Brain_EarlyEmbryo	4.35721	0.980285
ENSMUSG00000034212	ENSRNOG00000048567	Ankmy1	Testis_AdultAged	39.3581	0.994592	Testis_AdultAged	37.5586	0.987734
ENSMUSG00000067872	ENSRNOG00000025247	Ccdc87	Testis_AdultAged	42.4588	0.99458	Testis_AdultAged	93.3075	0.999768
ENSMUSG00000022525	ENSRNOG00000001711	Hrasls	Testis_AdultAged	284.37	0.994553	Testis_AdultAged	583.558	0.996352
ENSMUSG00000045915	ENSRNOG00000004075	Ccdc42	Testis_AdultAged	153.414	0.994536	Testis_AdultAged	104.784	0.998218
ENSMUSG00000040364	ENSRNOG00000021014	Sec1	Testis_AdultAged	26.9839	0.994518	Testis_AdultAged	46.3595	0.994725
ENSMUSG00000038085	ENSRNOG00000019992	Cnbd2	Testis_AdultAged	171.601	0.994498	Testis_AdultAged	325.384	0.99508
ENSMUSG00000022805	ENSRNOG00000002976	Maats1	Testis_AdultAged	56.2552	0.994453	Testis_AdultAged	52.2771	0.992314
ENSMUSG00000032454	ENSRNOG00000013932	Rbp2	Liver_LateEmbryo	566.466	0.994445	Liver_LateEmbryo	247.374	0.98413
ENSMUSG00000032611	ENSRNOG00000046155	1700102P08Rik	Testis_AdultAged	162.307	0.994401	Testis_AdultAged	378.198	0.992832
ENSMUSG00000058183	ENSRNOG00000012593	Mmel1	Testis_AdultAged	104.205	0.994389	Testis_AdultAged	152.395	0.998172
ENSMUSG00000039179	ENSRNOG00000002571	Tekt5	Testis_AdultAged	180.26	0.994386	Testis_AdultAged	121.256	0.998181
ENSMUSG00000029130	ENSRNOG00000005691	Rnf32	Testis_AdultAged	420.886	0.994381	Testis_AdultAged	115.414	0.989247
ENSMUSG00000021565	ENSRNOG00000026501	Slc6a19	Kidney_AdultAged	119.517	0.994368	Kidney_AdultAged	39.5279	0.983713
ENSMUSG00000040473	ENSRNOG00000006114	Cfap69	Testis_AdultAged	305.302	0.994366	Testis_AdultAged	262.728	0.991496
ENSMUSG00000059854	ENSRNOG00000017178	Hydin	Testis_AdultAged	34.9647	0.994364	Testis_AdultAged	59.4059	0.992784
ENSMUSG00000030069	ENSRNOG00000010898	Prok2	Testis_AdultAged	76.0918	0.994344	Testis_AdultAged	64.5741	0.994943
ENSMUSG00000071229	ENSRNOG00000013835	Timm8a2	Testis_AdultAged	25.5093	0.99432	Testis_AdultAged	39.8745	0.941322
ENSMUSG00000078653	ENSRNOG00000051150	Cntd1	Testis_AdultAged	79.2283	0.994299	Testis_AdultAged	60.2318	0.995882
ENSMUSG00000051435	ENSRNOG00000028064	Fhad1	Testis_AdultAged	231.147	0.994296	Testis_AdultAged	187.258	0.998515
ENSMUSG00000039851	ENSRNOG00000028670	4932438H23Rik	Testis_AdultAged	33.5274	0.994249	Testis_AdultAged	34.1088	0.984159
ENSMUSG00000031163	ENSRNOG00000039571	Glod5	Kidney_AdultAged	88.9788	0.994214	Kidney_AdultAged	128.345	0.960836
ENSMUSG00000037095	ENSRNOG00000049918	Lrg1	Liver_AdultAged	713.455	0.994208	Liver_AdultAged	37.8624	0.897443
ENSMUSG00000039720	ENSRNOG00000038473	Got1l1	Testis_AdultAged	58.801	0.994198	Testis_AdultAged	38.4639	0.996714
ENSMUSG00000049154	ENSRNOG00000002873	Fam183b	Testis_AdultAged	333.293	0.994159	Testis_AdultAged	720.861	0.99647
ENSMUSG00000029134	ENSRNOG00000026037	Plb1	Testis_AdultAged	55.0074	0.994142	Testis_AdultAged	18.0692	0.934974
ENSMUSG00000028637	ENSRNOG00000008560	Ccdc30	Testis_AdultAged	522.802	0.99414	Testis_AdultAged	1202.3	0.997291
ENSMUSG00000040829	ENSRNOG00000019477	Zmynd15	Testis_AdultAged	125.185	0.994096	Testis_AdultAged	91.1639	0.996315
ENSMUSG00000028753	ENSRNOG00000016553	Vwa5b1	Testis_AdultAged	44.6786	0.994091	Testis_AdultAged	41.2478	0.995947
ENSMUSG00000070424	ENSRNOG00000020242	Art5	Testis_AdultAged	66.2332	0.99407	Testis_AdultAged	32.7473	0.993417
ENSMUSG00000070837	ENSRNOG00000015825	Aurkc	Testis_AdultAged	27.1058	0.994063	Testis_AdultAged	67.0821	0.852696
ENSMUSG00000052616	ENSRNOG00000055097	Terb1	Testis_AdultAged	19.9621	0.99392	Testis_AdultAged	33.9582	0.990232
ENSMUSG00000049571	ENSRNOG00000027374	Cfap46	Testis_AdultAged	28.6617	0.993904	Testis_AdultAged	30.7804	0.997122
ENSMUSG00000036598	ENSRNOG00000051510	Ccdc113	Testis_AdultAged	297.674	0.993884	Testis_AdultAged	156.94	0.973886
ENSMUSG00000089798	ENSRNOG00000047876	1700028K03Rik	Testis_AdultAged	30.2393	0.993865	Testis_AdultAged	50.1256	0.979167
ENSMUSG00000034871	ENSRNOG00000007799	Fam151a	Kidney_AdultAged	112.764	0.993841	Kidney_AdultAged	84.225	0.983872
ENSMUSG00000079235	ENSRNOG00000025643	Ccdc13	Testis_AdultAged	85.7521	0.993818	Testis_AdultAged	83.876	0.992731
ENSMUSG00000059970	ENSRNOG00000006472	Hspa2	Testis_AdultAged	817.87	0.993817	Testis_AdultAged	1607.39	0.994625
ENSMUSG00000040629	ENSRNOG00000003790	Mael	Testis_AdultAged	1353.86	0.993784	Testis_AdultAged	1487.82	0.993556
ENSMUSG00000027344	ENSRNOG00000005888	Fsip1	Testis_AdultAged	126.094	0.993783	Testis_AdultAged	185.589	0.980806
ENSMUSG00000018479	ENSRNOG00000003143	1700125H20Rik	Testis_AdultAged	61.1417	0.993745	Testis_AdultAged	160.965	0.99309
ENSMUSG00000029601	ENSRNOG00000001378	Iqcd	Testis_AdultAged	91.8933	0.993743	Testis_AdultAged	112.934	0.971073
ENSMUSG00000033409	ENSRNOG00000031097	Syce1l	Testis_AdultAged	58.9255	0.993709	Testis_AdultAged	132.085	0.970667
ENSMUSG00000079593	ENSRNOG00000061703	Gm14597	Testis_AdultAged	6.21544	0.993692	Testis_AdultAged	83.9796	0.999185
ENSMUSG00000039209	ENSRNOG00000032300	Rpl39l	Testis_AdultAged	718.937	0.993574	Testis_AdultAged	3150.39	0.993475
ENSMUSG00000072663	ENSRNOG00000058275	Spef2	Testis_AdultAged	26.7695	0.993558	Testis_AdultAged	31.5092	0.997119
ENSMUSG00000050957	ENSRNOG00000015868	Insl6	Testis_AdultAged	333.147	0.993553	Testis_AdultAged	298.037	0.999571
ENSMUSG00000070883	ENSRNOG00000052954	Ccdc173	Testis_AdultAged	159.701	0.99355	Testis_AdultAged	112.56	0.993302
ENSMUSG00000020904	ENSRNOG00000037718	Cfap52	Testis_AdultAged	87.1427	0.99351	Testis_AdultAged	119.005	0.993042
ENSMUSG00000002228	ENSRNOG00000012481	Ppm1j	Testis_AdultAged	114.418	0.993376	Testis_AdultAged	70.9473	0.987807
ENSMUSG00000045031	ENSRNOG00000026162	Cetn4	Testis_AdultAged	668.588	0.993361	Testis_AdultAged	753.615	0.994413
ENSMUSG00000021838	ENSRNOG00000010489	Samd4	Testis_AdultAged	438.465	0.993334	Testis_AdultAged	448.58	0.991152
ENSMUSG00000037071	ENSRNOG00000013552	Scd1	Liver_AdultAged	4590.18	0.993306	Liver_AdultAged	1148.33	0.992258
ENSMUSG00000033213	ENSRNOG00000050251	AA467197	Testis_AdultAged	397.33	0.993275	Testis_AdultAged	161.22	0.991543
ENSMUSG00000046408	ENSRNOG00000005533	1700067K01Rik	Testis_AdultAged	44.2848	0.993266	Testis_AdultAged	31.1141	0.99852
ENSMUSG00000048029	ENSRNOG00000018310	Eno4	Testis_AdultAged	40.6404	0.993265	Testis_AdultAged	33.6841	0.987211
ENSMUSG00000038932	ENSRNOG00000061199	Tcfl5	Testis_AdultAged	237.394	0.993233	Testis_AdultAged	273.25	0.989952
ENSMUSG00000040936	ENSRNOG00000019271	Ulk4	Testis_AdultAged	121.214	0.993182	Testis_AdultAged	66.1855	0.973548
ENSMUSG00000033208	ENSRNOG00000001295	S100b	Brain_AdultAged	112.07	0.993143	Brain_AdultAged	1187.89	0.995001
ENSMUSG00000027676	ENSRNOG00000011440	Ccdc39	Testis_AdultAged	138.746	0.993126	Testis_AdultAged	46.6958	0.958422
ENSMUSG00000019772	ENSRNOG00000018808	Vip	Brain_AdultAged	35.5411	0.993098	Brain_AdultAged	36.6191	0.990091
ENSMUSG00000041607	ENSRNOG00000016516	Mbp	Brain_AdultAged	915.008	0.993083	Brain_AdultAged	3185.35	0.996747
ENSMUSG00000030134	ENSRNOG00000031671	Rasgef1a	Brain_AdultAged	126.694	0.993076	Brain_AdultAged	88.4817	0.989284
ENSMUSG00000066196	ENSRNOG00000032539	Spag8	Testis_AdultAged	54.0225	0.993039	Testis_AdultAged	146.965	0.994403
ENSMUSG00000105993	ENSRNOG00000057469	Tex13c2	Testis_AdultAged	3.22011	0.993031	Testis_AdultAged	3.1807	0.997887
ENSMUSG00000032680	ENSRNOG00000023721	6820408C15Rik	Testis_AdultAged	83.7531	0.993015	Testis_AdultAged	189.637	0.997781
ENSMUSG00000033963	ENSRNOG00000010177	Fancd2os	Testis_AdultAged	65.4299	0.992987	Testis_AdultAged	354.364	0.991721
ENSMUSG00000034401	ENSRNOG00000007568	Spata6	Testis_AdultAged	1087.93	0.992968	Testis_AdultAged	3410	0.996638
ENSMUSG00000029685	ENSRNOG00000006365	Asb15	Testis_AdultAged	33.1346	0.992926	Testis_AdultAged	32.394	0.99571
ENSMUSG00000033949	ENSRNOG00000016612	Trim36	Testis_AdultAged	301.844	0.992879	Testis_AdultAged	346.449	0.985973
ENSMUSG00000000365	ENSRNOG00000008059	Rnf17	Testis_AdultAged	134.963	0.992803	Testis_AdultAged	17.7165	0.920082
ENSMUSG00000031270	ENSRNOG00000026152	4930513O06Rik	Testis_AdultAged	25.8264	0.992801	Testis_AdultAged	69.0276	0.986175
ENSMUSG00000028642	ENSRNOG00000006658	Tmem269	Testis_AdultAged	114.961	0.992787	Testis_AdultAged	57.9758	0.997009
ENSMUSG00000046093	ENSRNOG00000050983	Hpcal4	Brain_AdultAged	371.912	0.992784	Brain_AdultAged	160.425	0.980788
ENSMUSG00000048794	ENSRNOG00000017959	Cfap100	Testis_AdultAged	67.8498	0.992749	Testis_AdultAged	64.5347	0.997002
ENSMUSG00000047361	ENSRNOG00000022723	Gm973	Testis_AdultAged	142.6	0.992642	Testis_AdultAged	53.4568	0.99335
ENSMUSG00000062773	ENSRNOG00000020057	Tex101	Testis_AdultAged	271.789	0.992621	Testis_AdultAged	201.745	0.979201
ENSMUSG00000030968	ENSRNOG00000015368	Pdilt	Testis_AdultAged	202.351	0.99262	Testis_AdultAged	406.122	0.999552
ENSMUSG00000052217	ENSRNOG00000030879	Hbb-bh1	Liver_EarlyEmbryo	389.636	0.992614	Liver_EarlyEmbryo	10017	0.990339
ENSMUSG00000027270	ENSRNOG00000005457	Lamp5	Brain_AdultAged	88.8084	0.992586	Brain_AdultAged	156.302	0.998728
ENSMUSG00000035539	ENSRNOG00000010412	Ccdc180	Testis_AdultAged	40.3401	0.992584	Testis_AdultAged	58.4808	0.997266
ENSMUSG00000042371	ENSRNOG00000002616	Slc5a10	Kidney_AdultAged	123.939	0.992583	Kidney_AdultAged	70.7335	0.963988
ENSMUSG00000074968	ENSRNOG00000004731	Ano3	Brain_AdultAged	36.0887	0.992569	Brain_AdultAged	51.0719	0.9962
ENSMUSG00000050107	ENSRNOG00000048660	Haspin	Testis_AdultAged	452.929	0.992537	Testis_AdultAged	532.187	0.983696
ENSMUSG00000035699	ENSRNOG00000001765	Slc51a	Kidney_AdultAged	90.408	0.992511	Kidney_AdultAged	13.5056	0.97258
ENSMUSG00000021758	ENSRNOG00000026686	Ddx4	Testis_AdultAged	299.749	0.992489	Testis_AdultAged	341.349	0.982961
ENSMUSG00000059395	ENSRNOG00000056708	Nkapl	Testis_AdultAged	92.4187	0.99245	Testis_AdultAged	40.0123	0.997178
ENSMUSG00000070732	ENSRNOG00000024878	Rbm44	Testis_AdultAged	43.5445	0.992442	Testis_AdultAged	203.995	0.996205
ENSMUSG00000019732	ENSRNOG00000013260	Calr3	Testis_AdultAged	185.136	0.992391	Testis_AdultAged	429.615	0.991708
ENSMUSG00000074653	ENSRNOG00000027971	Lrrc31	Kidney_AdultAged	4.09732	0.992382	Kidney_AdultAged	5.54673	0.956093
ENSMUSG00000044916	ENSRNOG00000006884	1700029I15Rik	Testis_AdultAged	191.254	0.992343	Testis_AdultAged	108.522	0.999786
ENSMUSG00000032174	ENSRNOG00000020694	Icam5	Brain_AdultAged	81.1233	0.992248	Brain_AdultAged	49.4505	0.985947
ENSMUSG00000044122	ENSRNOG00000023381	Proca1	Testis_AdultAged	351.719	0.992196	Testis_AdultAged	498.605	0.998686
ENSMUSG00000025090	ENSRNOG00000017656	Ccdc172	Testis_AdultAged	35.581	0.992193	Testis_AdultAged	70.8111	0.993468
ENSMUSG00000026173	ENSRNOG00000016361	Plcd4	Testis_AdultAged	124.936	0.992076	Testis_AdultAged	125.431	0.989648
ENSMUSG00000036912	ENSRNOG00000009043	Piwil4	Testis_LateEmbryo	20.3889	0.991974	Testis_LateEmbryo	26.3528	0.961778
ENSMUSG00000049353	ENSRNOG00000050766	Rd3	Testis_AdultAged	72.1688	0.991929	Testis_AdultAged	6.43532	0.994628
ENSMUSG00000025488	ENSRNOG00000014656	Cox8b	Kidney_AdultAged	23.5602	0.991923	Kidney_AdultAged	3.22932	0.885316
ENSMUSG00000069855	ENSRNOG00000038055	Slc47a2	Testis_AdultAged	31.031	0.991886	Testis_AdultAged	16.9078	0.985278
ENSMUSG00000018570	ENSRNOG00000015975	2810408A11Rik	Testis_AdultAged	388.138	0.991816	Testis_AdultAged	694.748	0.990256
ENSMUSG00000020475	ENSRNOG00000013532	Pgam2	Testis_AdultAged	1440.1	0.991792	Testis_AdultAged	511.26	0.997928
ENSMUSG00000020226	ENSRNOG00000001298	Slc5a4b	Testis_AdultAged	16.3024	0.991771	Testis_AdultAged	2.23386	0.964384
ENSMUSG00000059003	ENSRNOG00000033942	Grin2a	Brain_AdultAged	21.7013	0.991753	Brain_AdultAged	36.684	0.990697
ENSMUSG00000061882	ENSRNOG00000038002	Ccdc62	Testis_AdultAged	117.405	0.9917	Testis_AdultAged	45.8215	0.914967
ENSMUSG00000029769	ENSRNOG00000007100	Ccdc136	Testis_AdultAged	1233.73	0.991681	Testis_AdultAged	1805	0.995782
ENSMUSG00000021490	ENSRNOG00000015262	Slc34a1	Kidney_AdultAged	2411.45	0.991662	Kidney_AdultAged	926.588	0.976286
ENSMUSG00000054966	ENSRNOG00000015910	Lmntd1	Testis_AdultAged	79.2906	0.991568	Testis_AdultAged	121.277	0.997761
ENSMUSG00000026609	ENSRNOG00000003738	Ush2a	Testis_AdultAged	6.27498	0.991527	Testis_AdultAged	5.53703	0.945644
ENSMUSG00000001508	ENSRNOG00000003998	Sgca	Testis_AdultAged	20.8077	0.991521	Testis_AdultAged	21.6925	0.946379
ENSMUSG00000036743	ENSRNOG00000030363	Psma8	Testis_AdultAged	119.508	0.991478	Testis_AdultAged	64.8289	0.998458
ENSMUSG00000032356	ENSRNOG00000014025	Rasgrf1	Brain_AdultAged	149.582	0.991453	Brain_AdultAged	167.716	0.992118
ENSMUSG00000049799	ENSRNOG00000022225	Lrrc19	Kidney_AdultAged	114.172	0.991446	Kidney_AdultAged	73.7468	0.984977
ENSMUSG00000083695	ENSRNOG00000004120	Rnf138rt1	Testis_AdultAged	29.0837	0.991438	Testis_AdultAged	34.6156	0.985968
ENSMUSG00000029848	ENSRNOG00000010573	Stra8	Testis_AdultAged	14.9048	0.991432	Testis_AdultAged	14.3257	0.994227
ENSMUSG00000046826	ENSRNOG00000021060	Fam187b	Testis_AdultAged	349.773	0.99141	Testis_AdultAged	375.198	0.999246
ENSMUSG00000049612	ENSRNOG00000014107	Omg	Brain_AdultAged	97.323	0.991383	Brain_AdultAged	195.453	0.991195
ENSMUSG00000021534	ENSRNOG00000047406	1700001L19Rik	Testis_AdultAged	331.817	0.991377	Testis_AdultAged	380.023	0.991349
ENSMUSG00000045967	ENSRNOG00000024832	Gpr158	Brain_AdultAged	40.108	0.991368	Brain_AdultAged	93.5782	0.991782
ENSMUSG00000050050	ENSRNOG00000002204	Ccdc158	Testis_AdultAged	115.213	0.991352	Testis_AdultAged	68.5949	0.987794
ENSMUSG00000030270	ENSRNOG00000023077	Cpne9	Brain_AdultAged	10.6362	0.991278	Brain_AdultAged	24.0246	0.995164
ENSMUSG00000020419	ENSRNOG00000037865	Hormad2	Testis_AdultAged	20.7107	0.991276	Testis_AdultAged	21.6147	0.902322
ENSMUSG00000018339	ENSRNOG00000052564	Gpx3	Kidney_AdultAged	21244.3	0.991256	Kidney_AdultAged	9011.89	0.988427
ENSMUSG00000091636	ENSRNOG00000053805	Akain1	Brain_AdultAged	5.03361	0.991251	Brain_AdultAged	3.07008	0.929919
ENSMUSG00000055809	ENSRNOG00000038600	Dnaaf3	Testis_AdultAged	70.4136	0.991231	Testis_AdultAged	52.0372	0.981112
ENSMUSG00000061298	ENSRNOG00000008011	Agbl4	Testis_AdultAged	82.9574	0.991222	Testis_AdultAged	90.9878	0.993523
ENSMUSG00000075569	ENSRNOG00000001036	Rsph10b	Testis_AdultAged	74.2183	0.991082	Testis_AdultAged	178.147	0.993975
ENSMUSG00000051582	ENSRNOG00000042687	Otud6a	Testis_AdultAged	5.46331	0.991053	Testis_AdultAged	3.34574	0.984398
ENSMUSG00000052496	ENSRNOG00000029591	Pkdrej	Testis_AdultAged	15.3597	0.991025	Testis_AdultAged	34.4456	0.999461
ENSMUSG00000052783	ENSRNOG00000011847	Grk4	Testis_AdultAged	94.9917	0.99102	Testis_AdultAged	207.469	0.972322
ENSMUSG00000022366	ENSRNOG00000004958	Slc22a22	Kidney_AdultAged	98.0492	0.990964	Kidney_AdultAged	88.2018	0.996864
ENSMUSG00000050994	ENSRNOG00000042741	Adgb	Testis_AdultAged	54.6495	0.990882	Testis_AdultAged	66.686	0.976379
ENSMUSG00000024352	ENSRNOG00000019976	Spata24	Testis_AdultAged	1220.4	0.990762	Testis_AdultAged	1087.8	0.994828
ENSMUSG00000028011	ENSRNOG00000011612	Tdo2	Liver_AdultAged	987.629	0.990732	Liver_AdultAged	1200.72	0.999613
ENSMUSG00000079262	ENSRNOG00000030894	Slco1a6	Kidney_AdultAged	128.952	0.990719	Kidney_AdultAged	425.872	0.997147
ENSMUSG00000048904	ENSRNOG00000022405	Neurog1	Brain_EarlyEmbryo	3.95207	0.990626	Brain_EarlyEmbryo	3.69687	0.965357
ENSMUSG00000062609	ENSRNOG00000001656	Kcnj15	Kidney_AdultAged	263.461	0.990613	Kidney_AdultAged	151.26	0.967274
ENSMUSG00000039653	ENSRNOG00000007395	Baat	Liver_AdultAged	397.955	0.990552	Liver_AdultAged	1787.52	0.982319
ENSMUSG00000079330	ENSRNOG00000051244	Lemd1	Testis_AdultAged	123.302	0.990491	Testis_AdultAged	42.1164	0.992071
ENSMUSG00000026204	ENSRNOG00000019587	Ptprn	Brain_AdultAged	180.954	0.990393	Brain_AdultAged	174.718	0.954117
ENSMUSG00000026649	ENSRNOG00000034221	Cfap126	Testis_AdultAged	503.237	0.990382	Testis_AdultAged	407.728	0.983107
ENSMUSG00000078816	ENSRNOG00000054371	Prkcg	Brain_AdultAged	173.04	0.990269	Brain_AdultAged	83.1991	0.963439
ENSMUSG00000024866	ENSRNOG00000017901	Acy3	Kidney_AdultAged	2503.28	0.990235	Kidney_AdultAged	605.732	0.976339
ENSMUSG00000028109	ENSRNOG00000021160	Hormad1	Testis_AdultAged	171.9	0.990213	Testis_AdultAged	102.251	0.995048
ENSMUSG00000010538	ENSRNOG00000037552	Tsacc	Testis_AdultAged	707.887	0.99016	Testis_AdultAged	1040.98	0.999648
ENSMUSG00000025582	ENSRNOG00000003741	Nptx1	Brain_AdultAged	102.777	0.990153	Brain_AdultAged	137.911	0.978222
ENSMUSG00000030898	ENSRNOG00000017679	Cckbr	Brain_AdultAged	21.327	0.990125	Brain_AdultAged	15.1302	0.990966
ENSMUSG00000058626	ENSRNOG00000026025	Capn11	Testis_AdultAged	31.0175	0.990089	Testis_AdultAged	123.611	0.999678
ENSMUSG00000031766	ENSRNOG00000057072	Slc12a3	Kidney_AdultAged	294.428	0.990008	Kidney_AdultAged	170.461	0.977488
ENSMUSG00000021680	ENSRNOG00000017890	Crhbp	Brain_AdultAged	21.6499	0.99	Brain_AdultAged	13.3413	0.986635
ENSMUSG00000036928	ENSRNOG00000001360	Stag3	Testis_AdultAged	263.705	0.989953	Testis_AdultAged	230.044	0.985991
ENSMUSG00000041798	ENSRNOG00000061527	Gck	Liver_AdultAged	111.988	0.989906	Liver_AdultAged	34.1142	0.992157
ENSMUSG00000031549	ENSRNOG00000025365	Ido2	Liver_AdultAged	82.4448	0.989816	Liver_AdultAged	42.9933	0.960651
ENSMUSG00000070806	ENSRNOG00000022199	Zmynd12	Testis_AdultAged	45.6126	0.98979	Testis_AdultAged	93.1856	0.978135
ENSMUSG00000036095	ENSRNOG00000030771	Dgkb	Brain_AdultAged	58.6601	0.989782	Brain_AdultAged	48.1087	0.991027
ENSMUSG00000063851	ENSRNOG00000014861	Rnf183	Kidney_AdultAged	30.4611	0.989737	Kidney_AdultAged	57.6554	0.982219
ENSMUSG00000030996	ENSRNOG00000020251	Art1	Testis_AdultAged	9.9528	0.989682	Testis_AdultAged	18.6936	0.996357
ENSMUSG00000074261	ENSRNOG00000037798	Erich4	Kidney_AdultAged	120.188	0.989673	Kidney_AdultAged	73.9608	0.977536
ENSMUSG00000022212	ENSRNOG00000018399	Cpne6	Brain_AdultAged	158.653	0.989607	Brain_AdultAged	49.1839	0.968388
ENSMUSG00000049811	ENSRNOG00000009881	Fam161a	Testis_AdultAged	158.773	0.989602	Testis_AdultAged	441.16	0.999286
ENSMUSG00000023443	ENSRNOG00000048011	Esx1	Testis_AdultAged	23.3423	0.98955	Testis_AdultAged	3.62791	0.990515
ENSMUSG00000020728	ENSRNOG00000024557	Cep112	Testis_AdultAged	373.531	0.989517	Testis_AdultAged	147.98	0.973613
ENSMUSG00000067028	ENSRNOG00000029556	Cntnap5b	Testis_AdultAged	75.3256	0.989407	Testis_AdultAged	13.34	0.982802
ENSMUSG00000026301	ENSRNOG00000019592	Iqca	Testis_AdultAged	14.9008	0.989406	Testis_AdultAged	29.3778	0.993545
ENSMUSG00000094845	ENSRNOG00000043507	Tmem95	Testis_AdultAged	21.2449	0.989399	Testis_AdultAged	45.752	0.997883
ENSMUSG00000026417	ENSRNOG00000004405	Pigr	Liver_AdultAged	788.528	0.989345	Liver_AdultAged	3827.21	0.997866
ENSMUSG00000027530	ENSRNOG00000038825	Fabp12	Testis_AdultAged	125.035	0.989288	Testis_AdultAged	589.477	0.984052
ENSMUSG00000037578	ENSRNOG00000012591	Pkd2l1	Testis_AdultAged	6.78853	0.98928	Testis_AdultAged	2.4519	0.976268
ENSMUSG00000031425	ENSRNOG00000002419	Plp1	Brain_AdultAged	443.881	0.989246	Brain_AdultAged	1649.7	0.997562
ENSMUSG00000058741	ENSRNOG00000043154	Prr19	Testis_AdultAged	61.7633	0.989237	Testis_AdultAged	83.3434	0.990271
ENSMUSG00000024519	ENSRNOG00000016928	Cplx4	Testis_AdultAged	2.7011	0.98922	Testis_AdultAged	4.86584	0.992403
ENSMUSG00000024987	ENSRNOG00000016750	Cyp26a1	Liver_AdultAged	23.5845	0.98918	Liver_AdultAged	7.01096	0.921295
ENSMUSG00000047293	ENSRNOG00000039680	Gpr15	Testis_AdultAged	2.34783	0.989174	Testis_AdultAged	2.6062	0.986817
ENSMUSG00000035984	ENSRNOG00000020118	Nme5	Testis_AdultAged	245.992	0.989118	Testis_AdultAged	344.879	0.996564
ENSMUSG00000070570	ENSRNOG00000020650	Slc17a7	Brain_AdultAged	559.431	0.989028	Brain_AdultAged	506.945	0.983976
ENSMUSG00000020435	ENSRNOG00000019645	Osbp2	Testis_AdultAged	594.736	0.989026	Testis_AdultAged	243.924	0.977936
ENSMUSG00000009075	ENSRNOG00000057703	Cabp7	Brain_AdultAged	34.4332	0.989014	Brain_AdultAged	15.0096	0.947048
ENSMUSG00000015401	ENSRNOG00000003960	Cltrn	Kidney_AdultAged	2254.17	0.988939	Kidney_AdultAged	1130.39	0.988328
ENSMUSG00000073650	ENSRNOG00000037835	Catip	Testis_AdultAged	16.87	0.988888	Testis_AdultAged	48.5859	0.985647
ENSMUSG00000020639	ENSRNOG00000050386	Pfn4	Testis_AdultAged	234.059	0.988809	Testis_AdultAged	61.3413	0.998767
ENSMUSG00000091972	ENSRNOG00000048672	Tmem207	Kidney_AdultAged	12.557	0.9888	Kidney_AdultAged	24.7021	0.981434
ENSMUSG00000044854	ENSRNOG00000004066	1700056E22Rik	Testis_AdultAged	58.2539	0.988798	Testis_AdultAged	62.3879	0.997131
ENSMUSG00000072720	ENSRNOG00000048430	Myo18b	Testis_AdultAged	34.6551	0.988787	Testis_AdultAged	10.3051	0.981791
ENSMUSG00000037279	ENSRNOG00000006850	Ovol2	Testis_AdultAged	65.4407	0.988782	Testis_AdultAged	8.94149	0.884763
ENSMUSG00000043144	ENSRNOG00000053181	Aqp6	Kidney_AdultAged	40.1498	0.988769	Kidney_AdultAged	76.2029	0.984085
ENSMUSG00000074595	ENSRNOG00000042526	Wfdc6a	Testis_AdultAged	31.0974	0.988768	Testis_AdultAged	77.9968	0.989465
ENSMUSG00000030137	ENSRNOG00000048169	Tuba8	Testis_AdultAged	242.937	0.988703	Testis_AdultAged	285.867	0.992032
ENSMUSG00000002204	ENSRNOG00000019854	Napsa	Kidney_AdultAged	2638.7	0.988675	Kidney_AdultAged	422.667	0.970191
ENSMUSG00000052955	ENSRNOG00000009172	Cpvl	Testis_AdultAged	26.0114	0.988672	Testis_AdultAged	24.3429	0.978889
ENSMUSG00000029054	ENSRNOG00000016385	Gabrd	Brain_AdultAged	30.7026	0.988644	Brain_AdultAged	54.5132	0.99517
ENSMUSG00000091956	ENSRNOG00000009106	C2cd4b	Testis_AdultAged	5.40094	0.98841	Testis_AdultAged	57.9312	0.995364
ENSMUSG00000039099	ENSRNOG00000026514	Wdr93	Testis_AdultAged	50.475	0.988344	Testis_AdultAged	35.6609	0.991911
ENSMUSG00000010044	ENSRNOG00000021602	Zmynd10	Testis_AdultAged	210.353	0.988343	Testis_AdultAged	160.971	0.984803
ENSMUSG00000059540	ENSRNOG00000016288	Tcea2	Testis_AdultAged	507.233	0.988287	Testis_AdultAged	538.967	0.972181
ENSMUSG00000000125	ENSRNOG00000003845	Wnt3	Testis_AdultAged	50.1387	0.988276	Testis_AdultAged	5.13408	0.913549
ENSMUSG00000019194	ENSRNOG00000021102	Scn1b	Brain_AdultAged	283.595	0.988251	Brain_AdultAged	482.471	0.987249
ENSMUSG00000078958	ENSRNOG00000040201	Atp6ap1l	Testis_AdultAged	120.153	0.988187	Testis_AdultAged	144.082	0.926701
ENSMUSG00000027971	ENSRNOG00000009577	Ndst4	Testis_AdultAged	84.5381	0.988139	Testis_AdultAged	24.312	0.985435
ENSMUSG00000044216	ENSRNOG00000013869	Kcnj4	Brain_AdultAged	67.7807	0.988131	Brain_AdultAged	44.5266	0.985641
ENSMUSG00000028457	ENSRNOG00000021704	Atp8b5	Testis_AdultAged	31.5739	0.988059	Testis_AdultAged	24.0707	0.974798
ENSMUSG00000071550	ENSRNOG00000028077	Cfap44	Testis_AdultAged	37.9285	0.988054	Testis_AdultAged	102.802	0.99737
ENSMUSG00000021335	ENSRNOG00000042692	Slc17a1	Kidney_AdultAged	532.305	0.988035	Kidney_AdultAged	64.2131	0.860018
ENSMUSG00000094152	ENSRNOG00000025220	Slc6a16	Testis_AdultAged	32.9871	0.987955	Testis_AdultAged	21.8892	0.995694
ENSMUSG00000063972	ENSRNOG00000013232	Nr6a1	Testis_AdultAged	98.9516	0.987907	Testis_AdultAged	55.1249	0.975892
ENSMUSG00000063558	ENSRNOG00000015354	Aox1	Liver_AdultAged	55.7416	0.987801	Liver_AdultAged	1057.13	0.990707
ENSMUSG00000047976	ENSRNOG00000019750	Kcna1	Brain_AdultAged	20.8104	0.987787	Brain_AdultAged	52.6893	0.9946
ENSMUSG00000021007	ENSRNOG00000003955	Spata7	Testis_AdultAged	472.491	0.987773	Testis_AdultAged	1145.42	0.991021
ENSMUSG00000041323	ENSRNOG00000055714	Ak7	Testis_AdultAged	62.4942	0.987717	Testis_AdultAged	73.8962	0.9887
ENSMUSG00000026831	ENSRNOG00000010152	1700007K13Rik	Testis_AdultAged	77.5349	0.987686	Testis_AdultAged	52.2625	0.995771
ENSMUSG00000021573	ENSRNOG00000028261	Tppp	Brain_AdultAged	161.812	0.987657	Brain_AdultAged	242.099	0.983737
ENSMUSG00000027347	ENSRNOG00000005404	Rasgrp1	Brain_AdultAged	153.521	0.987624	Brain_AdultAged	198.473	0.987198
ENSMUSG00000040729	ENSRNOG00000021839	Cep126	Testis_AdultAged	139.974	0.987619	Testis_AdultAged	76.6721	0.972699
ENSMUSG00000049630	ENSRNOG00000017459	C1ql3	Brain_AdultAged	47.0654	0.987505	Brain_AdultAged	39.0446	0.972371
ENSMUSG00000045102	ENSRNOG00000027929	Poln	Testis_AdultAged	11.2333	0.987375	Testis_AdultAged	16.5972	0.988032
ENSMUSG00000041343	ENSRNOG00000009664	Ankrd42	Testis_AdultAged	197.712	0.987374	Testis_AdultAged	85.5918	0.946927
ENSMUSG00000033502	ENSRNOG00000014515	Cdc14a	Testis_AdultAged	202.637	0.987233	Testis_AdultAged	148.602	0.977113
ENSMUSG00000047642	ENSRNOG00000023824	D930020B18Rik	Testis_AdultAged	5.37312	0.987176	Testis_AdultAged	31.6722	0.97709
ENSMUSG00000056158	ENSRNOG00000002626	Car10	Brain_AdultAged	57.2817	0.987172	Brain_AdultAged	79.6162	0.979694
ENSMUSG00000034842	ENSRNOG00000002256	Art3	Testis_AdultAged	257.889	0.987145	Testis_AdultAged	203.773	0.995188
ENSMUSG00000060260	ENSRNOG00000036649	Pwwp2b	Testis_AdultAged	283.318	0.98708	Testis_AdultAged	279.375	0.988721
ENSMUSG00000015083	ENSRNOG00000028701	C8g	Liver_AdultAged	1716.63	0.98698	Liver_AdultAged	1103.54	0.975146
ENSMUSG00000057286	ENSRNOG00000012083	St6galnac2	Testis_AdultAged	324.765	0.986972	Testis_AdultAged	1414.34	0.996494
ENSMUSG00000091556	ENSRNOG00000027837	Gm14569	Testis_AdultAged	47.6399	0.986843	Testis_AdultAged	112.469	0.989352
ENSMUSG00000063821	ENSRNOG00000013034	Dupd1	Testis_AdultAged	5.03724	0.98678	Testis_AdultAged	9.28414	0.99424
ENSMUSG00000025038	ENSRNOG00000002986	Efhc2	Testis_AdultAged	31.398	0.98676	Testis_AdultAged	25.1457	0.906249
ENSMUSG00000023914	ENSRNOG00000011022	Mep1a	Kidney_AdultAged	1147.19	0.986703	Kidney_AdultAged	235.884	0.964916
ENSMUSG00000006014	ENSRNOG00000002385	Prg4	Liver_AdultAged	55.7618	0.986612	Liver_AdultAged	71.9475	0.961
ENSMUSG00000041644	ENSRNOG00000028008	Slc5a12	Kidney_AdultAged	70.483	0.986513	Kidney_AdultAged	35.0181	0.985414
ENSMUSG00000047880	ENSRNOG00000012430	Cxcr5	Testis_AdultAged	11.3015	0.986493	Testis_AdultAged	5.49322	0.917325
ENSMUSG00000024059	ENSRNOG00000008806	Clip4	Testis_AdultAged	526.178	0.986485	Testis_AdultAged	890.292	0.995493
ENSMUSG00000042672	ENSRNOG00000020621	Dcst1	Testis_AdultAged	60.5295	0.986443	Testis_AdultAged	31.2004	0.990092
ENSMUSG00000032105	ENSRNOG00000008526	Pdzd3	Kidney_AdultAged	59.255	0.986345	Kidney_AdultAged	17.8849	0.947766
ENSMUSG00000030815	ENSRNOG00000018725	Phkg2	Testis_AdultAged	1391.83	0.98626	Testis_AdultAged	1468.13	0.978799
ENSMUSG00000050063	ENSRNOG00000031927	Klk6	Brain_AdultAged	2.38326	0.98603	Brain_AdultAged	32.8559	0.999627
ENSMUSG00000023935	ENSRNOG00000019963	Spats1	Testis_AdultAged	26.8483	0.985998	Testis_AdultAged	25.2037	0.995785
ENSMUSG00000027273	ENSRNOG00000006037	Snap25	Brain_AdultAged	2244.56	0.98593	Brain_AdultAged	3757.41	0.991664
ENSMUSG00000005237	ENSRNOG00000052688	Dnah2	Testis_AdultAged	20.9091	0.985868	Testis_AdultAged	56.6397	0.984177
ENSMUSG00000036211	ENSRNOG00000061863	Hist1h1t	Testis_AdultAged	3.07867	0.985751	Testis_AdultAged	7.59646	0.951891
ENSMUSG00000031958	ENSRNOG00000019036	Ldhd	Kidney_AdultAged	718.072	0.985602	Kidney_AdultAged	160.731	0.938579
ENSMUSG00000050967	ENSRNOG00000013991	Creg2	Brain_AdultAged	37.6218	0.985581	Brain_AdultAged	15.3205	0.959884
ENSMUSG00000057176	ENSRNOG00000053015	Ccdc189	Testis_AdultAged	238.367	0.985558	Testis_AdultAged	159.617	0.992346
ENSMUSG00000109179	ENSRNOG00000033520	Gm35339	Testis_AdultAged	18.4305	0.985544	Testis_AdultAged	26.5494	0.995859
ENSMUSG00000021203	ENSRNOG00000009117	Otub2	Testis_AdultAged	566.404	0.985527	Testis_AdultAged	157.852	0.921677
ENSMUSG00000048978	ENSRNOG00000017444	Nrsn1	Brain_AdultAged	234.559	0.985373	Brain_AdultAged	192.06	0.983917
ENSMUSG00000026904	ENSRNOG00000005307	Slc4a10	Brain_AdultAged	74.3207	0.985314	Brain_AdultAged	74.2873	0.974588
ENSMUSG00000005131	ENSRNOG00000007266	4930550C14Rik	Testis_AdultAged	87.6691	0.985244	Testis_AdultAged	166.597	0.972918
ENSMUSG00000040312	ENSRNOG00000050233	Cchcr1	Testis_AdultAged	244.27	0.985231	Testis_AdultAged	547.607	0.975083
ENSMUSG00000056215	ENSRNOG00000008775	Lrguk	Testis_AdultAged	28.9075	0.985178	Testis_AdultAged	41.1195	0.989528
ENSMUSG00000021263	ENSRNOG00000011716	Degs2	Kidney_AdultAged	56.5269	0.985096	Kidney_AdultAged	101.603	0.934367
ENSMUSG00000058046	ENSRNOG00000024506	4933430I17Rik	Testis_AdultAged	22.9624	0.985087	Testis_AdultAged	96.3691	0.987343
ENSMUSG00000033276	ENSRNOG00000016913	Stk36	Testis_AdultAged	115.178	0.985079	Testis_AdultAged	88.6684	0.966441
ENSMUSG00000025317	ENSRNOG00000019098	Car5a	Liver_AdultAged	119.722	0.985066	Liver_AdultAged	126.396	0.969387
ENSMUSG00000040966	ENSRNOG00000016625	Slc22a2	Kidney_AdultAged	278.533	0.985008	Kidney_AdultAged	458.056	0.997745
ENSMUSG00000042293	ENSRNOG00000005918	Gm5617	Testis_AdultAged	1293.12	0.985005	Testis_AdultAged	302.802	0.976465
ENSMUSG00000025754	ENSRNOG00000022610	Agbl1	Testis_AdultAged	6.16128	0.984997	Testis_AdultAged	2.66761	0.962243
ENSMUSG00000019888	ENSRNOG00000004149	Mgat4c	Testis_AdultAged	113.81	0.984935	Testis_AdultAged	17.5751	0.951924
ENSMUSG00000020131	ENSRNOG00000016405	Pcsk4	Testis_AdultAged	90.4189	0.984715	Testis_AdultAged	130.241	0.989826
ENSMUSG00000040055	ENSRNOG00000022116	Gjb6	Brain_AdultAged	41.6761	0.984706	Brain_AdultAged	28.0962	0.9885
ENSMUSG00000026830	ENSRNOG00000021472	Ermn	Brain_AdultAged	16.611	0.984682	Brain_AdultAged	102.288	0.99857
ENSMUSG00000017167	ENSRNOG00000020277	Cntnap1	Brain_AdultAged	52.2401	0.984658	Brain_AdultAged	120.419	0.972404
ENSMUSG00000042213	ENSRNOG00000011791	Zfand4	Testis_AdultAged	364.356	0.984644	Testis_AdultAged	545.535	0.993443
ENSMUSG00000020053	ENSRNOG00000004517	Igf1	Liver_AdultAged	1441.69	0.984627	Liver_AdultAged	1827.84	0.983136
ENSMUSG00000050600	ENSRNOG00000024693	Zfp831	Brain_AdultAged	5.75907	0.984616	Brain_AdultAged	4.36641	0.911624
ENSMUSG00000029279	ENSRNOG00000002073	Brdt	Testis_AdultAged	192.667	0.984595	Testis_AdultAged	190.087	0.992018
ENSMUSG00000028427	ENSRNOG00000009686	Aqp7	Testis_AdultAged	115.312	0.984525	Testis_AdultAged	533.422	0.978539
ENSMUSG00000026170	ENSRNOG00000017188	Cyp27a1	Liver_AdultAged	577.985	0.984519	Liver_AdultAged	408.211	0.959284
ENSMUSG00000038570	ENSRNOG00000026296	Saxo2	Testis_AdultAged	132.103	0.984432	Testis_AdultAged	7.75735	0.960534
ENSMUSG00000027077	ENSRNOG00000007516	Smtnl1	Testis_AdultAged	9.01789	0.98426	Testis_AdultAged	2.22546	0.951565
ENSMUSG00000034706	ENSRNOG00000024523	Dnaic2	Testis_AdultAged	46.8708	0.984213	Testis_AdultAged	114.581	0.999162
ENSMUSG00000054459	ENSRNOG00000005345	Vsnl1	Brain_AdultAged	466.949	0.984203	Brain_AdultAged	644.399	0.990088
ENSMUSG00000025420	ENSRNOG00000017788	Katnal2	Testis_AdultAged	116.968	0.984187	Testis_AdultAged	57.6388	0.986117
ENSMUSG00000020429	ENSRNOG00000058780	Igfbp1	Liver_Newborn	5728.46	0.984032	Liver_Newborn	2853.6	0.988706
ENSMUSG00000027895	ENSRNOG00000060988	Kcnc4	Brain_AdultAged	29.4882	0.983983	Brain_AdultAged	27.0647	0.966896
ENSMUSG00000075307	ENSRNOG00000007461	Klhl41	Testis_AdultAged	5.94147	0.983971	Testis_AdultAged	6.16589	0.944856
ENSMUSG00000070304	ENSRNOG00000016221	Scn2b	Brain_AdultAged	72.7628	0.983939	Brain_AdultAged	96.7203	0.956804
ENSMUSG00000037363	ENSRNOG00000026180	Letm2	Testis_AdultAged	204.366	0.983932	Testis_AdultAged	126.592	0.974309
ENSMUSG00000024397	ENSRNOG00000000853	Aif1	Testis_AdultAged	773.119	0.983932	Testis_AdultAged	990.847	0.949261
ENSMUSG00000042096	ENSRNOG00000054962	Dao	Kidney_AdultAged	303.198	0.98391	Kidney_AdultAged	1395.65	0.978534
ENSMUSG00000038594	ENSRNOG00000000414	Cep85l	Testis_AdultAged	266.959	0.983811	Testis_AdultAged	333.761	0.990826
ENSMUSG00000071103	ENSRNOG00000038819	1700029J07Rik	Testis_AdultAged	77.7356	0.983782	Testis_AdultAged	91.5984	0.99281
ENSMUSG00000031932	ENSRNOG00000030318	Gpr83	Brain_AdultAged	12.5084	0.983744	Brain_AdultAged	5.1109	0.971838
ENSMUSG00000032011	ENSRNOG00000006604	Thy1	Brain_AdultAged	706.366	0.983662	Brain_AdultAged	741.201	0.981757
ENSMUSG00000003555	ENSRNOG00000020035	Cyp17a1	Testis_LateEmbryo	1514.56	0.983629	Testis_LateEmbryo	1021.26	0.959352
ENSMUSG00000027378	ENSRNOG00000015756	Nphp1	Testis_AdultAged	628.274	0.983621	Testis_AdultAged	434.476	0.972818
ENSMUSG00000030769	ENSRNOG00000013407	Slc5a11	Kidney_AdultAged	69.3924	0.983613	Kidney_AdultAged	30.8663	0.970123
ENSMUSG00000035694	ENSRNOG00000026600	Caps2	Testis_AdultAged	7.6741	0.983584	Testis_AdultAged	12.6782	0.963935
ENSMUSG00000079657	ENSRNOG00000042086	Rab26	Brain_AdultAged	19.2943	0.983466	Brain_AdultAged	31.0139	0.909709
ENSMUSG00000026090	ENSRNOG00000018366	2010300C02Rik	Brain_AdultAged	90.433	0.983443	Brain_AdultAged	56.3267	0.938652
ENSMUSG00000022296	ENSRNOG00000004697	Baalc	Brain_AdultAged	126.369	0.983329	Brain_AdultAged	84.711	0.957879
ENSMUSG00000025257	ENSRNOG00000003081	Ribc1	Testis_AdultAged	71.843	0.983244	Testis_AdultAged	107.789	0.940665
ENSMUSG00000001773	ENSRNOG00000013770	Folh1	Kidney_AdultAged	45.9458	0.983224	Kidney_AdultAged	15.2017	0.927087
ENSMUSG00000040412	ENSRNOG00000020272	5330417C22Rik	Testis_AdultAged	110.67	0.983214	Testis_AdultAged	125.964	0.976656
ENSMUSG00000004187	ENSRNOG00000060123	Kifc2	Brain_AdultAged	189.433	0.983192	Brain_AdultAged	128.585	0.943422
ENSMUSG00000046637	ENSRNOG00000024526	Ttc34	Testis_AdultAged	21.3632	0.98315	Testis_AdultAged	8.74859	0.971476
ENSMUSG00000054422	ENSRNOG00000006675	Fabp1	Liver_AdultAged	43390.6	0.982999	Liver_AdultAged	18005.7	0.975332
ENSMUSG00000010803	ENSRNOG00000003512	Gabra1	Brain_AdultAged	196.04	0.982986	Brain_AdultAged	169.662	0.984777
ENSMUSG00000042616	ENSRNOG00000026978	Oscp1	Testis_AdultAged	411.596	0.982938	Testis_AdultAged	598.426	0.984097
ENSMUSG00000060613	ENSRNOG00000021924	Cyp2c70	Liver_AdultAged	1761.01	0.98293	Liver_AdultAged	1277.8	0.975845
ENSMUSG00000022546	ENSRNOG00000033915	Gpt	Liver_AdultAged	430.474	0.982811	Liver_AdultAged	209.776	0.963083
ENSMUSG00000025537	ENSRNOG00000000920	Phkg1	Brain_AdultAged	11.8703	0.982776	Brain_AdultAged	2.68524	0.950146
ENSMUSG00000028785	ENSRNOG00000006979	Hpca	Brain_AdultAged	498.021	0.98276	Brain_AdultAged	447.75	0.985664
ENSMUSG00000044937	ENSRNOG00000026807	Ttc41	Testis_AdultAged	35.6013	0.982709	Testis_AdultAged	71.4462	0.986743
ENSMUSG00000074657	ENSRNOG00000005299	Kif5a	Brain_AdultAged	775.655	0.982682	Brain_AdultAged	705.249	0.966064
ENSMUSG00000001496	ENSRNOG00000008644	Nkx2-1	Brain_EarlyEmbryo	18.1186	0.982628	Brain_EarlyEmbryo	19.9416	0.987274
ENSMUSG00000007594	ENSRNOG00000049949	Hapln4	Brain_AdultAged	32.3629	0.982582	Brain_AdultAged	71.7559	0.998888
ENSMUSG00000034384	ENSRNOG00000002117	Barhl2	Brain_EarlyEmbryo	10.0929	0.982554	Brain_EarlyEmbryo	4.29518	0.973915
ENSMUSG00000024673	ENSRNOG00000020945	Ms4a1	Liver_Newborn	7.79326	0.982479	Liver_Newborn	2.19212	0.8802
ENSMUSG00000021612	ENSRNOG00000016253	Slc6a18	Kidney_AdultAged	231.779	0.982368	Kidney_AdultAged	331.222	0.9862
ENSMUSG00000027457	ENSRNOG00000009588	Snph	Brain_AdultAged	102.88	0.982334	Brain_AdultAged	74.6895	0.95589
ENSMUSG00000025347	ENSRNOG00000007927	Mettl7b	Liver_AdultAged	1780.75	0.982242	Liver_AdultAged	1028.25	0.984497
ENSMUSG00000035031	ENSRNOG00000007697	C8a	Liver_AdultAged	502.74	0.982229	Liver_AdultAged	560.706	0.918437
ENSMUSG00000037362	ENSRNOG00000008697	Nov	Brain_AdultAged	104.688	0.982209	Brain_AdultAged	66.6339	0.955478
ENSMUSG00000024403	ENSRNOG00000000840	Atp6v1g2	Brain_AdultAged	397.999	0.982076	Brain_AdultAged	386.734	0.975247
ENSMUSG00000005983	ENSRNOG00000007268	1700037C18Rik	Testis_AdultAged	266.798	0.981953	Testis_AdultAged	144.998	0.969049
ENSMUSG00000060771	ENSRNOG00000058681	Tsga10	Testis_AdultAged	187.644	0.981865	Testis_AdultAged	260.49	0.980891
ENSMUSG00000029417	ENSRNOG00000022242	Cxcl9	Liver_AdultAged	14.1203	0.981862	Liver_AdultAged	33.4431	0.962906
ENSMUSG00000056162	ENSRNOG00000027739	Cndp1	Kidney_AdultAged	35.0986	0.981849	Kidney_AdultAged	101.933	0.963401
ENSMUSG00000073102	ENSRNOG00000024905	Drc1	Testis_AdultAged	96.2169	0.981837	Testis_AdultAged	292.428	0.997782
ENSMUSG00000055567	ENSRNOG00000028362	Unc80	Brain_AdultAged	49.9193	0.981778	Brain_AdultAged	55.6983	0.97121
ENSMUSG00000020651	ENSRNOG00000058692	Slc26a4	Kidney_AdultAged	41.1032	0.981743	Kidney_AdultAged	42.1182	0.985874
ENSMUSG00000024650	ENSRNOG00000018215	Slc22a6	Kidney_AdultAged	326.419	0.981733	Kidney_AdultAged	364.485	0.979281
ENSMUSG00000069733	ENSRNOG00000023895	Ube2u	Testis_AdultAged	120.822	0.981722	Testis_AdultAged	59.2287	0.992757
ENSMUSG00000029595	ENSRNOG00000001392	Lhx5	Brain_EarlyEmbryo	9.5714	0.981674	Brain_EarlyEmbryo	3.28728	0.956025
ENSMUSG00000022594	ENSRNOG00000006086	Lynx1	Brain_AdultAged	94.0998	0.981622	Brain_AdultAged	144.751	0.981732
ENSMUSG00000073680	ENSRNOG00000036869	Tmem88b	Brain_AdultAged	14.5407	0.981596	Brain_AdultAged	21.9171	0.992528
ENSMUSG00000024206	ENSRNOG00000045846	Rfx2	Testis_AdultAged	176.55	0.981596	Testis_AdultAged	278.185	0.996962
ENSMUSG00000040759	ENSRNOG00000016828	Cmtm5	Brain_AdultAged	36.9637	0.981475	Brain_AdultAged	48.7818	0.991567
ENSMUSG00000044948	ENSRNOG00000036585	Cfap43	Testis_AdultAged	238.929	0.981432	Testis_AdultAged	111.613	0.996621
ENSMUSG00000008540	ENSRNOG00000007743	Mgst1	Liver_AdultAged	17592.7	0.981346	Liver_AdultAged	8210.32	0.965712
ENSMUSG00000054901	ENSRNOG00000007061	Arhgef33	Testis_AdultAged	44.0936	0.981341	Testis_AdultAged	6.35075	0.916623
ENSMUSG00000034031	ENSRNOG00000010446	Ccdc182	Testis_AdultAged	23.0837	0.981295	Testis_AdultAged	106.93	0.999788
ENSMUSG00000030321	ENSRNOG00000026176	Efcab12	Testis_AdultAged	32.2369	0.981203	Testis_AdultAged	14.3677	0.996018
ENSMUSG00000024266	ENSRNOG00000015690	Adad2	Testis_AdultAged	21.261	0.981178	Testis_AdultAged	23.3833	0.936397
ENSMUSG00000029503	ENSRNOG00000037456	P2rx2	Testis_AdultAged	48.1514	0.981174	Testis_AdultAged	29.0904	0.970788
ENSMUSG00000021719	ENSRNOG00000013389	Rgs7bp	Brain_AdultAged	70.7221	0.981169	Brain_AdultAged	82.3194	0.965137
ENSMUSG00000004633	ENSRNOG00000009411	Chn2	Testis_AdultAged	799.902	0.981142	Testis_AdultAged	303.727	0.948194
ENSMUSG00000056598	ENSRNOG00000021303	Drc3	Testis_AdultAged	93.3157	0.981103	Testis_AdultAged	92.8747	0.963552
ENSMUSG00000009596	ENSRNOG00000026315	Taf7l	Testis_AdultAged	37.7166	0.981092	Testis_AdultAged	31.2067	0.985115
ENSMUSG00000079057	ENSRNOG00000042426	Cyp4v3	Liver_AdultAged	388.986	0.980965	Liver_AdultAged	239.213	0.951012
ENSMUSG00000040170	ENSRNOG00000003510	Fmo2	Kidney_AdultAged	150.783	0.980948	Kidney_AdultAged	26.1558	0.919132
ENSMUSG00000040276	ENSRNOG00000054603	Pacsin1	Brain_AdultAged	156.875	0.980926	Brain_AdultAged	146.019	0.980691
ENSMUSG00000029442	ENSRNOG00000001342	Wdr66	Testis_AdultAged	55.504	0.98074	Testis_AdultAged	83.6658	0.994816
ENSMUSG00000049608	ENSRNOG00000017521	Gpr55	Testis_AdultAged	6.01907	0.980673	Testis_AdultAged	12.4005	0.97649
ENSMUSG00000040205	ENSRNOG00000029945	Cuzd1	Testis_AdultAged	2.5885	0.980658	Testis_AdultAged	22.2786	0.998107
ENSMUSG00000063796	ENSRNOG00000018086	Slc22a8	Kidney_AdultAged	285.704	0.980651	Kidney_AdultAged	417.629	0.920255
ENSMUSG00000052087	ENSRNOG00000015616	Rgs14	Brain_AdultAged	32.4046	0.980619	Brain_AdultAged	18.4281	0.962307
ENSMUSG00000030492	ENSRNOG00000012344	Slc7a9	Kidney_AdultAged	80.0939	0.980605	Kidney_AdultAged	98.9154	0.980682
ENSMUSG00000025757	ENSRNOG00000010819	Hspa4l	Testis_AdultAged	719.498	0.980573	Testis_AdultAged	760.451	0.985967
ENSMUSG00000039058	ENSRNOG00000046947	Ak5	Brain_AdultAged	102.785	0.980565	Brain_AdultAged	89.7406	0.979994
ENSMUSG00000027520	ENSRNOG00000024114	Zdbf2	Testis_AdultAged	169.709	0.980551	Testis_AdultAged	25.6133	0.893924
ENSMUSG00000009394	ENSRNOG00000008157	Syn2	Brain_AdultAged	266.135	0.980547	Brain_AdultAged	124.599	0.977823
ENSMUSG00000037686	ENSRNOG00000012843	Aspg	Liver_AdultAged	153.676	0.980532	Liver_AdultAged	112.734	0.938012
ENSMUSG00000050592	ENSRNOG00000023352	Fam78a	Testis_AdultAged	180.943	0.980481	Testis_AdultAged	108.367	0.96108
ENSMUSG00000035849	ENSRNOG00000010839	Krt222	Brain_AdultAged	22.3835	0.980419	Brain_AdultAged	17.7605	0.991605
ENSMUSG00000031576	ENSRNOG00000014741	Kcnu1	Testis_AdultAged	66.5186	0.980386	Testis_AdultAged	52.3934	0.999049
ENSMUSG00000042564	ENSRNOG00000021795	Fam227a	Testis_AdultAged	36.8114	0.980381	Testis_AdultAged	32.7296	0.958041
ENSMUSG00000021336	ENSRNOG00000022505	Slc17a4	Liver_AdultAged	33.8666	0.980376	Liver_AdultAged	30.8373	0.940818
ENSMUSG00000025738	ENSRNOG00000022248	Fbxl16	Brain_AdultAged	343.377	0.980349	Brain_AdultAged	326.609	0.98299
ENSMUSG00000028392	ENSRNOG00000015105	Bspry	Testis_AdultAged	258.072	0.980327	Testis_AdultAged	761.288	0.987855
ENSMUSG00000021313	ENSRNOG00000017060	Ryr2	Brain_AdultAged	28.9908	0.980199	Brain_AdultAged	17.0333	0.944317
ENSMUSG00000053310	ENSRNOG00000010688	Nrgn	Brain_AdultAged	834.165	0.980138	Brain_AdultAged	2094.54	0.981473
ENSMUSG00000063652	ENSRNOG00000008432	Slc22a21	Testis_AdultAged	43.2332	0.979951	Testis_AdultAged	124.809	0.860997
ENSMUSG00000031073	ENSRNOG00000020899	Fgf15	Brain_EarlyEmbryo	23.1394	0.979865	Brain_EarlyEmbryo	6.96303	0.968099
ENSMUSG00000026778	ENSRNOG00000019057	Prkcq	Testis_AdultAged	160.065	0.979766	Testis_AdultAged	161.607	0.977185
ENSMUSG00000020264	ENSRNOG00000011892	Slc36a2	Liver_LateEmbryo	49.854	0.979751	Liver_LateEmbryo	16.4173	0.954774
ENSMUSG00000010342	ENSRNOG00000023698	Tex14	Testis_AdultAged	41.322	0.97975	Testis_AdultAged	57.4089	0.950506
ENSMUSG00000048483	ENSRNOG00000011285	Zdhhc22	Brain_AdultAged	21.6172	0.979745	Brain_AdultAged	16.6062	0.981243
ENSMUSG00000040724	ENSRNOG00000018285	Kcna2	Brain_AdultAged	34.4016	0.979702	Brain_AdultAged	60.2694	0.984393
ENSMUSG00000041771	ENSRNOG00000006729	Slc24a4	Brain_AdultAged	15.008	0.979644	Brain_AdultAged	9.84688	0.935772
ENSMUSG00000003872	ENSRNOG00000020746	Lin7b	Brain_AdultAged	44.4277	0.979544	Brain_AdultAged	64.2086	0.983272
ENSMUSG00000003123	ENSRNOG00000020546	Lipe	Testis_AdultAged	271.639	0.97943	Testis_AdultAged	170.59	0.982284
ENSMUSG00000043648	ENSRNOG00000021657	Pld6	Testis_AdultAged	51.642	0.979382	Testis_AdultAged	19.8079	0.917041
ENSMUSG00000056966	ENSRNOG00000001329	Gjc3	Brain_AdultAged	9.15214	0.979236	Brain_AdultAged	20.4599	0.964483
ENSMUSG00000066189	ENSRNOG00000012362	Cacng3	Brain_AdultAged	73.2994	0.979207	Brain_AdultAged	74.3424	0.986299
ENSMUSG00000047227	ENSRNOG00000023230	Gm527	Testis_AdultAged	117.616	0.979146	Testis_AdultAged	67.4738	0.925065
ENSMUSG00000028789	ENSRNOG00000051507	Azin2	Testis_AdultAged	236.414	0.97914	Testis_AdultAged	834.89	0.996976
ENSMUSG00000029658	ENSRNOG00000000904	Wdr95	Testis_AdultAged	2.71405	0.979112	Testis_AdultAged	26.004	0.976468
ENSMUSG00000024107	ENSRNOG00000016712	Lhcgr	Testis_LateEmbryo	52.5536	0.979014	Testis_LateEmbryo	84.334	0.977729
ENSMUSG00000021876	ENSRNOG00000025625	Rnase4	Liver_AdultAged	2634.83	0.97897	Liver_AdultAged	2986.89	0.94886
ENSMUSG00000036949	ENSRNOG00000025639	Slc39a12	Brain_AdultAged	28.9903	0.9789	Brain_AdultAged	5.32752	0.924091
ENSMUSG00000036634	ENSRNOG00000021023	Mag	Brain_AdultAged	53.5062	0.978821	Brain_AdultAged	140.702	0.994919
ENSMUSG00000045608	ENSRNOG00000006885	Dbx2	Brain_AdultAged	21.0879	0.978809	Brain_AdultAged	3.95465	0.965724
ENSMUSG00000008129	ENSRNOG00000025796	4930432K21Rik	Testis_AdultAged	47.9715	0.97871	Testis_AdultAged	47.1956	0.949317
ENSMUSG00000026578	ENSRNOG00000002860	Ccdc181	Testis_AdultAged	400.343	0.978675	Testis_AdultAged	508.022	0.974745
ENSMUSG00000006241	ENSRNOG00000011799	Ccdc159	Testis_AdultAged	77.0838	0.978603	Testis_AdultAged	123.347	0.966745
ENSMUSG00000021189	ENSRNOG00000005470	Atxn3	Testis_AdultAged	297.6	0.978494	Testis_AdultAged	403.399	0.978892
ENSMUSG00000019971	ENSRNOG00000056458	Cep290	Testis_AdultAged	135.431	0.978467	Testis_AdultAged	202.164	0.959044
ENSMUSG00000039059	ENSRNOG00000061153	Hrh3	Brain_AdultAged	27.6825	0.978451	Brain_AdultAged	47.2326	0.988869
ENSMUSG00000046082	ENSRNOG00000015472	Tmem174	Kidney_AdultAged	346.188	0.978436	Kidney_AdultAged	292.54	0.979317
ENSMUSG00000024317	ENSRNOG00000015645	Rnf138	Testis_AdultAged	615.709	0.978394	Testis_AdultAged	825.648	0.973972
ENSMUSG00000029095	ENSRNOG00000007882	Ablim2	Brain_AdultAged	84.6266	0.978377	Brain_AdultAged	44.5944	0.972964
ENSMUSG00000037979	ENSRNOG00000021691	Ccdc92	Testis_AdultAged	411.691	0.978363	Testis_AdultAged	640.037	0.979802
ENSMUSG00000037661	ENSRNOG00000009487	Gpr160	Testis_AdultAged	147.171	0.978303	Testis_AdultAged	94.4651	0.972394
ENSMUSG00000044976	ENSRNOG00000054889	Wdr72	Kidney_AdultAged	10.9518	0.978292	Kidney_AdultAged	11.2589	0.937252
ENSMUSG00000047751	ENSRNOG00000050207	Utf1	Testis_LateEmbryo	12.8257	0.97823	Testis_LateEmbryo	33.4347	0.990554
ENSMUSG00000032532	ENSRNOG00000019321	Cck	Brain_AdultAged	508.122	0.978106	Brain_AdultAged	396.369	0.976147
ENSMUSG00000028391	ENSRNOG00000014869	Wdr31	Testis_AdultAged	160.381	0.977992	Testis_AdultAged	343.786	0.977771
ENSMUSG00000030276	ENSRNOG00000009032	Ttll3	Testis_AdultAged	46.9323	0.977908	Testis_AdultAged	59.6697	0.979997
ENSMUSG00000025081	ENSRNOG00000017064	Tdrd1	Testis_AdultAged	62.4631	0.97789	Testis_AdultAged	124.765	0.975502
ENSMUSG00000030954	ENSRNOG00000015716	Gp2	Kidney_AdultAged	2.48347	0.977759	Kidney_AdultAged	8.70388	0.988694
ENSMUSG00000028186	ENSRNOG00000016339	Uox	Liver_AdultAged	2974.54	0.977689	Liver_AdultAged	1327.42	0.975296
ENSMUSG00000030382	ENSRNOG00000019626	Slc27a5	Liver_AdultAged	922.968	0.977619	Liver_AdultAged	776.697	0.981986
ENSMUSG00000008193	ENSRNOG00000019660	Spib	Liver_Newborn	17.3266	0.977552	Liver_Newborn	6.46765	0.966952
ENSMUSG00000019945	ENSRNOG00000000634	Cabcoco1	Testis_AdultAged	205.599	0.977511	Testis_AdultAged	675.547	0.993407
ENSMUSG00000030935	ENSRNOG00000032246	Acsm3	Kidney_AdultAged	663.306	0.977398	Kidney_AdultAged	125.476	0.895568
ENSMUSG00000041805	ENSRNOG00000027328	Pramel1	Testis_AdultAged	8.69195	0.977378	Testis_AdultAged	11.7148	0.96678
ENSMUSG00000037617	ENSRNOG00000010078	Spag1	Testis_AdultAged	42.3868	0.977344	Testis_AdultAged	32.7749	0.968406
ENSMUSG00000020930	ENSRNOG00000002905	Ccdc103	Testis_AdultAged	36.5316	0.977297	Testis_AdultAged	50.0933	0.988662
ENSMUSG00000025481	ENSRNOG00000048275	Urah	Liver_AdultAged	1380.68	0.977291	Liver_AdultAged	574.482	0.937883
ENSMUSG00000059920	ENSRNOG00000000720	4930453N24Rik	Testis_AdultAged	769.208	0.977248	Testis_AdultAged	455.51	0.965248
ENSMUSG00000056947	ENSRNOG00000032941	Mab21l1	Brain_EarlyEmbryo	14.7409	0.977209	Brain_EarlyEmbryo	7.54063	0.969652
ENSMUSG00000020734	ENSRNOG00000003280	Grin2c	Brain_AdultAged	10.3733	0.977153	Brain_AdultAged	11.6241	0.986202
ENSMUSG00000020014	ENSRNOG00000024494	Cfap54	Testis_AdultAged	20.6903	0.977134	Testis_AdultAged	25.4458	0.993541
ENSMUSG00000017740	ENSRNOG00000018111	Slc12a5	Brain_AdultAged	151.082	0.977031	Brain_AdultAged	135.542	0.983609
ENSMUSG00000035578	ENSRNOG00000026420	Iqcg	Testis_AdultAged	83.0584	0.976953	Testis_AdultAged	125.457	0.978977
ENSMUSG00000009670	ENSRNOG00000025672	Tex11	Testis_AdultAged	10.2283	0.976901	Testis_AdultAged	8.48733	0.967509
ENSMUSG00000051251	ENSRNOG00000005166	Nhlh1	Brain_EarlyEmbryo	11.0655	0.976854	Brain_EarlyEmbryo	28.5073	0.962097
ENSMUSG00000039782	ENSRNOG00000005043	Cpeb2	Testis_AdultAged	316.825	0.976804	Testis_AdultAged	180.044	0.953035
ENSMUSG00000021259	ENSRNOG00000007147	Cyp46a1	Brain_AdultAged	112.008	0.97675	Brain_AdultAged	118.889	0.980223
ENSMUSG00000026825	ENSRNOG00000033835	Dnm1	Brain_AdultAged	481.268	0.976749	Brain_AdultAged	519.681	0.978485
ENSMUSG00000004371	ENSRNOG00000017386	Il11	Testis_AdultAged	9.68432	0.976724	Testis_AdultAged	29.6148	0.981786
ENSMUSG00000035032	ENSRNOG00000042432	Nek11	Testis_AdultAged	14.0558	0.97669	Testis_AdultAged	29.8376	0.946538
ENSMUSG00000045662	ENSRNOG00000042814	Henmt1	Testis_AdultAged	28.8283	0.976685	Testis_AdultAged	12.6636	0.941273
ENSMUSG00000037762	ENSRNOG00000049063	Slc16a9	Kidney_AdultAged	75.6304	0.97667	Kidney_AdultAged	55.4209	0.938335
ENSMUSG00000037259	ENSRNOG00000007440	Dzank1	Brain_AdultAged	59.716	0.976666	Brain_AdultAged	30.2018	0.873764
ENSMUSG00000058488	ENSRNOG00000001092	Kl	Kidney_AdultAged	207.895	0.976582	Kidney_AdultAged	71.3077	0.95945
ENSMUSG00000039714	ENSRNOG00000019317	Cplx3	Brain_AdultAged	16.3484	0.976474	Brain_AdultAged	6.7628	0.957797
ENSMUSG00000025479	ENSRNOG00000012458	Cyp2e1	Liver_AdultAged	9734.87	0.976466	Liver_AdultAged	7262.33	0.985502
ENSMUSG00000036907	ENSRNOG00000046863	C1ql2	Brain_AdultAged	7.4983	0.976425	Brain_AdultAged	4.4403	0.981765
ENSMUSG00000042246	ENSRNOG00000016679	Tmc7	Testis_AdultAged	76.3304	0.976346	Testis_AdultAged	103.088	0.944477
ENSMUSG00000041205	ENSRNOG00000001911	Map6d1	Brain_AdultAged	19.0312	0.976287	Brain_AdultAged	54.646	0.968762
ENSMUSG00000041623	ENSRNOG00000024780	D11Wsu47e	Testis_AdultAged	268.438	0.976279	Testis_AdultAged	196.743	0.972918
ENSMUSG00000032323	ENSRNOG00000008074	Cyp11a1	Testis_LateEmbryo	805.65	0.976278	Testis_LateEmbryo	876.348	0.993465
ENSMUSG00000033595	ENSRNOG00000011323	Lgi3	Brain_AdultAged	37.8047	0.976212	Brain_AdultAged	49.923	0.992745
ENSMUSG00000067367	ENSRNOG00000005374	Lyar	Testis_AdultAged	1378.99	0.976121	Testis_AdultAged	840.238	0.955448
ENSMUSG00000078588	ENSRNOG00000019586	Ccdc24	Testis_AdultAged	103.389	0.976107	Testis_AdultAged	313.373	0.998883
ENSMUSG00000014453	ENSRNOG00000010798	Blk	Liver_Newborn	5.28798	0.976095	Liver_Newborn	2.19466	0.917522
ENSMUSG00000024747	ENSRNOG00000017878	Aldh1a7	Liver_AdultAged	250.933	0.97605	Liver_AdultAged	93.1822	0.992374
ENSMUSG00000022421	ENSRNOG00000016156	Nptxr	Brain_AdultAged	437.043	0.976043	Brain_AdultAged	264.063	0.944091
ENSMUSG00000013083	ENSRNOG00000037485	2200002J24Rik	Testis_AdultAged	87.5233	0.976027	Testis_AdultAged	60.2602	0.999377
ENSMUSG00000032503	ENSRNOG00000008919	Arpp21	Brain_AdultAged	267.307	0.97577	Brain_AdultAged	220.688	0.96841
ENSMUSG00000021572	ENSRNOG00000015465	Cep72	Testis_AdultAged	125.728	0.975681	Testis_AdultAged	65.0381	0.877554
ENSMUSG00000074345	ENSRNOG00000024230	Tnfaip8l3	Brain_AdultAged	9.76187	0.975679	Brain_AdultAged	6.06621	0.855647
ENSMUSG00000027896	ENSRNOG00000018131	Slc16a4	Kidney_AdultAged	75.2148	0.975629	Kidney_AdultAged	144.794	0.923977
ENSMUSG00000032357	ENSRNOG00000058120	Tinag	Kidney_AdultAged	134.553	0.975548	Kidney_AdultAged	133.821	0.965184
ENSMUSG00000047495	ENSRNOG00000012573	Dlgap2	Brain_AdultAged	28.1888	0.975525	Brain_AdultAged	16.39	0.958043
ENSMUSG00000034891	ENSRNOG00000018039	Sncb	Brain_AdultAged	355.097	0.97545	Brain_AdultAged	453.738	0.968474
ENSMUSG00000026839	ENSRNOG00000005341	Upp2	Liver_AdultAged	414.048	0.975449	Liver_AdultAged	62.5276	0.982377
ENSMUSG00000027254	ENSRNOG00000014230	Map1a	Brain_AdultAged	238.156	0.975434	Brain_AdultAged	199.31	0.969428
ENSMUSG00000062170	ENSRNOG00000053397	Fmr1nb	Testis_AdultAged	26.8171	0.975376	Testis_AdultAged	24.0905	0.966282
ENSMUSG00000022780	ENSRNOG00000001739	Meltf	Testis_AdultAged	5.07212	0.975352	Testis_AdultAged	4.03127	0.89476
ENSMUSG00000000167	ENSRNOG00000009965	Pih1d2	Testis_AdultAged	60.3936	0.975349	Testis_AdultAged	91.8168	0.954421
ENSMUSG00000049404	ENSRNOG00000037853	Rarres1	Liver_AdultAged	136.033	0.975334	Liver_AdultAged	122.474	0.859145
ENSMUSG00000047606	ENSRNOG00000013937	Ankrd34c	Brain_AdultAged	3.78039	0.975331	Brain_AdultAged	6.58886	0.996575
ENSMUSG00000037580	ENSRNOG00000011039	Gch1	Liver_AdultAged	147.361	0.975276	Liver_AdultAged	116.204	0.948107
ENSMUSG00000029597	ENSRNOG00000001388	Sds	Liver_AdultAged	430.235	0.975172	Liver_AdultAged	134.145	0.981441
ENSMUSG00000027794	ENSRNOG00000038091	Sohlh2	Testis_AdultAged	8.13445	0.975158	Testis_AdultAged	9.10469	0.99401
ENSMUSG00000078451	ENSRNOG00000043186	Ppil6	Testis_AdultAged	68.0589	0.975075	Testis_AdultAged	43.9748	0.946297
ENSMUSG00000045330	ENSRNOG00000026265	4933402E13Rik	Testis_AdultAged	28.4442	0.97505	Testis_AdultAged	22.8834	0.984898
ENSMUSG00000032773	ENSRNOG00000018385	Chrm1	Brain_AdultAged	57.0611	0.975033	Brain_AdultAged	65.261	0.979442
ENSMUSG00000053004	ENSRNOG00000007420	Hrh1	Brain_AdultAged	9.44622	0.975023	Brain_AdultAged	3.28161	0.935952
ENSMUSG00000039632	ENSRNOG00000013263	Ccdc151	Testis_AdultAged	46.1164	0.975009	Testis_AdultAged	85.3515	0.997079
ENSMUSG00000028544	ENSRNOG00000042950	Slc5a9	Kidney_AdultAged	17.1796	0.974956	Kidney_AdultAged	14.532	0.983224
ENSMUSG00000071506	ENSRNOG00000028024	Tmem139	Kidney_AdultAged	18.2111	0.974954	Kidney_AdultAged	31.6882	0.949566
ENSMUSG00000036570	ENSRNOG00000021079	Fxyd1	Liver_AdultAged	2811.53	0.974945	Liver_AdultAged	417.261	0.942423
ENSMUSG00000029165	ENSRNOG00000008612	Agbl5	Testis_AdultAged	393.225	0.974906	Testis_AdultAged	508.863	0.986719
ENSMUSG00000031323	ENSRNOG00000060738	Dmrtc1a	Testis_AdultAged	34.52	0.974881	Testis_AdultAged	3.48034	0.939948
ENSMUSG00000025475	ENSRNOG00000054955	Adgra1	Brain_AdultAged	21.5739	0.974852	Brain_AdultAged	25.7218	0.949326
ENSMUSG00000064329	ENSRNOG00000053122	Scn1a	Brain_AdultAged	25.3	0.97485	Brain_AdultAged	88.403	0.984755
ENSMUSG00000038572	ENSRNOG00000025238	Bpifb5	Testis_AdultAged	7.98825	0.974704	Testis_AdultAged	6.42	0.937368
ENSMUSG00000020122	ENSRNOG00000004332	Egfr	Liver_AdultAged	318.943	0.974578	Liver_AdultAged	96.4583	0.947764
ENSMUSG00000027887	ENSRNOG00000019780	Sypl2	Kidney_AdultAged	21.1308	0.974551	Kidney_AdultAged	4.28513	0.949764
ENSMUSG00000025189	ENSRNOG00000016302	Cnnm1	Brain_AdultAged	44.4826	0.974517	Brain_AdultAged	55.2301	0.962261
ENSMUSG00000024227	ENSRNOG00000011042	Pdzph1	Testis_AdultAged	30.5408	0.974493	Testis_AdultAged	36.3427	0.980216
ENSMUSG00000051726	ENSRNOG00000024310	Kcnf1	Brain_AdultAged	47.48	0.974469	Brain_AdultAged	27.1282	0.919626
ENSMUSG00000002409	ENSRNOG00000019254	Dyrk1b	Testis_AdultAged	281.109	0.974417	Testis_AdultAged	401.251	0.979976
ENSMUSG00000075370	ENSRNOG00000025990	Igll1	Liver_LateEmbryo	28.3618	0.97441	Liver_LateEmbryo	4.78477	0.917284
ENSMUSG00000038587	ENSRNOG00000019549	Akap12	Testis_AdultAged	962.081	0.974389	Testis_AdultAged	863.879	0.955401
ENSMUSG00000021257	ENSRNOG00000010567	Angel1	Testis_AdultAged	91.4459	0.974373	Testis_AdultAged	150.722	0.968932
ENSMUSG00000034825	ENSRNOG00000013290	Nrip3	Brain_AdultAged	46.9642	0.974292	Brain_AdultAged	64.2945	0.869309
ENSMUSG00000040219	ENSRNOG00000008595	Ttc12	Testis_AdultAged	40.8415	0.974029	Testis_AdultAged	96.5355	0.974192
ENSMUSG00000053963	ENSRNOG00000037960	Stum	Brain_AdultAged	94.3516	0.973976	Brain_AdultAged	33.0868	0.901946
ENSMUSG00000030924	ENSRNOG00000014513	Rexo5	Testis_AdultAged	87.7818	0.97393	Testis_AdultAged	93.4718	0.957345
ENSMUSG00000026827	ENSRNOG00000033824	Gpd2	Testis_AdultAged	473.43	0.973921	Testis_AdultAged	401.254	0.978239
ENSMUSG00000067879	ENSRNOG00000021663	Vxn	Brain_AdultAged	146.211	0.973762	Brain_AdultAged	197.465	0.980917
ENSMUSG00000060985	ENSRNOG00000004018	Tdrd5	Testis_AdultAged	56.374	0.973696	Testis_AdultAged	46.0345	0.928254
ENSMUSG00000023132	ENSRNOG00000010603	Gzma	Liver_Newborn	45.689	0.973538	Liver_Newborn	11.3071	0.904279
ENSMUSG00000024992	ENSRNOG00000016593	Pde6c	Liver_Newborn	110.663	0.973512	Liver_Newborn	4.61297	0.92109
ENSMUSG00000005089	ENSRNOG00000005479	Slc1a2	Brain_AdultAged	448.567	0.973505	Brain_AdultAged	808.782	0.990048
ENSMUSG00000045903	ENSRNOG00000020009	Npas4	Brain_AdultAged	6.9127	0.97345	Brain_AdultAged	4.67699	0.97583
ENSMUSG00000026726	ENSRNOG00000029047	Cubn	Kidney_AdultAged	70.2646	0.973431	Kidney_AdultAged	67.0864	0.971125
ENSMUSG00000035126	ENSRNOG00000006999	Wdr78	Testis_AdultAged	48.9676	0.973357	Testis_AdultAged	126.679	0.971067
ENSMUSG00000052026	ENSRNOG00000018644	Slc6a7	Brain_AdultAged	25.0353	0.973346	Brain_AdultAged	19.0654	0.963832
ENSMUSG00000015962	ENSRNOG00000021411	1700016C15Rik	Testis_AdultAged	225.8	0.973321	Testis_AdultAged	118.35	0.998749
ENSMUSG00000024066	ENSRNOG00000007081	Xdh	Liver_AdultAged	98.392	0.973309	Liver_AdultAged	82.9486	0.955989
ENSMUSG00000036214	ENSRNOG00000000778	Znrd1as	Testis_AdultAged	311.285	0.973202	Testis_AdultAged	157.412	0.969286
ENSMUSG00000025405	ENSRNOG00000007700	Inhbc	Liver_AdultAged	96.0248	0.973195	Liver_AdultAged	54.1166	0.953213
ENSMUSG00000031173	ENSRNOG00000003370	Otc	Liver_AdultAged	1337.38	0.973146	Liver_AdultAged	924.551	0.938134
ENSMUSG00000000811	ENSRNOG00000059810	Txnrd3	Testis_AdultAged	250.307	0.973066	Testis_AdultAged	312.173	0.988306
ENSMUSG00000078937	ENSRNOG00000010438	Cpt1b	Testis_AdultAged	151.947	0.973058	Testis_AdultAged	248.549	0.985807
ENSMUSG00000024957	ENSRNOG00000021140	Kcnk4	Brain_AdultAged	7.42142	0.97305	Brain_AdultAged	17.6203	0.987855
ENSMUSG00000019368	ENSRNOG00000004555	Sec14l4	Liver_AdultAged	140.764	0.972875	Liver_AdultAged	92.9732	0.966655
ENSMUSG00000026971	ENSRNOG00000008346	Itgb6	Kidney_AdultAged	31.0039	0.972836	Kidney_AdultAged	21.7394	0.930322
ENSMUSG00000032534	ENSRNOG00000008410	Cep63	Testis_AdultAged	533.565	0.972787	Testis_AdultAged	566.782	0.972693
ENSMUSG00000021708	ENSRNOG00000056151	Rasgrf2	Brain_AdultAged	70.1098	0.972786	Brain_AdultAged	33.165	0.953898
ENSMUSG00000037579	ENSRNOG00000057315	Kcnh3	Brain_AdultAged	40.621	0.972725	Brain_AdultAged	47.0923	0.962372
ENSMUSG00000045257	ENSRNOG00000030319	Morn2	Testis_AdultAged	616.697	0.972617	Testis_AdultAged	822.885	0.992091
ENSMUSG00000073643	ENSRNOG00000015080	Wdfy1	Testis_AdultAged	133.064	0.972582	Testis_AdultAged	120.519	0.870102
ENSMUSG00000027297	ENSRNOG00000025130	Ltk	Brain_AdultAged	5.31753	0.972499	Brain_AdultAged	7.06822	0.973306
ENSMUSG00000036123	ENSRNOG00000015159	Slc9a3	Kidney_AdultAged	37.8316	0.972298	Kidney_AdultAged	26.503	0.967666
ENSMUSG00000056458	ENSRNOG00000007850	Mok	Testis_AdultAged	112.267	0.97229	Testis_AdultAged	94.1889	0.967011
ENSMUSG00000031144	ENSRNOG00000059720	Syp	Brain_AdultAged	1118.34	0.972194	Brain_AdultAged	600.088	0.971404
ENSMUSG00000055430	ENSRNOG00000007808	Nap1l5	Brain_AdultAged	269.209	0.972192	Brain_AdultAged	182.624	0.966619
ENSMUSG00000051497	ENSRNOG00000004713	Kcnj16	Kidney_AdultAged	259.463	0.972127	Kidney_AdultAged	244.721	0.976301
ENSMUSG00000024313	ENSRNOG00000049345	Mep1b	Kidney_AdultAged	156.764	0.97205	Kidney_AdultAged	144.007	0.978957
ENSMUSG00000034391	ENSRNOG00000038225	Fbxo15	Testis_AdultAged	16.4119	0.972014	Testis_AdultAged	32.5499	0.92567
ENSMUSG00000016349	ENSRNOG00000012477	Eef1a2	Brain_AdultAged	552.304	0.971928	Brain_AdultAged	707.563	0.969566
ENSMUSG00000026959	ENSRNOG00000011726	Grin1	Brain_AdultAged	131.803	0.97191	Brain_AdultAged	150.247	0.969932
ENSMUSG00000046593	ENSRNOG00000042246	Tmem215	Brain_AdultAged	5.97201	0.971883	Brain_AdultAged	6.13468	0.98441
ENSMUSG00000032101	ENSRNOG00000012260	Ddx25	Testis_AdultAged	108.329	0.971825	Testis_AdultAged	683.287	0.982185
ENSMUSG00000026495	ENSRNOG00000042201	Efcab2	Testis_AdultAged	149.71	0.971774	Testis_AdultAged	126.31	0.921187
ENSMUSG00000018727	ENSRNOG00000056582	Cpsf4l	Testis_AdultAged	47.2799	0.971696	Testis_AdultAged	5.35997	0.97909
ENSMUSG00000067242	ENSRNOG00000014758	Lgi1	Brain_AdultAged	108.818	0.97161	Brain_AdultAged	56.1158	0.95298
ENSMUSG00000058019	ENSRNOG00000025710	Ces5a	Testis_AdultAged	3.76041	0.971559	Testis_AdultAged	8.11086	0.940389
ENSMUSG00000027438	ENSRNOG00000004753	Napb	Brain_AdultAged	226.588	0.971484	Brain_AdultAged	219.654	0.966259
ENSMUSG00000045091	ENSRNOG00000004452	Aqp12	Testis_Newborn	4.14285	0.971449	Testis_Newborn	39.607	0.947251
ENSMUSG00000044933	ENSRNOG00000007332	Sstr3	Brain_AdultAged	9.07729	0.971436	Brain_AdultAged	6.21348	0.947422
ENSMUSG00000042662	ENSRNOG00000008534	Dusp15	Testis_AdultAged	109.991	0.971429	Testis_AdultAged	248.277	0.986687
ENSMUSG00000059361	ENSRNOG00000023935	Nrsn2	Brain_AdultAged	72.7996	0.971425	Brain_AdultAged	42.7167	0.93711
ENSMUSG00000037780	ENSRNOG00000011706	Mbl1	Liver_AdultAged	387.431	0.971381	Liver_AdultAged	434.559	0.926675
ENSMUSG00000070690	ENSRNOG00000039504	5830473C10Rik	Liver_AdultAged	111.058	0.971254	Liver_AdultAged	349.514	0.888293
ENSMUSG00000027070	ENSRNOG00000056184	Lrp2	Kidney_AdultAged	182.175	0.971251	Kidney_AdultAged	380.664	0.958181
ENSMUSG00000020798	ENSRNOG00000015873	Spns3	Kidney_AdultAged	25.091	0.971237	Kidney_AdultAged	13.4582	0.970322
ENSMUSG00000030317	ENSRNOG00000007955	Timp4	Brain_AdultAged	11.4565	0.971124	Brain_AdultAged	10.9317	0.883792
ENSMUSG00000035864	ENSRNOG00000006426	Syt1	Brain_AdultAged	569.711	0.971036	Brain_AdultAged	577.979	0.962254
ENSMUSG00000044005	ENSRNOG00000031612	Gls2	Liver_AdultAged	874.366	0.971028	Liver_AdultAged	246.427	0.926513
ENSMUSG00000058441	ENSRNOG00000055530	Panx2	Brain_AdultAged	51.7518	0.97101	Brain_AdultAged	64.619	0.9397
ENSMUSG00000032285	ENSRNOG00000012106	Dnaja4	Testis_AdultAged	270.731	0.970964	Testis_AdultAged	450.957	0.944898
ENSMUSG00000040134	ENSRNOG00000004391	Rdh7	Liver_AdultAged	1735.55	0.970953	Liver_AdultAged	2983.73	0.974892
ENSMUSG00000074093	ENSRNOG00000037137	Svip	Testis_AdultAged	439.035	0.970952	Testis_AdultAged	153.061	0.89113
ENSMUSG00000020062	ENSRNOG00000006367	Slc5a8	Kidney_AdultAged	95.0326	0.970936	Kidney_AdultAged	15.3048	0.968534
ENSMUSG00000039323	ENSRNOG00000016957	Igfbp2	Liver_Newborn	7064.74	0.970911	Liver_Newborn	3779.82	0.971997
ENSMUSG00000022679	ENSRNOG00000003285	Mpv17l	Kidney_AdultAged	376.68	0.970885	Kidney_AdultAged	59.9718	0.896151
ENSMUSG00000024654	ENSRNOG00000020202	Asrgl1	Testis_AdultAged	394.747	0.970855	Testis_AdultAged	1656.42	0.976932
ENSMUSG00000032010	ENSRNOG00000006663	Usp2	Testis_AdultAged	435.312	0.970824	Testis_AdultAged	774.114	0.983487
ENSMUSG00000031026	ENSRNOG00000014373	Trim66	Testis_AdultAged	16.1554	0.970757	Testis_AdultAged	38.5738	0.98482
ENSMUSG00000006342	ENSRNOG00000033389	Susd2	Kidney_AdultAged	139.898	0.970721	Kidney_AdultAged	77.0946	0.944424
ENSMUSG00000035540	ENSRNOG00000003119	Gc	Liver_AdultAged	15929.8	0.970695	Liver_AdultAged	20804.4	0.981538
ENSMUSG00000022479	ENSRNOG00000054420	Vdr	Kidney_AdultAged	80.426	0.970634	Kidney_AdultAged	43.6294	0.965766
ENSMUSG00000059412	ENSRNOG00000016469	Fxyd2	Kidney_AdultAged	4931.23	0.970581	Kidney_AdultAged	7607.05	0.972536
ENSMUSG00000026175	ENSRNOG00000015408	Vil1	Kidney_AdultAged	88.6297	0.970564	Kidney_AdultAged	50.9536	0.917929
ENSMUSG00000036564	ENSRNOG00000012482	Ndrg4	Brain_AdultAged	769.71	0.970401	Brain_AdultAged	765.24	0.963168
ENSMUSG00000032226	ENSRNOG00000059540	Gcnt3	Testis_AdultAged	7.00858	0.970331	Testis_AdultAged	6.12818	0.980254
ENSMUSG00000041698	ENSRNOG00000036984	Slco1a1	Liver_AdultAged	327.883	0.970324	Liver_AdultAged	192.916	0.958215
ENSMUSG00000023047	ENSRNOG00000014850	Amhr2	Testis_AdultAged	356.836	0.970249	Testis_AdultAged	22.696	0.922398
ENSMUSG00000007034	ENSRNOG00000000878	Slc44a4	Kidney_AdultAged	70.3101	0.970244	Kidney_AdultAged	54.3756	0.951782
ENSMUSG00000031647	ENSRNOG00000011775	Mfap3l	Testis_AdultAged	246.281	0.970173	Testis_AdultAged	538.677	0.981571
ENSMUSG00000025127	ENSRNOG00000036692	Gcgr	Liver_AdultAged	225.193	0.970115	Liver_AdultAged	105.799	0.931801
ENSMUSG00000003032	ENSRNOG00000016299	Klf4	Testis_AdultAged	107.257	0.970103	Testis_AdultAged	70.0796	0.944423
ENSMUSG00000038567	ENSRNOG00000013062	Cyp24a1	Kidney_AdultAged	29.7706	0.970071	Kidney_AdultAged	113.567	0.994215
ENSMUSG00000062151	ENSRNOG00000056612	Unc13c	Brain_AdultAged	12.8641	0.970018	Brain_AdultAged	4.47062	0.916585
ENSMUSG00000033615	ENSRNOG00000000060	Cplx1	Brain_AdultAged	310.034	0.969971	Brain_AdultAged	415.817	0.978612
ENSMUSG00000030737	ENSRNOG00000017976	Slco2b1	Liver_AdultAged	94.0879	0.969843	Liver_AdultAged	112.057	0.961408
ENSMUSG00000028931	ENSRNOG00000011550	Kcnab2	Brain_AdultAged	173.569	0.969758	Brain_AdultAged	220.548	0.981005
ENSMUSG00000031376	ENSRNOG00000061304	Atp2b3	Brain_AdultAged	37.4947	0.969734	Brain_AdultAged	37.3219	0.938043
ENSMUSG00000073856	ENSRNOG00000036758	Iqck	Testis_AdultAged	30.7901	0.969698	Testis_AdultAged	44.7826	0.947632
ENSMUSG00000014503	ENSRNOG00000025489	Pkd2l2	Testis_AdultAged	31.826	0.969694	Testis_AdultAged	28.1719	0.97209
ENSMUSG00000027350	ENSRNOG00000021269	Chgb	Brain_AdultAged	270.256	0.969616	Brain_AdultAged	299.346	0.970025
ENSMUSG00000069072	ENSRNOG00000028097	Slc7a14	Brain_AdultAged	29.9968	0.96961	Brain_AdultAged	9.93189	0.92897
ENSMUSG00000010461	ENSRNOG00000016627	Eya4	Testis_AdultAged	68.6771	0.969523	Testis_AdultAged	36.8773	0.947278
ENSMUSG00000059834	ENSRNOG00000014139	Sclt1	Testis_AdultAged	207.637	0.969503	Testis_AdultAged	139.237	0.904556
ENSMUSG00000046070	ENSRNOG00000015061	Igfals	Liver_AdultAged	126.325	0.969468	Liver_AdultAged	364.127	0.990916
ENSMUSG00000036411	ENSRNOG00000026979	9530077C05Rik	Testis_AdultAged	65.3049	0.969401	Testis_AdultAged	110.631	0.978916
ENSMUSG00000070639	ENSRNOG00000002129	Lrrc8b	Testis_AdultAged	361.383	0.96935	Testis_AdultAged	557.814	0.977893
ENSMUSG00000041794	ENSRNOG00000018797	Myrip	Brain_AdultAged	19.0854	0.969327	Brain_AdultAged	24.0067	0.913631
ENSMUSG00000021552	ENSRNOG00000019272	Gkap1	Testis_AdultAged	806.648	0.969287	Testis_AdultAged	1323.68	0.966166
ENSMUSG00000005681	ENSRNOG00000003500	Apoa2	Liver_AdultAged	67558	0.969188	Liver_AdultAged	11686.5	0.969275
ENSMUSG00000006345	ENSRNOG00000047697	Ggt1	Kidney_AdultAged	991.563	0.969147	Kidney_AdultAged	5655.15	0.985765
ENSMUSG00000030562	ENSRNOG00000013925	Nox4	Kidney_AdultAged	146.658	0.969125	Kidney_AdultAged	70.6747	0.957717
ENSMUSG00000027550	ENSRNOG00000010891	Lrrcc1	Testis_AdultAged	215.316	0.969059	Testis_AdultAged	213.855	0.938453
ENSMUSG00000048445	ENSRNOG00000047531	Ccdc57	Testis_AdultAged	78.6121	0.969058	Testis_AdultAged	280.152	0.972679
ENSMUSG00000030897	ENSRNOG00000017609	Cnga4	Testis_AdultAged	2.58103	0.969013	Testis_AdultAged	7.29236	0.996586
ENSMUSG00000030337	ENSRNOG00000019219	Vamp1	Brain_AdultAged	41.8111	0.968961	Brain_AdultAged	166.47	0.98624
ENSMUSG00000043003	ENSRNOG00000024190	Rasef	Testis_AdultAged	29.8013	0.968957	Testis_AdultAged	409.345	0.998314
ENSMUSG00000033739	ENSRNOG00000000432	Fkbpl	Testis_AdultAged	207.936	0.968896	Testis_AdultAged	164.265	0.936659
ENSMUSG00000048142	ENSRNOG00000049351	Nat8l	Brain_AdultAged	62.8476	0.968831	Brain_AdultAged	166.772	0.98092
ENSMUSG00000037492	ENSRNOG00000042690	Zmat4	Brain_AdultAged	19.7379	0.968788	Brain_AdultAged	23.5097	0.96173
ENSMUSG00000050445	ENSRNOG00000019481	Cyp8b1	Liver_AdultAged	324.709	0.96864	Liver_AdultAged	783.876	0.992576
ENSMUSG00000028572	ENSRNOG00000026226	Hook1	Testis_AdultAged	370.689	0.968624	Testis_AdultAged	142.335	0.926942
ENSMUSG00000090667	ENSRNOG00000049804	Gm765	Brain_AdultAged	2.50226	0.968621	Brain_AdultAged	2.13029	0.998247
ENSMUSG00000055862	ENSRNOG00000031950	Izumo4	Testis_AdultAged	211.722	0.96859	Testis_AdultAged	302.967	0.988248
ENSMUSG00000031574	ENSRNOG00000015052	Star	Testis_LateEmbryo	322.12	0.968538	Testis_LateEmbryo	374.562	0.991147
ENSMUSG00000024644	ENSRNOG00000015591	Cndp2	Kidney_AdultAged	1201.85	0.968465	Kidney_AdultAged	543.534	0.912181
ENSMUSG00000067206	ENSRNOG00000026585	Lrrc66	Kidney_AdultAged	8.11314	0.968421	Kidney_AdultAged	3.49418	0.937043
ENSMUSG00000020102	ENSRNOG00000007839	Slc16a7	Testis_AdultAged	524.985	0.968394	Testis_AdultAged	314.032	0.961616
ENSMUSG00000045009	ENSRNOG00000009863	Prrt3	Brain_AdultAged	15.7034	0.968375	Brain_AdultAged	23.5507	0.944328
ENSMUSG00000044349	ENSRNOG00000036802	Snhg11	Brain_AdultAged	69.1728	0.968315	Brain_AdultAged	36.4318	0.967099
ENSMUSG00000049357	ENSRNOG00000024838	4933408B17Rik	Testis_AdultAged	16.0739	0.968314	Testis_AdultAged	38.8826	0.998471
ENSMUSG00000034731	ENSRNOG00000010065	Dgkh	Testis_AdultAged	73.7393	0.968313	Testis_AdultAged	60.335	0.957662
ENSMUSG00000061322	ENSRNOG00000013734	Dnaic1	Testis_AdultAged	87.8962	0.968289	Testis_AdultAged	68.3173	0.993862
ENSMUSG00000044863	ENSRNOG00000007558	Defb36	Testis_AdultAged	90.4832	0.968287	Testis_AdultAged	122.326	0.985091
ENSMUSG00000020932	ENSRNOG00000002919	Gfap	Brain_AdultAged	127.299	0.968201	Brain_AdultAged	209.835	0.965348
ENSMUSG00000015476	ENSRNOG00000000433	Prrt1	Brain_AdultAged	100.178	0.968163	Brain_AdultAged	72.2288	0.942931
ENSMUSG00000025197	ENSRNOG00000013291	Cyp2c23	Liver_AdultAged	573.36	0.968161	Liver_AdultAged	2315.33	0.899786
ENSMUSG00000048772	ENSRNOG00000019186	Tmem53	Testis_AdultAged	421.96	0.968058	Testis_AdultAged	165.23	0.904332
ENSMUSG00000033882	ENSRNOG00000025823	Rbm46	Testis_AdultAged	34.1323	0.968015	Testis_AdultAged	31.3175	0.940693
ENSMUSG00000030236	ENSRNOG00000030538	Slco1b2	Liver_AdultAged	673.471	0.96801	Liver_AdultAged	636.895	0.980503
ENSMUSG00000028167	ENSRNOG00000014490	Bdh2	Kidney_AdultAged	386.422	0.96797	Kidney_AdultAged	189.829	0.935825
ENSMUSG00000001829	ENSRNOG00000019693	Clpb	Testis_AdultAged	539.895	0.967902	Testis_AdultAged	991.803	0.960602
ENSMUSG00000036560	ENSRNOG00000021087	Lgi4	Brain_AdultAged	11.787	0.96786	Brain_AdultAged	21.8148	0.982884
ENSMUSG00000000326	ENSRNOG00000001889	Comt	Liver_AdultAged	1940.61	0.967613	Liver_AdultAged	2521.54	0.963154
ENSMUSG00000044067	ENSRNOG00000008423	Gpr22	Brain_AdultAged	40.0004	0.967594	Brain_AdultAged	18.4361	0.953522
ENSMUSG00000010086	ENSRNOG00000002364	Rnf112	Brain_AdultAged	67.3557	0.96759	Brain_AdultAged	71.2772	0.941548
ENSMUSG00000033022	ENSRNOG00000000158	Cdo1	Liver_AdultAged	2751.18	0.967558	Liver_AdultAged	2497.19	0.976623
ENSMUSG00000033488	ENSRNOG00000005177	Cryzl2	Kidney_AdultAged	343.211	0.967557	Kidney_AdultAged	116.793	0.876981
ENSMUSG00000029212	ENSRNOG00000002327	Gabrb1	Brain_AdultAged	28.3224	0.967509	Brain_AdultAged	13.9579	0.947147
ENSMUSG00000052889	ENSRNOG00000012061	Prkcb	Brain_AdultAged	246.724	0.967369	Brain_AdultAged	234.188	0.956444
ENSMUSG00000040543	ENSRNOG00000008323	Pitpnm3	Brain_AdultAged	19.0197	0.967312	Brain_AdultAged	16.1816	0.897864
ENSMUSG00000021730	ENSRNOG00000055382	Hcn1	Brain_AdultAged	21.3435	0.967268	Brain_AdultAged	15.8096	0.937977
ENSMUSG00000045107	ENSRNOG00000006341	Saysd1	Testis_AdultAged	234.925	0.967224	Testis_AdultAged	138.204	0.890411
ENSMUSG00000020037	ENSRNOG00000051536	Rfx4	Testis_AdultAged	52.2293	0.967212	Testis_AdultAged	69.7849	0.972663
ENSMUSG00000030301	ENSRNOG00000001847	Ccdc91	Testis_AdultAged	412.843	0.967036	Testis_AdultAged	380.985	0.960498
ENSMUSG00000022055	ENSRNOG00000013658	Nefl	Brain_AdultAged	196.614	0.966711	Brain_AdultAged	352.304	0.983824
ENSMUSG00000028833	ENSRNOG00000011751	Ncdn	Brain_AdultAged	574.761	0.966699	Brain_AdultAged	448.533	0.958047
ENSMUSG00000028699	ENSRNOG00000023320	Tspan1	Kidney_AdultAged	31.3771	0.966697	Kidney_AdultAged	37.4642	0.960127
ENSMUSG00000041617	ENSRNOG00000001876	Ccdc74a	Testis_AdultAged	79.8868	0.966677	Testis_AdultAged	147.192	0.991604
ENSMUSG00000079466	ENSRNOG00000009218	Prdm12	Brain_EarlyEmbryo	4.2088	0.966603	Brain_EarlyEmbryo	2.58833	0.995733
ENSMUSG00000002588	ENSRNOG00000008902	Pon1	Liver_AdultAged	1554.98	0.966454	Liver_AdultAged	3258.33	0.990342
ENSMUSG00000048458	ENSRNOG00000015691	Inka2	Brain_AdultAged	34.7734	0.966427	Brain_AdultAged	61.8141	0.975091
ENSMUSG00000004933	ENSRNOG00000020431	Matk	Brain_AdultAged	69.4958	0.966413	Brain_AdultAged	53.1608	0.939242
ENSMUSG00000020681	ENSRNOG00000062101	Ace	Testis_AdultAged	423.454	0.966394	Testis_AdultAged	192.387	0.977908
ENSMUSG00000063260	ENSRNOG00000014296	Syt10	Brain_AdultAged	7.39245	0.966327	Brain_AdultAged	4.00802	0.905166
ENSMUSG00000018865	ENSRNOG00000046975	Sult4a1	Brain_AdultAged	208.793	0.966316	Brain_AdultAged	213.969	0.948676
ENSMUSG00000038042	ENSRNOG00000026564	Ptpdc1	Testis_AdultAged	126.842	0.966307	Testis_AdultAged	105.636	0.957425
ENSMUSG00000041248	ENSRNOG00000059005	Kcnj1	Kidney_AdultAged	184.398	0.966279	Kidney_AdultAged	135.873	0.95512
ENSMUSG00000022878	ENSRNOG00000001821	Adipoq	Testis_AdultAged	21.6576	0.966221	Testis_AdultAged	23.3565	0.923427
ENSMUSG00000033029	ENSRNOG00000011170	1700088E04Rik	Testis_AdultAged	110.814	0.966184	Testis_AdultAged	303.537	0.972157
ENSMUSG00000035696	ENSRNOG00000013956	Rnf38	Testis_AdultAged	585.696	0.966164	Testis_AdultAged	406.921	0.945649
ENSMUSG00000026824	ENSRNOG00000005369	Kcnj3	Brain_AdultAged	55.9219	0.966022	Brain_AdultAged	51.9647	0.965177
ENSMUSG00000004902	ENSRNOG00000042731	Slc25a18	Brain_AdultAged	46.522	0.966001	Brain_AdultAged	30.1165	0.928096
ENSMUSG00000022696	ENSRNOG00000002013	Sidt1	Brain_AdultAged	17.8329	0.965994	Brain_AdultAged	24.7853	0.944099
ENSMUSG00000021097	ENSRNOG00000011044	Clmn	Testis_AdultAged	239.157	0.965942	Testis_AdultAged	188.117	0.958441
ENSMUSG00000059434	ENSRNOG00000048874	Gckr	Liver_AdultAged	210.911	0.965758	Liver_AdultAged	206.348	0.961115
ENSMUSG00000033579	ENSRNOG00000018950	Fa2h	Testis_AdultAged	48.7362	0.965716	Testis_AdultAged	116.051	0.976312
ENSMUSG00000027967	ENSRNOG00000010972	Neurog2	Brain_EarlyEmbryo	40.9136	0.965713	Brain_EarlyEmbryo	32.9814	0.950506
ENSMUSG00000026994	ENSRNOG00000005727	Galnt3	Testis_AdultAged	111.026	0.965679	Testis_AdultAged	101.482	0.970377
ENSMUSG00000003545	ENSRNOG00000046667	Fosb	Brain_AdultAged	7.43026	0.965673	Brain_AdultAged	4.27798	0.961514
ENSMUSG00000063889	ENSRNOG00000014900	Crem	Testis_AdultAged	436.425	0.965663	Testis_AdultAged	383.538	0.945586
ENSMUSG00000003585	ENSRNOG00000004672	Sec14l2	Liver_AdultAged	491.441	0.965572	Liver_AdultAged	138.994	0.907539
ENSMUSG00000048696	ENSRNOG00000030830	Mex3d	Testis_AdultAged	355.265	0.965537	Testis_AdultAged	312.72	0.952547
ENSMUSG00000045106	ENSRNOG00000022660	Ccdc73	Testis_AdultAged	36.8635	0.965506	Testis_AdultAged	29.3082	0.993839
ENSMUSG00000036110	ENSRNOG00000017180	Slc17a2	Liver_AdultAged	124.115	0.965472	Liver_AdultAged	155.986	0.870515
ENSMUSG00000038530	ENSRNOG00000002773	Rgs4	Brain_AdultAged	189.651	0.965346	Brain_AdultAged	290.632	0.978186
ENSMUSG00000038704	ENSRNOG00000019424	Aspdh	Liver_AdultAged	345.26	0.965332	Liver_AdultAged	216.814	0.89316
ENSMUSG00000027442	ENSRNOG00000004989	Cst8	Testis_AdultAged	585.293	0.965319	Testis_AdultAged	429.747	0.991352
ENSMUSG00000057455	ENSRNOG00000017568	Rit2	Brain_AdultAged	59.7548	0.96527	Brain_AdultAged	73.8508	0.952633
ENSMUSG00000045733	ENSRNOG00000018927	Sprn	Brain_AdultAged	83.8445	0.965157	Brain_AdultAged	47.7787	0.915682
ENSMUSG00000046811	ENSRNOG00000026488	Gltpd2	Liver_AdultAged	106.866	0.965151	Liver_AdultAged	197.927	0.937672
ENSMUSG00000030158	ENSRNOG00000053638	Clec12b	Testis_AdultAged	13.7939	0.965111	Testis_AdultAged	10.4415	0.98437
ENSMUSG00000009281	ENSRNOG00000024705	Rarres2	Liver_AdultAged	2706.34	0.964927	Liver_AdultAged	3949.21	0.976457
ENSMUSG00000003279	ENSRNOG00000016196	Dlgap1	Brain_AdultAged	188.223	0.964882	Brain_AdultAged	102.44	0.936585
ENSMUSG00000032892	ENSRNOG00000004980	Rangrf	Testis_AdultAged	518.321	0.964852	Testis_AdultAged	791.128	0.974151
ENSMUSG00000027419	ENSRNOG00000005438	Pcsk2	Brain_AdultAged	151.279	0.964783	Brain_AdultAged	111.61	0.980075
ENSMUSG00000048540	ENSRNOG00000054375	Nhlh2	Brain_EarlyEmbryo	25.1118	0.964748	Brain_EarlyEmbryo	17.7447	0.934391
ENSMUSG00000024131	ENSRNOG00000007006	Slc3a1	Kidney_AdultAged	418.033	0.964718	Kidney_AdultAged	2064.85	0.99309
ENSMUSG00000031860	ENSRNOG00000010736	Pbx4	Testis_AdultAged	118.798	0.964673	Testis_AdultAged	74.3739	0.987185
ENSMUSG00000052926	ENSRNOG00000003504	Rnaseh2a	Testis_AdultAged	1060.8	0.964555	Testis_AdultAged	879.315	0.951021
ENSMUSG00000086158	ENSRNOG00000052869	Ccpg1os	Testis_AdultAged	304.039	0.964533	Testis_AdultAged	146.83	0.922622
ENSMUSG00000053368	ENSRNOG00000000897	Rxfp2	Testis_AdultAged	12.516	0.964505	Testis_AdultAged	17.5459	0.948347
ENSMUSG00000032937	ENSRNOG00000016783	Fshr	Testis_Newborn	19.3277	0.96448	Testis_Newborn	12.4313	0.963103
ENSMUSG00000010021	ENSRNOG00000003105	Kif19a	Testis_AdultAged	8.7372	0.96435	Testis_AdultAged	8.54568	0.927054
ENSMUSG00000017412	ENSRNOG00000007666	Cacnb4	Brain_AdultAged	44.881	0.964317	Brain_AdultAged	55.925	0.963621
ENSMUSG00000074219	ENSRNOG00000039252	Gm10644	Testis_AdultAged	11.1082	0.964237	Testis_AdultAged	3.56391	0.988377
ENSMUSG00000034450	ENSRNOG00000016648	Gulo	Liver_AdultAged	453.829	0.964156	Liver_AdultAged	717.005	0.920532
ENSMUSG00000038801	ENSRNOG00000012847	Scgb1c1	Kidney_AdultAged	2.07543	0.964149	Kidney_AdultAged	4.98766	0.912885
ENSMUSG00000051980	ENSRNOG00000002265	Casr	Kidney_AdultAged	15.7069	0.964138	Kidney_AdultAged	13.8564	0.95142
ENSMUSG00000022092	ENSRNOG00000009745	Ppp3cc	Testis_AdultAged	194.507	0.96411	Testis_AdultAged	161.632	0.909771
ENSMUSG00000038173	ENSRNOG00000009660	Enpp6	Kidney_AdultAged	41.5801	0.964074	Kidney_AdultAged	38.8809	0.942784
ENSMUSG00000025658	ENSRNOG00000007014	Cnksr2	Brain_AdultAged	87.4372	0.963975	Brain_AdultAged	80.1131	0.940402
ENSMUSG00000022641	ENSRNOG00000001971	Bbx	Testis_AdultAged	152.564	0.963863	Testis_AdultAged	151.551	0.944259
ENSMUSG00000033805	ENSRNOG00000023389	Ephx4	Brain_AdultAged	71.5135	0.963841	Brain_AdultAged	101.646	0.97702
ENSMUSG00000045349	ENSRNOG00000014909	Sh2d5	Brain_AdultAged	23.7104	0.963831	Brain_AdultAged	22.7974	0.958999
ENSMUSG00000026866	ENSRNOG00000029993	Kynu	Liver_AdultAged	194.732	0.963804	Liver_AdultAged	281.498	0.95811
ENSMUSG00000040125	ENSRNOG00000047057	Gpr26	Brain_AdultAged	28.8788	0.963801	Brain_AdultAged	19.8569	0.934258
ENSMUSG00000021322	ENSRNOG00000054964	Aoah	Kidney_AdultAged	47.9712	0.963718	Kidney_AdultAged	12.184	0.958172
ENSMUSG00000047141	ENSRNOG00000029956	Zfp654	Testis_AdultAged	155.098	0.963635	Testis_AdultAged	158.247	0.949877
ENSMUSG00000020884	ENSRNOG00000018693	Asgr1	Liver_AdultAged	1366.03	0.963624	Liver_AdultAged	1054.98	0.948083
ENSMUSG00000009216	ENSRNOG00000006591	Fam163b	Brain_AdultAged	60.6332	0.963593	Brain_AdultAged	50.012	0.947298
ENSMUSG00000056596	ENSRNOG00000055936	Trnp1	Brain_AdultAged	70.4219	0.963491	Brain_AdultAged	57.3708	0.96791
ENSMUSG00000022595	ENSRNOG00000006058	Lypd2	Kidney_AdultAged	8.77902	0.963486	Kidney_AdultAged	15.5604	0.987743
ENSMUSG00000022342	ENSRNOG00000004117	Kcnv1	Brain_AdultAged	36.0348	0.963483	Brain_AdultAged	28.9924	0.974634
ENSMUSG00000041670	ENSRNOG00000011000	Rims1	Brain_AdultAged	97.8381	0.963463	Brain_AdultAged	73.3762	0.962548
ENSMUSG00000054932	ENSRNOG00000002889	Afp	Liver_LateEmbryo	58764.3	0.963455	Liver_LateEmbryo	39833.1	0.911266
ENSMUSG00000056758	ENSRNOG00000042460	Hmga2	Kidney_EarlyEmbryo	205.46	0.963454	Kidney_EarlyEmbryo	362.271	0.961658
ENSMUSG00000030302	ENSRNOG00000030269	Atp2b2	Brain_AdultAged	111.739	0.963413	Brain_AdultAged	166.341	0.967694
ENSMUSG00000031138	ENSRNOG00000003430	F9	Liver_AdultAged	219.439	0.963358	Liver_AdultAged	998.115	0.982727
ENSMUSG00000026833	ENSRNOG00000009862	Olfm1	Brain_AdultAged	961.56	0.963343	Brain_AdultAged	821.39	0.966059
ENSMUSG00000029161	ENSRNOG00000007923	Cgref1	Kidney_AdultAged	222.345	0.963333	Kidney_AdultAged	43.5088	0.85078
ENSMUSG00000038600	ENSRNOG00000013428	Atp6v0a4	Kidney_AdultAged	107.686	0.963314	Kidney_AdultAged	188.535	0.954767
ENSMUSG00000029269	ENSRNOG00000001967	Sult1b1	Liver_AdultAged	60.4828	0.963169	Liver_AdultAged	718.439	0.970171
ENSMUSG00000021647	ENSRNOG00000017712	Cartpt	Brain_AdultAged	13.729	0.963078	Brain_AdultAged	7.6297	0.975412
ENSMUSG00000031385	ENSRNOG00000061731	Plxnb3	Brain_AdultAged	3.01012	0.963076	Brain_AdultAged	6.9315	0.962434
ENSMUSG00000073568	ENSRNOG00000025590	Arl14epl	Testis_AdultAged	26.9985	0.963076	Testis_AdultAged	12.9879	0.98051
ENSMUSG00000028979	ENSRNOG00000011258	Masp2	Liver_AdultAged	490.338	0.962901	Liver_AdultAged	786.859	0.94939
ENSMUSG00000045589	ENSRNOG00000043103	Frrs1l	Brain_AdultAged	78.3424	0.962872	Brain_AdultAged	100.141	0.968493
ENSMUSG00000021185	ENSRNOG00000004442	Dglucy	Kidney_AdultAged	126.189	0.962797	Kidney_AdultAged	38.4768	0.947288
ENSMUSG00000050945	ENSRNOG00000028329	Zfp438	Testis_AdultAged	44.0796	0.962757	Testis_AdultAged	68.9011	0.970313
ENSMUSG00000030495	ENSRNOG00000010938	Slc7a10	Brain_AdultAged	18.9945	0.962718	Brain_AdultAged	12.5759	0.868041
ENSMUSG00000040797	ENSRNOG00000014083	Iqsec3	Brain_AdultAged	36.3777	0.962551	Brain_AdultAged	35.1921	0.954365
ENSMUSG00000058550	ENSRNOG00000025404	Dppa4	Testis_LateEmbryo	23.1683	0.962537	Testis_LateEmbryo	118.564	0.979261
ENSMUSG00000026686	ENSRNOG00000004642	Lmx1a	Brain_EarlyEmbryo	3.05612	0.962444	Brain_EarlyEmbryo	2.13151	0.965842
ENSMUSG00000049176	ENSRNOG00000004118	Frmpd4	Brain_AdultAged	16.4902	0.962432	Brain_AdultAged	28.5193	0.942887
ENSMUSG00000021098	ENSRNOG00000031655	4930447C04Rik	Testis_AdultAged	28.7005	0.96239	Testis_AdultAged	14.0977	0.965881
ENSMUSG00000023999	ENSRNOG00000011453	Kif6	Testis_AdultAged	7.40099	0.962347	Testis_AdultAged	7.36388	0.908222
ENSMUSG00000037621	ENSRNOG00000010716	Atoh8	Testis_AdultAged	142.945	0.962294	Testis_AdultAged	195.876	0.962033
ENSMUSG00000038060	ENSRNOG00000032085	Dlec1	Testis_AdultAged	25.4306	0.962289	Testis_AdultAged	25.2893	0.996361
ENSMUSG00000044014	ENSRNOG00000014172	Npy5r	Brain_AdultAged	3.18367	0.962274	Brain_AdultAged	2.80392	0.97296
ENSMUSG00000042197	ENSRNOG00000012718	Zfp451	Testis_AdultAged	269.689	0.962251	Testis_AdultAged	157.013	0.916191
ENSMUSG00000016942	ENSRNOG00000000184	Tmprss6	Liver_AdultAged	703.393	0.962204	Liver_AdultAged	298.392	0.950291
ENSMUSG00000029211	ENSRNOG00000002336	Gabra4	Brain_AdultAged	51.2895	0.962162	Brain_AdultAged	57.5526	0.972349
ENSMUSG00000048707	ENSRNOG00000010896	Tprn	Testis_AdultAged	147.605	0.962095	Testis_AdultAged	189.539	0.957332
ENSMUSG00000026981	ENSRNOG00000005871	Il1rn	Liver_Newborn	55.9715	0.962077	Liver_Newborn	27.3517	0.876983
ENSMUSG00000045034	ENSRNOG00000040166	Ankrd34b	Brain_AdultAged	8.07417	0.962025	Brain_AdultAged	6.72505	0.958978
ENSMUSG00000021750	ENSRNOG00000033261	Fam107a	Brain_AdultAged	177.408	0.962013	Brain_AdultAged	257.405	0.980581
ENSMUSG00000027827	ENSRNOG00000056697	Kcnab1	Brain_AdultAged	59.6917	0.961875	Brain_AdultAged	60.7555	0.965724
ENSMUSG00000022229	ENSRNOG00000020685	Atp12a	Kidney_Newborn	7.50757	0.961779	Kidney_Newborn	4.242	0.984389
ENSMUSG00000033233	ENSRNOG00000015347	Trim45	Testis_AdultAged	94.8063	0.961757	Testis_AdultAged	27.947	0.902417
ENSMUSG00000038630	ENSRNOG00000014975	Zkscan16	Brain_AdultAged	28.8765	0.96174	Brain_AdultAged	25.8994	0.948398
ENSMUSG00000020017	ENSRNOG00000004502	Hal	Liver_AdultAged	241.515	0.961709	Liver_AdultAged	290.368	0.988285
ENSMUSG00000036760	ENSRNOG00000009265	Kcnk9	Brain_AdultAged	10.1079	0.961705	Brain_AdultAged	12.2238	0.935038
ENSMUSG00000029154	ENSRNOG00000002174	Cwh43	Kidney_AdultAged	14.4458	0.961682	Kidney_AdultAged	8.45669	0.967541
ENSMUSG00000090100	ENSRNOG00000011059	Ttbk2	Testis_AdultAged	166.312	0.961586	Testis_AdultAged	191.46	0.958385
ENSMUSG00000042604	ENSRNOG00000004918	Kcna4	Brain_AdultAged	8.3295	0.961427	Brain_AdultAged	9.26972	0.947139
ENSMUSG00000032224	ENSRNOG00000057501	Fam81a	Brain_AdultAged	91.556	0.961361	Brain_AdultAged	78.1057	0.886062
ENSMUSG00000073633	ENSRNOG00000017053	Fbxo36	Testis_AdultAged	230.342	0.961255	Testis_AdultAged	298.466	0.991132
ENSMUSG00000027376	ENSRNOG00000014710	Prom2	Kidney_AdultAged	7.67002	0.961086	Kidney_AdultAged	9.24559	0.94358
ENSMUSG00000047216	ENSRNOG00000029841	Cdh19	Brain_AdultAged	3.3192	0.961057	Brain_AdultAged	2.46927	0.995242
ENSMUSG00000056553	ENSRNOG00000005003	Ptprn2	Brain_AdultAged	194.87	0.961047	Brain_AdultAged	81.0027	0.924859
ENSMUSG00000047842	ENSRNOG00000032328	Diras2	Brain_AdultAged	100.146	0.961037	Brain_AdultAged	144.902	0.97678
ENSMUSG00000062329	ENSRNOG00000028108	Cytl1	Testis_AdultAged	9.23418	0.961007	Testis_AdultAged	31.7466	0.984437
ENSMUSG00000031778	ENSRNOG00000016326	Cx3cl1	Brain_AdultAged	265.441	0.9608	Brain_AdultAged	226.599	0.959216
ENSMUSG00000045211	ENSRNOG00000011831	Nudt18	Testis_AdultAged	222.328	0.96079	Testis_AdultAged	248.285	0.958374
ENSMUSG00000040852	ENSRNOG00000005124	Plekhh2	Testis_AdultAged	57.0841	0.96072	Testis_AdultAged	170.093	0.966123
ENSMUSG00000020331	ENSRNOG00000008831	Hcn2	Brain_AdultAged	36.5896	0.960571	Brain_AdultAged	55.5469	0.95138
ENSMUSG00000078302	ENSRNOG00000043332	Foxd1	Kidney_EarlyEmbryo	13.5619	0.96057	Kidney_EarlyEmbryo	39.0163	0.956979
ENSMUSG00000035681	ENSRNOG00000004077	Kcnc2	Brain_AdultAged	33.0048	0.960544	Brain_AdultAged	31.5358	0.989985
ENSMUSG00000078817	ENSRNOG00000060745	Nlrp12	Liver_AdultAged	17.0146	0.960532	Liver_AdultAged	75.4173	0.998267
ENSMUSG00000047394	ENSRNOG00000037060	Odf3b	Testis_AdultAged	43.5403	0.960514	Testis_AdultAged	76.1486	0.976185
ENSMUSG00000043410	ENSRNOG00000023299	Hfm1	Testis_AdultAged	28.0329	0.960482	Testis_AdultAged	10.4021	0.890345
ENSMUSG00000010592	ENSRNOG00000023474	Dazl	Testis_AdultAged	85.0121	0.960464	Testis_AdultAged	58.0665	0.97141
ENSMUSG00000021721	ENSRNOG00000049761	Htr1a	Brain_AdultAged	6.98574	0.960432	Brain_AdultAged	2.66301	0.987177
ENSMUSG00000041827	ENSRNOG00000001187	Oasl1	Liver_AdultAged	15.4787	0.960401	Liver_AdultAged	19.46	0.9194
ENSMUSG00000035964	ENSRNOG00000022432	Tmem59l	Brain_AdultAged	219.117	0.96034	Brain_AdultAged	252.486	0.966913
ENSMUSG00000070803	ENSRNOG00000046607	Cited4	Liver_EarlyEmbryo	138.451	0.960327	Liver_EarlyEmbryo	64.916	0.919123
ENSMUSG00000029445	ENSRNOG00000001338	Hpd	Liver_AdultAged	3296.03	0.960233	Liver_AdultAged	3911.88	0.941192
ENSMUSG00000046447	ENSRNOG00000016322	Camk2n1	Brain_AdultAged	651.828	0.960222	Brain_AdultAged	2942.6	0.976831
ENSMUSG00000058975	ENSRNOG00000055401	Kcnc1	Brain_AdultAged	42.0609	0.960169	Brain_AdultAged	33.2431	0.978145
ENSMUSG00000042797	ENSRNOG00000013358	Aqp11	Testis_AdultAged	851.022	0.959892	Testis_AdultAged	608.72	0.984096
ENSMUSG00000037217	ENSRNOG00000010365	Syn1	Brain_AdultAged	240.976	0.959592	Brain_AdultAged	262.586	0.953462
ENSMUSG00000043445	ENSRNOG00000009536	Pgp	Testis_AdultAged	680.773	0.959551	Testis_AdultAged	328.98	0.938091
ENSMUSG00000059288	ENSRNOG00000032215	Cdyl	Testis_AdultAged	156.136	0.959547	Testis_AdultAged	253.524	0.972392
ENSMUSG00000048939	ENSRNOG00000024127	Atp13a5	Brain_AdultAged	3.64367	0.959543	Brain_AdultAged	2.88128	0.896185
ENSMUSG00000000805	ENSRNOG00000002916	Car4	Kidney_AdultAged	283.277	0.959472	Kidney_AdultAged	77.783	0.918518
ENSMUSG00000028240	ENSRNOG00000009488	Cyp7a1	Liver_AdultAged	73.1278	0.959418	Liver_AdultAged	154.683	0.997586
ENSMUSG00000054003	ENSRNOG00000053631	Tdrd9	Testis_AdultAged	41.8763	0.959369	Testis_AdultAged	35.682	0.949408
ENSMUSG00000027048	ENSRNOG00000050860	Abcb11	Liver_AdultAged	268.563	0.959362	Liver_AdultAged	278.138	0.958808
ENSMUSG00000041556	ENSRNOG00000009409	Fbxo2	Brain_AdultAged	58.6551	0.959346	Brain_AdultAged	63.677	0.969099
ENSMUSG00000019027	ENSRNOG00000026914	Dnah1	Testis_AdultAged	42.1311	0.959282	Testis_AdultAged	37.8146	0.986957
ENSMUSG00000050711	ENSRNOG00000015055	Scg2	Brain_AdultAged	149.739	0.959273	Brain_AdultAged	82.8373	0.953099
ENSMUSG00000022615	ENSRNOG00000032394	Tymp	Liver_AdultAged	20.3401	0.959247	Liver_AdultAged	299.021	0.952245
ENSMUSG00000030895	ENSRNOG00000018257	Hpx	Liver_AdultAged	9062.93	0.959239	Liver_AdultAged	16016.6	0.968833
ENSMUSG00000033730	ENSRNOG00000017828	Egr3	Brain_AdultAged	50.7823	0.959214	Brain_AdultAged	33.1801	0.940498
ENSMUSG00000040875	ENSRNOG00000011435	Osbpl10	Testis_AdultAged	114.632	0.959208	Testis_AdultAged	151.238	0.967941
ENSMUSG00000056486	ENSRNOG00000017939	Chn1	Brain_AdultAged	886.688	0.959016	Brain_AdultAged	709.152	0.977752
ENSMUSG00000032852	ENSRNOG00000009662	Rspo4	Testis_LateEmbryo	3.16259	0.958983	Testis_LateEmbryo	8.87358	0.987187
ENSMUSG00000036800	ENSRNOG00000005159	Fam135b	Testis_AdultAged	18.4323	0.958909	Testis_AdultAged	39.7215	0.982285
ENSMUSG00000057037	ENSRNOG00000042901	Cfhr1	Liver_AdultAged	232.091	0.95889	Liver_AdultAged	1232.74	0.994425
ENSMUSG00000001823	ENSRNOG00000001587	Hoxd12	Kidney_EarlyEmbryo	6.23157	0.958805	Kidney_EarlyEmbryo	6.7708	0.993124
ENSMUSG00000013523	ENSRNOG00000012906	Bcas1	Brain_AdultAged	64.7165	0.958576	Brain_AdultAged	179.285	0.985883
ENSMUSG00000073424	ENSRNOG00000032895	Cyp4f15	Liver_AdultAged	111.277	0.958506	Liver_AdultAged	188.202	0.93226
ENSMUSG00000028020	ENSRNOG00000010199	Glrb	Brain_AdultAged	112.867	0.958503	Brain_AdultAged	100.015	0.973151
ENSMUSG00000044393	ENSRNOG00000016526	Dsg2	Liver_AdultAged	326.242	0.958344	Liver_AdultAged	48.1759	0.890244
ENSMUSG00000009734	ENSRNOG00000013237	Pou6f2	Testis_AdultAged	8.41476	0.958331	Testis_AdultAged	17.3193	0.980778
ENSMUSG00000001827	ENSRNOG00000019902	Folr1	Kidney_AdultAged	746.297	0.958309	Kidney_AdultAged	484.831	0.928652
ENSMUSG00000007682	ENSRNOG00000057724	Dio2	Brain_AdultAged	22.4651	0.958171	Brain_AdultAged	6.41039	0.861106
ENSMUSG00000060212	ENSRNOG00000028580	Pcnx2	Brain_AdultAged	21.4576	0.958141	Brain_AdultAged	26.1399	0.915023
ENSMUSG00000005716	ENSRNOG00000006471	Pvalb	Brain_AdultAged	33.4137	0.958117	Brain_AdultAged	203.011	0.999642
ENSMUSG00000028277	ENSRNOG00000007434	Ube2j1	Testis_AdultAged	799.599	0.958004	Testis_AdultAged	1128.42	0.953382
ENSMUSG00000027088	ENSRNOG00000007979	Phospho2	Testis_AdultAged	281.656	0.958002	Testis_AdultAged	553.892	0.975798
ENSMUSG00000032417	ENSRNOG00000009599	Rwdd2a	Testis_AdultAged	79.3971	0.957946	Testis_AdultAged	41.5565	0.973489
ENSMUSG00000068117	ENSRNOG00000007003	Mei1	Testis_AdultAged	4.2145	0.957919	Testis_AdultAged	5.13592	0.899596
ENSMUSG00000032368	ENSRNOG00000014644	Zic1	Brain_EarlyEmbryo	74.3478	0.957877	Brain_EarlyEmbryo	38.2615	0.972266
ENSMUSG00000060802	ENSRNOG00000017123	B2m	Liver_AdultAged	8289.37	0.957869	Liver_AdultAged	2744.61	0.951401
ENSMUSG00000053862	ENSRNOG00000028889	Slc51b	Kidney_AdultAged	78.5341	0.957834	Kidney_AdultAged	61.0361	0.991081
ENSMUSG00000054958	ENSRNOG00000015283	Nt5c1a	Brain_AdultAged	4.03324	0.957831	Brain_AdultAged	3.69622	0.864634
ENSMUSG00000020010	ENSRNOG00000039865	Vnn3	Liver_Newborn	274.699	0.957817	Liver_Newborn	67.3362	0.948508
ENSMUSG00000061740	ENSRNOG00000032261	Cyp2d22	Liver_AdultAged	244.461	0.957811	Liver_AdultAged	86.6968	0.941521
ENSMUSG00000051811	ENSRNOG00000038616	Cox6b2	Testis_AdultAged	803.997	0.957805	Testis_AdultAged	883.691	0.98134
ENSMUSG00000078307	ENSRNOG00000025463	AI593442	Brain_AdultAged	34.9231	0.957789	Brain_AdultAged	88.1098	0.970781
ENSMUSG00000032567	ENSRNOG00000013059	Aste1	Testis_AdultAged	74.8771	0.957779	Testis_AdultAged	29.1526	0.916069
ENSMUSG00000031760	ENSRNOG00000018958	Mt3	Brain_AdultAged	532.001	0.957779	Brain_AdultAged	741.602	0.941142
ENSMUSG00000048856	ENSRNOG00000003020	Slc25a47	Liver_AdultAged	593.739	0.957704	Liver_AdultAged	309.449	0.964557
ENSMUSG00000007097	ENSRNOG00000007290	Atp1a2	Brain_AdultAged	299.948	0.95747	Brain_AdultAged	401.606	0.984122
ENSMUSG00000020067	ENSRNOG00000000383	Mypn	Testis_AdultAged	3.5239	0.957469	Testis_AdultAged	2.99383	0.920463
ENSMUSG00000027073	ENSRNOG00000008394	Prg2	Liver_LateEmbryo	150.088	0.95746	Liver_LateEmbryo	113.115	0.936043
ENSMUSG00000042567	ENSRNOG00000005883	Nek10	Testis_AdultAged	2.38751	0.957425	Testis_AdultAged	7.17922	0.953305
ENSMUSG00000032066	ENSRNOG00000038746	Bco2	Liver_AdultAged	59.6288	0.957381	Liver_AdultAged	41.2451	0.852336
ENSMUSG00000027751	ENSRNOG00000059480	Supt20	Testis_AdultAged	320.87	0.957335	Testis_AdultAged	604.492	0.962938
ENSMUSG00000025425	ENSRNOG00000022691	St8sia5	Brain_AdultAged	30.0861	0.957298	Brain_AdultAged	31.0383	0.962215
ENSMUSG00000047220	ENSRNOG00000048919	Ccdc36	Testis_AdultAged	9.51851	0.957291	Testis_AdultAged	7.16475	0.928605
ENSMUSG00000032079	ENSRNOG00000018436	Apoa5	Liver_AdultAged	1890.88	0.957183	Liver_AdultAged	972.309	0.984702
ENSMUSG00000036813	ENSRNOG00000009239	Entpd8	Liver_AdultAged	77.6932	0.957043	Liver_AdultAged	53.2765	0.993657
ENSMUSG00000034308	ENSRNOG00000051819	Sdr42e1	Liver_AdultAged	94.5218	0.957001	Liver_AdultAged	72.6274	0.966299
ENSMUSG00000039652	ENSRNOG00000020689	Cpeb3	Testis_AdultAged	123.18	0.956995	Testis_AdultAged	58.5286	0.920582
ENSMUSG00000020593	ENSRNOG00000004377	Lpin1	Testis_AdultAged	378.192	0.956851	Testis_AdultAged	245.132	0.966914
ENSMUSG00000021594	ENSRNOG00000017601	Srd5a1	Liver_AdultAged	136.64	0.956824	Liver_AdultAged	500.99	0.984669
ENSMUSG00000016526	ENSRNOG00000004870	Dyrk3	Testis_AdultAged	142.073	0.956726	Testis_AdultAged	180.411	0.964289
ENSMUSG00000045064	ENSRNOG00000027115	Zc2hc1c	Testis_AdultAged	17.4152	0.956672	Testis_AdultAged	63.5115	0.990286
ENSMUSG00000021062	ENSRNOG00000007364	Rab15	Brain_AdultAged	136.315	0.956618	Brain_AdultAged	83.9245	0.93468
ENSMUSG00000030077	ENSRNOG00000045771	Chl1	Testis_AdultAged	613.595	0.956618	Testis_AdultAged	345.602	0.909518
ENSMUSG00000010064	ENSRNOG00000016827	Slc38a3	Liver_AdultAged	1521.4	0.956608	Liver_AdultAged	1096.67	0.929116
ENSMUSG00000042388	ENSRNOG00000014302	Dlgap3	Brain_AdultAged	103.313	0.956584	Brain_AdultAged	83.7576	0.961459
ENSMUSG00000029608	ENSRNOG00000001368	Rph3a	Brain_AdultAged	125.997	0.956475	Brain_AdultAged	196.585	0.976132
ENSMUSG00000026344	ENSRNOG00000003453	Lypd1	Brain_AdultAged	91.4187	0.956449	Brain_AdultAged	24.5101	0.872244
ENSMUSG00000028458	ENSRNOG00000053729	Tesk1	Testis_AdultAged	518.421	0.956357	Testis_AdultAged	105.607	0.894098
ENSMUSG00000041020	ENSRNOG00000005176	Map7d2	Brain_AdultAged	81.0916	0.956283	Brain_AdultAged	48.2697	0.890089
ENSMUSG00000041782	ENSRNOG00000009144	Lad1	Kidney_AdultAged	89.1128	0.956254	Kidney_AdultAged	75.4306	0.933868
ENSMUSG00000030838	ENSRNOG00000021149	Ush1c	Kidney_AdultAged	94.6257	0.956231	Kidney_AdultAged	149.59	0.961809
ENSMUSG00000068617	ENSRNOG00000050091	Efcab1	Testis_AdultAged	27.5615	0.95619	Testis_AdultAged	80.8634	0.976242
ENSMUSG00000032278	ENSRNOG00000014164	Paqr5	Testis_AdultAged	253.411	0.956176	Testis_AdultAged	432.2	0.981311
ENSMUSG00000039809	ENSRNOG00000008431	Gabbr2	Brain_AdultAged	101.844	0.956115	Brain_AdultAged	111.237	0.941187
ENSMUSG00000021211	ENSRNOG00000033010	Akr1c12	Liver_AdultAged	239.064	0.95608	Liver_AdultAged	1360.66	0.99878
ENSMUSG00000032221	ENSRNOG00000057867	Mns1	Testis_AdultAged	602.512	0.955995	Testis_AdultAged	346.955	0.981603
ENSMUSG00000039106	ENSRNOG00000007066	Htr5a	Brain_AdultAged	6.18438	0.955978	Brain_AdultAged	5.1356	0.97121
ENSMUSG00000041540	ENSRNOG00000027869	Sox5	Testis_AdultAged	170.773	0.955944	Testis_AdultAged	525.138	0.980021
ENSMUSG00000048787	ENSRNOG00000014037	Dcun1d3	Testis_AdultAged	129.455	0.955791	Testis_AdultAged	100.022	0.940755
ENSMUSG00000027335	ENSRNOG00000021256	Adra1d	Brain_AdultAged	10.7222	0.955785	Brain_AdultAged	12.0668	0.978959
ENSMUSG00000030785	ENSRNOG00000019851	Cox6a2	Brain_AdultAged	11.5178	0.955697	Brain_AdultAged	14.5747	0.961982
ENSMUSG00000044667	ENSRNOG00000016872	Plppr4	Brain_AdultAged	95.9032	0.955697	Brain_AdultAged	46.0937	0.911158
ENSMUSG00000031441	ENSRNOG00000017154	Atp11a	Kidney_AdultAged	289.344	0.955628	Kidney_AdultAged	86.4814	0.860356
ENSMUSG00000004366	ENSRNOG00000001837	Sst	Brain_AdultAged	424.147	0.955594	Brain_AdultAged	246.794	0.935499
ENSMUSG00000022132	ENSRNOG00000010085	Cldn10	Kidney_AdultAged	222.862	0.955419	Kidney_AdultAged	279.701	0.964881
ENSMUSG00000040963	ENSRNOG00000030726	Asgr2	Liver_AdultAged	426.729	0.955371	Liver_AdultAged	381.813	0.933099
ENSMUSG00000040594	ENSRNOG00000005042	Ranbp17	Testis_AdultAged	54.2232	0.95534	Testis_AdultAged	18.2659	0.901437
ENSMUSG00000042050	ENSRNOG00000004520	Wdr60	Testis_AdultAged	98.6183	0.955307	Testis_AdultAged	156.137	0.953249
ENSMUSG00000096225	ENSRNOG00000028348	Lhx8	Brain_EarlyEmbryo	12.1059	0.955291	Brain_EarlyEmbryo	9.87739	0.916955
ENSMUSG00000026394	ENSRNOG00000022480	Atp6v1g3	Kidney_AdultAged	31.856	0.955232	Kidney_AdultAged	76.8258	0.965428
ENSMUSG00000050164	ENSRNOG00000018895	Mchr1	Brain_AdultAged	11.0386	0.955229	Brain_AdultAged	9.55635	0.9735
ENSMUSG00000030972	ENSRNOG00000031211	Acsm5	Liver_AdultAged	106.613	0.955207	Liver_AdultAged	110.811	0.954314
ENSMUSG00000015890	ENSRNOG00000005266	Amdhd1	Liver_AdultAged	228.21	0.955146	Liver_AdultAged	105.322	0.943854
ENSMUSG00000043760	ENSRNOG00000058742	Pkhd1	Kidney_AdultAged	38.9281	0.955122	Kidney_AdultAged	30.6967	0.916614
ENSMUSG00000028088	ENSRNOG00000018076	Fmo5	Liver_AdultAged	482.17	0.955008	Liver_AdultAged	402.354	0.958946
ENSMUSG00000058624	ENSRNOG00000018282	Gda	Brain_AdultAged	102.616	0.954986	Brain_AdultAged	78.4078	0.888181
ENSMUSG00000032053	ENSRNOG00000011500	Pou2af1	Liver_Newborn	21.6074	0.954936	Liver_Newborn	3.40951	0.895866
ENSMUSG00000032246	ENSRNOG00000038202	Calml4	Kidney_AdultAged	667.756	0.954818	Kidney_AdultAged	289.674	0.952484
ENSMUSG00000050555	ENSRNOG00000012980	Hyls1	Testis_AdultAged	133.238	0.954678	Testis_AdultAged	91.417	0.861669
ENSMUSG00000036815	ENSRNOG00000002595	Dpp10	Brain_AdultAged	73.6847	0.954675	Brain_AdultAged	54.1398	0.93084
ENSMUSG00000000197	ENSRNOG00000004752	Nalcn	Brain_AdultAged	35.9903	0.954616	Brain_AdultAged	38.0997	0.951502
ENSMUSG00000002768	ENSRNOG00000017144	Mea1	Testis_AdultAged	1735.83	0.954531	Testis_AdultAged	1330.66	0.89167
ENSMUSG00000051674	ENSRNOG00000002152	Dcun1d4	Testis_AdultAged	319.051	0.954527	Testis_AdultAged	273.082	0.949767
ENSMUSG00000021822	ENSRNOG00000010516	Plau	Kidney_AdultAged	395.501	0.954509	Kidney_AdultAged	379.07	0.941663
ENSMUSG00000036298	ENSRNOG00000015741	Slc2a13	Brain_AdultAged	38.3104	0.954473	Brain_AdultAged	48.4929	0.920488
ENSMUSG00000025726	ENSRNOG00000018940	Slc28a1	Kidney_AdultAged	7.12989	0.954461	Kidney_AdultAged	7.1776	0.978164
ENSMUSG00000030834	ENSRNOG00000028781	Abcc6	Liver_AdultAged	78.6222	0.954402	Liver_AdultAged	120.534	0.91741
ENSMUSG00000015981	ENSRNOG00000006962	Stk32c	Brain_AdultAged	82.9185	0.9544	Brain_AdultAged	76.92	0.949965
ENSMUSG00000027187	ENSRNOG00000008364	Cat	Liver_AdultAged	3024.99	0.954361	Liver_AdultAged	2943.15	0.955672
ENSMUSG00000090071	ENSRNOG00000037793	Cdk5r2	Brain_AdultAged	90.9773	0.954356	Brain_AdultAged	97.7128	0.958397
ENSMUSG00000032936	ENSRNOG00000058938	Camkv	Brain_AdultAged	195.752	0.954048	Brain_AdultAged	120.603	0.902843
ENSMUSG00000034472	ENSRNOG00000014761	Rasd2	Brain_AdultAged	36.1857	0.953884	Brain_AdultAged	131.318	0.973526
ENSMUSG00000031631	ENSRNOG00000032192	Cfap97	Testis_AdultAged	184.359	0.95385	Testis_AdultAged	301.067	0.959307
ENSMUSG00000055782	ENSRNOG00000015538	Abcd2	Liver_Newborn	112.651	0.95381	Liver_Newborn	44.4044	0.905152
ENSMUSG00000054162	ENSRNOG00000029903	Spock3	Brain_AdultAged	65.0519	0.953744	Brain_AdultAged	103.224	0.98186
ENSMUSG00000020805	ENSRNOG00000014870	Slc13a5	Testis_AdultAged	21.8448	0.953728	Testis_AdultAged	72.5105	0.98644
ENSMUSG00000034402	ENSRNOG00000009542	Kcnh5	Brain_AdultAged	5.89962	0.953672	Brain_AdultAged	20.0939	0.959798
ENSMUSG00000028678	ENSRNOG00000019100	Kif2c	Testis_AdultAged	272.594	0.95362	Testis_AdultAged	327.052	0.93916
ENSMUSG00000024837	ENSRNOG00000016075	Dmrt1	Testis_Newborn	45.2297	0.953564	Testis_Newborn	55.0748	0.939371
ENSMUSG00000017390	ENSRNOG00000011452	Aldoc	Brain_AdultAged	658.125	0.953556	Brain_AdultAged	718.127	0.970016
ENSMUSG00000030088	ENSRNOG00000047023	Aldh1l1	Liver_AdultAged	1458.74	0.953509	Liver_AdultAged	443.115	0.947837
ENSMUSG00000046159	ENSRNOG00000049410	Chrm3	Brain_AdultAged	22.0393	0.953394	Brain_AdultAged	25.5199	0.936131
ENSMUSG00000021668	ENSRNOG00000060626	Polk	Testis_AdultAged	69.6503	0.953371	Testis_AdultAged	59.1408	0.964378
ENSMUSG00000079494	ENSRNOG00000015768	Nat8f5	Kidney_AdultAged	46.8403	0.953223	Kidney_AdultAged	72.7501	0.972926
ENSMUSG00000026107	ENSRNOG00000015416	Nabp1	Testis_AdultAged	268.497	0.953113	Testis_AdultAged	65.6685	0.88298
ENSMUSG00000048482	ENSRNOG00000047466	Bdnf	Brain_AdultAged	13.3003	0.952956	Brain_AdultAged	5.36306	0.945011
ENSMUSG00000025498	ENSRNOG00000017414	Irf7	Liver_AdultAged	88.4657	0.952848	Liver_AdultAged	54.3724	0.912991
ENSMUSG00000027894	ENSRNOG00000050090	Slc6a17	Brain_AdultAged	119.527	0.952809	Brain_AdultAged	121.096	0.951543
ENSMUSG00000001095	ENSRNOG00000010337	Slc13a2	Kidney_AdultAged	24.7644	0.952807	Kidney_AdultAged	50.7045	0.973118
ENSMUSG00000031986	ENSRNOG00000021330	Sprtn	Testis_AdultAged	126.5	0.952805	Testis_AdultAged	105.399	0.937155
ENSMUSG00000031384	ENSRNOG00000003452	Asb9	Testis_AdultAged	120.726	0.952767	Testis_AdultAged	82.8382	0.964361
ENSMUSG00000032492	ENSRNOG00000020948	Pth1r	Kidney_AdultAged	361.011	0.95274	Kidney_AdultAged	158.49	0.898639
ENSMUSG00000056296	ENSRNOG00000008203	Synpr	Brain_AdultAged	87.4274	0.95267	Brain_AdultAged	109.801	0.9673
ENSMUSG00000020785	ENSRNOG00000018242	Camkk1	Brain_AdultAged	47.1576	0.952649	Brain_AdultAged	105.292	0.958195
ENSMUSG00000022773	ENSRNOG00000001858	Ypel1	Testis_AdultAged	232.655	0.952637	Testis_AdultAged	583.616	0.977671
ENSMUSG00000030556	ENSRNOG00000023274	Lrrc28	Testis_AdultAged	217.763	0.952594	Testis_AdultAged	56.8577	0.85144
ENSMUSG00000032589	ENSRNOG00000030714	Bsn	Brain_AdultAged	64.9728	0.952582	Brain_AdultAged	37.3305	0.923088
ENSMUSG00000029151	ENSRNOG00000006204	Slc30a3	Testis_AdultAged	100.901	0.9525	Testis_AdultAged	138.463	0.953072
ENSMUSG00000048647	ENSRNOG00000025360	Exd1	Testis_AdultAged	9.1797	0.952489	Testis_AdultAged	10.1142	0.944443
ENSMUSG00000026255	ENSRNOG00000015596	Efhd1	Testis_AdultAged	301.746	0.952481	Testis_AdultAged	242.836	0.926097
ENSMUSG00000009941	ENSRNOG00000011729	Nxf2	Testis_LateEmbryo	42.0103	0.952476	Testis_LateEmbryo	51.6977	0.942852
ENSMUSG00000070880	ENSRNOG00000000007	Gad1	Brain_AdultAged	148.383	0.952394	Brain_AdultAged	146.71	0.963227
ENSMUSG00000005677	ENSRNOG00000003260	Nr1i3	Liver_AdultAged	100.819	0.952324	Liver_AdultAged	26.8227	0.93517
ENSMUSG00000034187	ENSRNOG00000003905	Nsf	Brain_AdultAged	388.295	0.952288	Brain_AdultAged	366.879	0.943335
ENSMUSG00000026621	ENSRNOG00000004101	2001-03-01	Liver_AdultAged	789.454	0.952285	Liver_AdultAged	373.119	0.990551
ENSMUSG00000037594	ENSRNOG00000013690	Clba1	Testis_AdultAged	97.8678	0.952278	Testis_AdultAged	106.598	0.96226
ENSMUSG00000073988	ENSRNOG00000007139	Ttpa	Liver_AdultAged	405.954	0.952272	Liver_AdultAged	995.031	0.979259
ENSMUSG00000036062	ENSRNOG00000000129	Phf24	Brain_AdultAged	92.1622	0.95211	Brain_AdultAged	100.837	0.968485
ENSMUSG00000020044	ENSRNOG00000004303	Timp3	Kidney_AdultAged	1073.34	0.952056	Kidney_AdultAged	319.944	0.898882
ENSMUSG00000027674	ENSRNOG00000011211	Pex5l	Testis_AdultAged	160.153	0.951943	Testis_AdultAged	110.295	0.94352
ENSMUSG00000029602	ENSRNOG00000001374	Rasal1	Brain_AdultAged	40.5339	0.951936	Brain_AdultAged	14.323	0.862764
ENSMUSG00000022652	ENSRNOG00000032101	Morc1	Testis_LateEmbryo	14.6821	0.951888	Testis_LateEmbryo	41.3602	0.992808
ENSMUSG00000090223	ENSRNOG00000001628	Pcp4	Brain_AdultAged	463.129	0.951868	Brain_AdultAged	692.765	0.967882
ENSMUSG00000018428	ENSRNOG00000002373	Akap1	Testis_AdultAged	455.195	0.951739	Testis_AdultAged	468.95	0.945544
ENSMUSG00000045282	ENSRNOG00000038607	Tmem86b	Liver_AdultAged	270.175	0.951666	Liver_AdultAged	599.459	0.936928
ENSMUSG00000042345	ENSRNOG00000001167	Ubash3a	Liver_EarlyEmbryo	10.6331	0.951635	Liver_EarlyEmbryo	8.20455	0.90539
ENSMUSG00000034310	ENSRNOG00000008447	Tmem132d	Brain_AdultAged	9.49836	0.951604	Brain_AdultAged	24.0817	0.91188
ENSMUSG00000053522	ENSRNOG00000020380	Lgals7	Testis_Newborn	126.124	0.951593	Testis_Newborn	12.3707	0.963885
ENSMUSG00000052131	ENSRNOG00000009875	Akr1b7	Liver_Newborn	464.056	0.951437	Liver_Newborn	42.2081	0.942747
ENSMUSG00000029120	ENSRNOG00000058202	Ppp2r2c	Brain_AdultAged	206.778	0.951431	Brain_AdultAged	251.722	0.952219
ENSMUSG00000075227	ENSRNOG00000021794	Znhit2	Testis_AdultAged	338.485	0.951347	Testis_AdultAged	233.391	0.952461
ENSMUSG00000027261	ENSRNOG00000004601	Hao1	Liver_AdultAged	371.694	0.951315	Liver_AdultAged	643.173	0.964304
ENSMUSG00000030237	ENSRNOG00000047493	Slco1a4	Liver_AdultAged	45.9014	0.951283	Liver_AdultAged	194.063	0.986211
ENSMUSG00000031610	ENSRNOG00000013228	Scrg1	Brain_AdultAged	56.3501	0.951193	Brain_AdultAged	18.0012	0.908429
ENSMUSG00000024696	ENSRNOG00000012611	Lpxn	Testis_AdultAged	26.5255	0.951186	Testis_AdultAged	35.0471	0.888626
ENSMUSG00000034947	ENSRNOG00000023628	Tmem106a	Kidney_AdultAged	95.9623	0.951092	Kidney_AdultAged	52.8158	0.878327
ENSMUSG00000041679	ENSRNOG00000025231	Lrrc29	Testis_AdultAged	38.702	0.951086	Testis_AdultAged	36.4337	0.958838
ENSMUSG00000028793	ENSRNOG00000000123	Rnf19b	Testis_AdultAged	440.304	0.950875	Testis_AdultAged	519.255	0.971841
ENSMUSG00000010122	ENSRNOG00000057404	Slc47a1	Kidney_AdultAged	375.646	0.950843	Kidney_AdultAged	335.309	0.982165
ENSMUSG00000029309	ENSRNOG00000015093	Sparcl1	Brain_AdultAged	1238.5	0.950739	Brain_AdultAged	1286.09	0.975759
ENSMUSG00000018459	ENSRNOG00000019118	Slc13a3	Kidney_AdultAged	274.775	0.950692	Kidney_AdultAged	310.324	0.958597
ENSMUSG00000067878	ENSRNOG00000027831	Map7d3	Testis_AdultAged	20.1165	0.950688	Testis_AdultAged	26.2151	0.938085
ENSMUSG00000001014	ENSRNOG00000042078	Icam4	Liver_EarlyEmbryo	137.474	0.950673	Liver_EarlyEmbryo	136.806	0.934552
ENSMUSG00000086022	ENSRNOG00000049271	Rad51ap2	Testis_AdultAged	3.53386	0.950651	Testis_AdultAged	3.62058	0.98564
ENSMUSG00000020268	ENSRNOG00000045961	Lyrm7	Testis_AdultAged	58.7917	0.950495	Testis_AdultAged	79.7467	0.924262
ENSMUSG00000038564	ENSRNOG00000057813	Ift172	Testis_AdultAged	145.269	0.950465	Testis_AdultAged	158.363	0.891356
ENSMUSG00000058135	ENSRNOG00000029726	Gstm1	Liver_AdultAged	6377.09	0.950456	Liver_AdultAged	3700.84	0.962246
ENSMUSG00000041660	ENSRNOG00000059519	Bbox1	Liver_AdultAged	200.927	0.950422	Liver_AdultAged	139.304	0.961194
ENSMUSG00000070644	ENSRNOG00000028368	Etnk2	Liver_AdultAged	340.216	0.95039	Liver_AdultAged	311.72	0.928259
ENSMUSG00000033102	ENSRNOG00000018999	Cdc14b	Testis_AdultAged	103.66	0.950324	Testis_AdultAged	123.301	0.94481
ENSMUSG00000037053	ENSRNOG00000001333	Azgp1	Liver_AdultAged	3286.35	0.950255	Liver_AdultAged	2579.77	0.970847
ENSMUSG00000006435	ENSRNOG00000020339	Neurl1a	Brain_AdultAged	93.1015	0.950215	Brain_AdultAged	72.4269	0.958125
ENSMUSG00000029088	ENSRNOG00000032350	Kcnip4	Brain_AdultAged	38.4369	0.950178	Brain_AdultAged	67.8786	0.961955
ENSMUSG00000039131	ENSRNOG00000042152	Gipc2	Kidney_AdultAged	197.088	0.950116	Kidney_AdultAged	100.72	0.948839
ENSMUSG00000040035	ENSRNOG00000026787	Disp2	Brain_AdultAged	91.2124	0.949922	Brain_AdultAged	77.626	0.945583
ENSMUSG00000068794	ENSRNOG00000033618	Col28a1	Testis_AdultAged	2.75037	0.949912	Testis_AdultAged	4.95207	0.957992
ENSMUSG00000025324	ENSRNOG00000056228	Atp10a	Testis_AdultAged	27.4641	0.949888	Testis_AdultAged	40.9882	0.971109
ENSMUSG00000054400	ENSRNOG00000012752	Cklf	Testis_AdultAged	167.985	0.949716	Testis_AdultAged	75.8318	0.911794
ENSMUSG00000028337	ENSRNOG00000008901	Coro2a	Testis_AdultAged	68.7216	0.949643	Testis_AdultAged	117.51	0.979708
ENSMUSG00000006675	ENSRNOG00000020249	P4htm	Brain_AdultAged	42.2159	0.949625	Brain_AdultAged	43.6235	0.961672
ENSMUSG00000024406	ENSRNOG00000046487	Pou5f1	Testis_LateEmbryo	19.8667	0.949616	Testis_LateEmbryo	13.3741	0.98954
ENSMUSG00000038637	ENSRNOG00000016697	Lrrc56	Testis_AdultAged	89.1607	0.94955	Testis_AdultAged	188.548	0.987126
ENSMUSG00000023966	ENSRNOG00000019474	Rsph9	Testis_AdultAged	145.245	0.949519	Testis_AdultAged	151.92	0.950676
ENSMUSG00000022429	ENSRNOG00000013807	Dmc1	Testis_AdultAged	14.013	0.949514	Testis_AdultAged	7.62724	0.973957
ENSMUSG00000042988	ENSRNOG00000036680	Notum	Liver_AdultAged	34.928	0.94951	Liver_AdultAged	82.1545	0.982848
ENSMUSG00000075318	ENSRNOG00000005018	Scn2a	Brain_AdultAged	73.6841	0.949403	Brain_AdultAged	75.263	0.931599
ENSMUSG00000038026	ENSRNOG00000007645	Kcnj9	Brain_AdultAged	42.8726	0.949396	Brain_AdultAged	85.5113	0.964089
ENSMUSG00000037752	ENSRNOG00000024312	Xkr8	Testis_AdultAged	42.7174	0.949292	Testis_AdultAged	71.1923	0.938072
ENSMUSG00000030160	ENSRNOG00000058653	Tmem52b	Kidney_AdultAged	126.591	0.949236	Kidney_AdultAged	81.1106	0.916028
ENSMUSG00000006522	ENSRNOG00000017689	Itih3	Liver_Newborn	2410.46	0.949201	Liver_Newborn	4254.26	0.92515
ENSMUSG00000021278	ENSRNOG00000009050	Amn	Kidney_AdultAged	84.3292	0.949182	Kidney_AdultAged	65.2342	0.949847
ENSMUSG00000064065	ENSRNOG00000018163	Ipcef1	Brain_AdultAged	26.7925	0.949125	Brain_AdultAged	35.1936	0.95212
ENSMUSG00000033983	ENSRNOG00000000244	Coil	Testis_AdultAged	138.349	0.949105	Testis_AdultAged	123.954	0.959012
ENSMUSG00000041548	ENSRNOG00000022392	Hspb8	Liver_AdultAged	205.234	0.94901	Liver_AdultAged	124.535	0.95085
ENSMUSG00000033308	ENSRNOG00000017105	Dpyd	Liver_AdultAged	266.937	0.948888	Liver_AdultAged	205.898	0.944954
ENSMUSG00000058589	ENSRNOG00000024870	Anks1b	Brain_AdultAged	159.239	0.948742	Brain_AdultAged	68.3213	0.949941
ENSMUSG00000020836	ENSRNOG00000014496	Coro6	Brain_AdultAged	5.36597	0.948691	Brain_AdultAged	10.1472	0.922465
ENSMUSG00000040714	ENSRNOG00000018101	Klc3	Testis_AdultAged	25.7462	0.948686	Testis_AdultAged	91.0441	0.984885
ENSMUSG00000037012	ENSRNOG00000046891	Hk1	Testis_AdultAged	1110.48	0.948604	Testis_AdultAged	3442.11	0.95979
ENSMUSG00000014158	ENSRNOG00000001195	Trpv4	Kidney_AdultAged	47.7855	0.948602	Kidney_AdultAged	27.4054	0.912753
ENSMUSG00000025141	ENSRNOG00000036681	Myadml2	Brain_AdultAged	2.56668	0.948578	Brain_AdultAged	4.02953	0.972139
ENSMUSG00000038522	ENSRNOG00000000589	Mfsd4b1	Kidney_AdultAged	120.771	0.948503	Kidney_AdultAged	74.8086	0.971087
ENSMUSG00000023224	ENSRNOG00000007457	Serping1	Liver_AdultAged	1230.77	0.948475	Liver_AdultAged	1657.5	0.958798
ENSMUSG00000026452	ENSRNOG00000004756	Syt2	Brain_AdultAged	6.96708	0.948424	Brain_AdultAged	33.9437	0.984653
ENSMUSG00000022864	ENSRNOG00000001554	D16Ertd472e	Testis_AdultAged	90.475	0.948372	Testis_AdultAged	174.343	0.952969
ENSMUSG00000017830	ENSRNOG00000018247	Dhx58	Testis_AdultAged	31.2256	0.948362	Testis_AdultAged	24.1678	0.906565
ENSMUSG00000042401	ENSRNOG00000015220	Crtac1	Brain_AdultAged	42.5305	0.948307	Brain_AdultAged	43.0839	0.950393
ENSMUSG00000024122	ENSRNOG00000006136	Pdpk1	Testis_AdultAged	280.203	0.948255	Testis_AdultAged	181.544	0.874295
ENSMUSG00000022871	ENSRNOG00000001806	Fetub	Liver_AdultAged	1895.17	0.948133	Liver_AdultAged	7714.55	0.961158
ENSMUSG00000046480	ENSRNOG00000026679	Scn4b	Brain_AdultAged	23.87	0.948035	Brain_AdultAged	107.104	0.968118
ENSMUSG00000019856	ENSRNOG00000026407	Fam184a	Testis_AdultAged	75.8174	0.94803	Testis_AdultAged	108.258	0.971022
ENSMUSG00000053469	ENSRNOG00000006104	Tg	Testis_AdultAged	9.12411	0.94788	Testis_AdultAged	6.06471	0.955431
ENSMUSG00000036972	ENSRNOG00000014871	Zic4	Brain_EarlyEmbryo	21.4684	0.947816	Brain_EarlyEmbryo	9.08098	0.983685
ENSMUSG00000025912	ENSRNOG00000021669	Mybl1	Testis_AdultAged	26.8912	0.947687	Testis_AdultAged	35.25	0.909547
ENSMUSG00000027400	ENSRNOG00000026036	Pdyn	Testis_LateEmbryo	47.3552	0.947674	Testis_LateEmbryo	26.3313	0.88259
ENSMUSG00000028327	ENSRNOG00000010497	Stra6l	Liver_AdultAged	81.8097	0.947625	Liver_AdultAged	78.9805	0.955075
ENSMUSG00000070867	ENSRNOG00000029141	Trabd2b	Kidney_AdultAged	43.2524	0.94759	Kidney_AdultAged	25.5699	0.894221
ENSMUSG00000036151	ENSRNOG00000042237	Tm6sf2	Liver_AdultAged	73.5756	0.947581	Liver_AdultAged	44.6309	0.958873
ENSMUSG00000000958	ENSRNOG00000010296	Slc7a7	Kidney_AdultAged	113.924	0.947579	Kidney_AdultAged	127.13	0.944628
ENSMUSG00000028033	ENSRNOG00000013781	Kcnq5	Brain_AdultAged	19.8611	0.947534	Brain_AdultAged	43.3294	0.940428
ENSMUSG00000040883	ENSRNOG00000011747	Tmem205	Liver_AdultAged	1828.85	0.947522	Liver_AdultAged	1055.74	0.949286
ENSMUSG00000030310	ENSRNOG00000006527	Slc6a1	Brain_AdultAged	135.072	0.947519	Brain_AdultAged	115.162	0.943913
ENSMUSG00000067813	ENSRNOG00000040289	Xkr9	Liver_AdultAged	29.6737	0.947515	Liver_AdultAged	28.0818	0.922739
ENSMUSG00000029419	ENSRNOG00000033863	Ajm1	Brain_AdultAged	20.8446	0.947484	Brain_AdultAged	15.6631	0.950986
ENSMUSG00000001670	ENSRNOG00000016348	Tat	Liver_AdultAged	1158.47	0.947421	Liver_AdultAged	944.429	0.992114
ENSMUSG00000001260	ENSRNOG00000002360	Gabrg1	Brain_AdultAged	13.2102	0.947384	Brain_AdultAged	37.5505	0.949036
ENSMUSG00000028549	ENSRNOG00000009116	Itgb3bp	Testis_AdultAged	252.177	0.947327	Testis_AdultAged	157.113	0.871608
ENSMUSG00000066129	ENSRNOG00000027240	Kndc1	Brain_AdultAged	23.6541	0.947286	Brain_AdultAged	77.086	0.952674
ENSMUSG00000021643	ENSRNOG00000017945	Serf1	Testis_AdultAged	1734.35	0.947279	Testis_AdultAged	1803.23	0.981518
ENSMUSG00000070953	ENSRNOG00000018591	Rabepk	Testis_AdultAged	239.717	0.94717	Testis_AdultAged	160.749	0.93199
ENSMUSG00000016624	ENSRNOG00000013067	Phf21b	Brain_EarlyEmbryo	43.2774	0.947126	Brain_EarlyEmbryo	51.9367	0.935071
ENSMUSG00000005640	ENSRNOG00000057702	Insrr	Kidney_AdultAged	5.29439	0.94712	Kidney_AdultAged	7.12332	0.957128
ENSMUSG00000022523	ENSRNOG00000001931	Fgf12	Brain_AdultAged	120.666	0.947114	Brain_AdultAged	169.641	0.875118
ENSMUSG00000022304	ENSRNOG00000004298	Dpys	Liver_AdultAged	381.861	0.946982	Liver_AdultAged	464.43	0.951235
ENSMUSG00000026527	ENSRNOG00000021984	Rgs7	Brain_AdultAged	64.3246	0.946945	Brain_AdultAged	75.7094	0.951113
ENSMUSG00000050860	ENSRNOG00000005569	Phospho1	Testis_AdultAged	245.471	0.94694	Testis_AdultAged	222.129	0.954676
ENSMUSG00000023033	ENSRNOG00000005309	Scn8a	Brain_AdultAged	47.2603	0.946824	Brain_AdultAged	62.6288	0.927971
ENSMUSG00000064215	ENSRNOG00000009263	Ifi27	Liver_AdultAged	438.054	0.946817	Liver_AdultAged	1893.1	0.968157
ENSMUSG00000040907	ENSRNOG00000020263	Atp1a3	Brain_AdultAged	753.012	0.94678	Brain_AdultAged	659.21	0.949317
ENSMUSG00000034987	ENSRNOG00000018260	Hrh2	Brain_AdultAged	3.44867	0.946753	Brain_AdultAged	4.42413	0.935294
ENSMUSG00000016493	ENSRNOG00000007917	Cd46	Testis_AdultAged	6.20553	0.946633	Testis_AdultAged	50.5239	0.962562
ENSMUSG00000013155	ENSRNOG00000024364	Enkd1	Testis_AdultAged	78.2137	0.946626	Testis_AdultAged	48.3201	0.890995
ENSMUSG00000049985	ENSRNOG00000013555	Ankrd55	Testis_AdultAged	18.4677	0.946616	Testis_AdultAged	23.2718	0.957694
ENSMUSG00000035946	ENSRNOG00000002266	Gsx2	Brain_EarlyEmbryo	3.67756	0.946521	Brain_EarlyEmbryo	3.39887	0.964474
ENSMUSG00000030518	ENSRNOG00000023496	Fam189a1	Brain_AdultAged	29.7975	0.94652	Brain_AdultAged	17.9896	0.930041
ENSMUSG00000050556	ENSRNOG00000046949	Kcnb1	Brain_AdultAged	32.756	0.946444	Brain_AdultAged	37.666	0.946081
ENSMUSG00000038128	ENSRNOG00000020478	Camk4	Testis_AdultAged	96.8745	0.946421	Testis_AdultAged	620.892	0.990064
ENSMUSG00000022723	ENSRNOG00000001687	Crybg3	Testis_AdultAged	76.1116	0.946344	Testis_AdultAged	93.4209	0.974258
ENSMUSG00000025170	ENSRNOG00000036661	Rab40b	Brain_AdultAged	25.4867	0.946305	Brain_AdultAged	36.9744	0.917412
ENSMUSG00000029122	ENSRNOG00000007564	Evc	Kidney_AdultAged	80.2654	0.94629	Kidney_AdultAged	39.1941	0.866347
ENSMUSG00000012428	ENSRNOG00000008602	Steap4	Liver_AdultAged	117.373	0.94623	Liver_AdultAged	53.989	0.932854
ENSMUSG00000028351	ENSRNOG00000005561	Brinp1	Brain_AdultAged	95.3692	0.946222	Brain_AdultAged	120.706	0.942551
ENSMUSG00000047230	ENSRNOG00000054495	Cldn2	Kidney_AdultAged	243.891	0.94615	Kidney_AdultAged	157.706	0.879761
ENSMUSG00000029656	ENSRNOG00000007639	C8b	Liver_AdultAged	549.731	0.946147	Liver_AdultAged	557.783	0.936105
ENSMUSG00000072941	ENSRNOG00000003869	Sod3	Kidney_AdultAged	237.522	0.946093	Kidney_AdultAged	166.818	0.863893
ENSMUSG00000074676	ENSRNOG00000008529	Foxs1	Testis_Newborn	58.1667	0.946003	Testis_Newborn	56.8709	0.929448
ENSMUSG00000003273	ENSRNOG00000021017	Car11	Brain_AdultAged	72.9796	0.945947	Brain_AdultAged	81.1988	0.868314
ENSMUSG00000037062	ENSRNOG00000012957	Sh3glb1	Testis_AdultAged	1271.19	0.945928	Testis_AdultAged	840.4	0.926719
ENSMUSG00000046793	ENSRNOG00000019738	Gpr61	Brain_AdultAged	7.91596	0.945925	Brain_AdultAged	6.82199	0.918937
ENSMUSG00000042289	ENSRNOG00000019080	Hsd3b7	Liver_AdultAged	610.149	0.945914	Liver_AdultAged	224.129	0.968571
ENSMUSG00000029864	ENSRNOG00000016484	Gstk1	Liver_AdultAged	484.045	0.945882	Liver_AdultAged	564.278	0.918018
ENSMUSG00000027202	ENSRNOG00000005367	Slc12a1	Kidney_AdultAged	276.731	0.945803	Kidney_AdultAged	236.808	0.919294
ENSMUSG00000034456	ENSRNOG00000043404	Uroc1	Liver_AdultAged	310.553	0.945639	Liver_AdultAged	319.709	0.965286
ENSMUSG00000047040	ENSRNOG00000049162	Prr15l	Kidney_AdultAged	97.6088	0.945612	Kidney_AdultAged	122.735	0.952883
ENSMUSG00000038539	ENSRNOG00000020060	Atf5	Liver_Newborn	967.865	0.945588	Liver_Newborn	798.066	0.914699
ENSMUSG00000037984	ENSRNOG00000026055	Neurod6	Brain_LateEmbryo	406.426	0.945587	Brain_LateEmbryo	367.759	0.934459
ENSMUSG00000030701	ENSRNOG00000018627	Plekhb1	Brain_AdultAged	157.359	0.945585	Brain_AdultAged	225.227	0.941789
ENSMUSG00000054013	ENSRNOG00000013128	Tmem179	Brain_AdultAged	60.1421	0.945463	Brain_AdultAged	37.6065	0.948323
ENSMUSG00000025171	ENSRNOG00000013813	Ubtd1	Testis_AdultAged	172.692	0.94545	Testis_AdultAged	259.16	0.969978
ENSMUSG00000055692	ENSRNOG00000001864	Tmem191c	Testis_AdultAged	88.0138	0.945437	Testis_AdultAged	64.2637	0.997627
ENSMUSG00000025423	ENSRNOG00000017493	Pias2	Testis_AdultAged	447.375	0.945402	Testis_AdultAged	291.465	0.881969
ENSMUSG00000030523	ENSRNOG00000015829	Trpm1	Testis_AdultAged	2.31677	0.945389	Testis_AdultAged	19.6182	0.993014
ENSMUSG00000038776	ENSRNOG00000003515	Ephx1	Liver_AdultAged	532.851	0.945207	Liver_AdultAged	1907.28	0.965084
ENSMUSG00000079465	ENSRNOG00000015365	Col4a3	Kidney_AdultAged	25.3808	0.945193	Kidney_AdultAged	14.3438	0.878793
ENSMUSG00000067860	ENSRNOG00000000861	Zic3	Brain_EarlyEmbryo	17.9005	0.944956	Brain_EarlyEmbryo	17.1606	0.967214
ENSMUSG00000027905	ENSRNOG00000015274	Ddx20	Testis_AdultAged	195.754	0.944945	Testis_AdultAged	327.342	0.956254
ENSMUSG00000021258	ENSRNOG00000006985	Ccnk	Testis_AdultAged	311.375	0.944941	Testis_AdultAged	187.714	0.913702
ENSMUSG00000021057	ENSRNOG00000006410	Akap5	Brain_AdultAged	35.0048	0.944907	Brain_AdultAged	33.63	0.926518
ENSMUSG00000052372	ENSRNOG00000029663	Il1rapl1	Brain_AdultAged	4.47323	0.944827	Brain_AdultAged	3.45406	0.892853
ENSMUSG00000050505	ENSRNOG00000013306	Pcdh20	Brain_AdultAged	16.7025	0.944789	Brain_AdultAged	23.4337	0.964944
ENSMUSG00000061808	ENSRNOG00000016275	Ttr	Liver_AdultAged	19042.7	0.94474	Liver_AdultAged	38965.4	0.935391
ENSMUSG00000037971	ENSRNOG00000030962	1110032A03Rik	Testis_AdultAged	748.036	0.944535	Testis_AdultAged	299.941	0.995664
ENSMUSG00000020774	ENSRNOG00000019659	Aspa	Kidney_AdultAged	134.37	0.944517	Kidney_AdultAged	308.221	0.968814
ENSMUSG00000055609	ENSRNOG00000020536	Hba-x	Liver_EarlyEmbryo	343.351	0.944507	Liver_EarlyEmbryo	2190.67	0.966803
ENSMUSG00000020462	ENSRNOG00000003901	Cfap36	Testis_AdultAged	593.015	0.944496	Testis_AdultAged	875.354	0.93217
ENSMUSG00000031271	ENSRNOG00000011081	Serpina7	Liver_Newborn	170.78	0.944456	Liver_Newborn	563.162	0.990999
ENSMUSG00000074678	ENSRNOG00000036895	Defb25	Kidney_Newborn	35.5417	0.944362	Kidney_Newborn	3.31681	0.88759
ENSMUSG00000033316	ENSRNOG00000037476	Galnt9	Brain_AdultAged	44.216	0.944351	Brain_AdultAged	51.9471	0.971153
ENSMUSG00000028185	ENSRNOG00000016262	Dnase2b	Liver_AdultAged	24.3146	0.944335	Liver_AdultAged	11.2551	0.939306
ENSMUSG00000091119	ENSRNOG00000039473	Ccdc152	Testis_AdultAged	11.9906	0.94426	Testis_AdultAged	73.7747	0.976359
ENSMUSG00000001986	ENSRNOG00000007682	Gria3	Brain_AdultAged	73.87	0.944229	Brain_AdultAged	87.0268	0.954822
ENSMUSG00000028716	ENSRNOG00000008161	Pdzk1ip1	Kidney_AdultAged	1151.12	0.944213	Kidney_AdultAged	544.309	0.942952
ENSMUSG00000052056	ENSRNOG00000021787	Zfp217	Testis_AdultAged	101.66	0.94406	Testis_AdultAged	91.57	0.874496
ENSMUSG00000054342	ENSRNOG00000019440	Kcnn4	Liver_EarlyEmbryo	86.9802	0.943984	Liver_EarlyEmbryo	191.257	0.917426
ENSMUSG00000060586	ENSRNOG00000033215	H2-Eb1	Kidney_AdultAged	206.347	0.943964	Kidney_AdultAged	78.5497	0.874955
ENSMUSG00000063297	ENSRNOG00000021507	Luzp2	Brain_AdultAged	70.4446	0.943693	Brain_AdultAged	97.8643	0.946416
ENSMUSG00000039783	ENSRNOG00000003709	Kmo	Liver_AdultAged	244.655	0.943645	Liver_AdultAged	194.813	0.919008
ENSMUSG00000040592	ENSRNOG00000011917	Cd79b	Liver_Newborn	56.8743	0.943291	Liver_Newborn	9.6172	0.924852
ENSMUSG00000021250	ENSRNOG00000008015	Fos	Brain_AdultAged	21.4256	0.943279	Brain_AdultAged	12.8957	0.93488
ENSMUSG00000078932	ENSRNOG00000025898	CN725425	Testis_AdultAged	5.91419	0.943115	Testis_AdultAged	9.74106	0.959993
ENSMUSG00000028576	ENSRNOG00000008075	Ift74	Testis_AdultAged	248.138	0.942989	Testis_AdultAged	390.952	0.952091
ENSMUSG00000070871	ENSRNOG00000023807	Ccnyl1	Testis_AdultAged	185.175	0.942975	Testis_AdultAged	189.834	0.930375
ENSMUSG00000023070	ENSRNOG00000007949	Rgn	Liver_AdultAged	1660.84	0.942933	Liver_AdultAged	1535.34	0.926889
ENSMUSG00000030714	ENSRNOG00000019245	Sgf29	Testis_AdultAged	295.192	0.942898	Testis_AdultAged	477.048	0.948138
ENSMUSG00000061086	ENSRNOG00000050675	Myl4	Testis_AdultAged	59.3982	0.942758	Testis_AdultAged	26.8	0.953613
ENSMUSG00000025576	ENSRNOG00000003386	Rbfox3	Brain_AdultAged	111.601	0.942753	Brain_AdultAged	150.869	0.939467
ENSMUSG00000062604	ENSRNOG00000010601	Srpk2	Testis_AdultAged	362.389	0.942699	Testis_AdultAged	271.377	0.885849
ENSMUSG00000049097	ENSRNOG00000033741	Ankrd34a	Brain_AdultAged	26.1941	0.942642	Brain_AdultAged	25.8882	0.904149
ENSMUSG00000045114	ENSRNOG00000029366	Prrt2	Brain_AdultAged	105.9	0.94264	Brain_AdultAged	113.671	0.958483
ENSMUSG00000022053	ENSRNOG00000011548	Ebf2	Brain_EarlyEmbryo	6.8199	0.942571	Brain_EarlyEmbryo	3.01744	0.8985
ENSMUSG00000046613	ENSRNOG00000001707	Vwa5b2	Brain_AdultAged	7.02425	0.942545	Brain_AdultAged	10.7105	0.899519
ENSMUSG00000042425	ENSRNOG00000056221	Frmpd3	Brain_AdultAged	10.844	0.942543	Brain_AdultAged	8.85991	0.914352
ENSMUSG00000003436	ENSRNOG00000019338	Dll3	Testis_AdultAged	22.9204	0.94252	Testis_AdultAged	12.1774	0.899519
ENSMUSG00000038115	ENSRNOG00000023561	Ano2	Testis_AdultAged	5.70147	0.942401	Testis_AdultAged	8.52671	0.973848
ENSMUSG00000025468	ENSRNOG00000018337	Caly	Brain_AdultAged	176.373	0.942389	Brain_AdultAged	138.707	0.928919
ENSMUSG00000000560	ENSRNOG00000002349	Gabra2	Brain_AdultAged	28.665	0.942359	Brain_AdultAged	86.5245	0.913681
ENSMUSG00000033688	ENSRNOG00000009434	1300017J02Rik	Liver_AdultAged	777.459	0.942253	Liver_AdultAged	3776.65	0.966305
ENSMUSG00000004110	ENSRNOG00000002863	Cacna1e	Brain_AdultAged	35.4696	0.942226	Brain_AdultAged	29.8921	0.912404
ENSMUSG00000047446	ENSRNOG00000004282	Arl4a	Testis_AdultAged	678.954	0.942097	Testis_AdultAged	584.74	0.920687
ENSMUSG00000046991	ENSRNOG00000015609	Wdr27	Testis_AdultAged	32.6878	0.941982	Testis_AdultAged	64.3273	0.981799
ENSMUSG00000037509	ENSRNOG00000014035	Arhgef4	Brain_AdultAged	78.861	0.941912	Brain_AdultAged	119.338	0.893914
ENSMUSG00000032549	ENSRNOG00000009198	Rab6b	Brain_AdultAged	278.995	0.941871	Brain_AdultAged	419.572	0.921652
ENSMUSG00000037747	ENSRNOG00000000274	Phyhipl	Testis_AdultAged	488.355	0.941835	Testis_AdultAged	550.598	0.950412
ENSMUSG00000022999	ENSRNOG00000061607	Lmbr1l	Testis_AdultAged	106.28	0.941726	Testis_AdultAged	84.4622	0.883584
ENSMUSG00000037628	ENSRNOG00000009785	Cdkn3	Testis_AdultAged	257.512	0.941714	Testis_AdultAged	483.322	0.89696
ENSMUSG00000037075	ENSRNOG00000008987	Rnf139	Testis_AdultAged	271.189	0.941658	Testis_AdultAged	455.607	0.956676
ENSMUSG00000042156	ENSRNOG00000010311	Dzip1	Testis_AdultAged	154.959	0.941646	Testis_AdultAged	596.132	0.951882
ENSMUSG00000048148	ENSRNOG00000052129	Nwd1	Brain_AdultAged	13.062	0.941576	Brain_AdultAged	9.03859	0.970588
ENSMUSG00000024610	ENSRNOG00000018735	Cd74	Kidney_AdultAged	474.978	0.941542	Kidney_AdultAged	758.346	0.945942
ENSMUSG00000031519	ENSRNOG00000042630	Asb5	Testis_AdultAged	5.81201	0.941509	Testis_AdultAged	19.9732	0.961093
ENSMUSG00000057156	ENSRNOG00000014887	Homez	Testis_AdultAged	123.31	0.941441	Testis_AdultAged	109.989	0.955234
ENSMUSG00000029544	ENSRNOG00000001173	Cabp1	Brain_AdultAged	122.669	0.941401	Brain_AdultAged	205.589	0.970332
ENSMUSG00000044595	ENSRNOG00000016894	Dnd1	Testis_LateEmbryo	16.6304	0.941364	Testis_LateEmbryo	79.884	0.993485
ENSMUSG00000038527	ENSRNOG00000011718	C1rl	Liver_AdultAged	141.933	0.941236	Liver_AdultAged	93.6413	0.968031
ENSMUSG00000025422	ENSRNOG00000025584	Agap2	Brain_AdultAged	226.783	0.941155	Brain_AdultAged	230.778	0.929731
ENSMUSG00000022868	ENSRNOG00000038370	Ahsg	Liver_Newborn	53905.6	0.940971	Liver_Newborn	45184.5	0.941746
ENSMUSG00000055540	ENSRNOG00000029184	Epha6	Brain_AdultAged	17.8972	0.94097	Brain_AdultAged	6.24647	0.891252
ENSMUSG00000037124	ENSRNOG00000026430	Trim58	Liver_LateEmbryo	16.8019	0.94096	Liver_LateEmbryo	42.7038	0.961149
ENSMUSG00000089960	ENSRNOG00000018740	Ugt1a1	Liver_AdultAged	625.191	0.940916	Liver_AdultAged	805.591	0.887292
ENSMUSG00000025867	ENSRNOG00000000105	Cplx2	Brain_AdultAged	367.192	0.940861	Brain_AdultAged	451.292	0.944361
ENSMUSG00000003617	ENSRNOG00000011913	Cp	Liver_AdultAged	1602.18	0.940812	Liver_AdultAged	2012.94	0.964754
ENSMUSG00000035283	ENSRNOG00000017002	Adrb1	Brain_AdultAged	10.311	0.940808	Brain_AdultAged	7.69723	0.940009
ENSMUSG00000023829	ENSRNOG00000016337	Slc22a1	Liver_AdultAged	719.905	0.940799	Liver_AdultAged	200.708	0.914849
ENSMUSG00000028176	ENSRNOG00000011980	Lrrc7	Brain_AdultAged	22.1044	0.940689	Brain_AdultAged	14.5334	0.884702
ENSMUSG00000096727	ENSRNOG00000000459	Psmb9	Liver_AdultAged	99.5875	0.940636	Liver_AdultAged	169.051	0.953535
ENSMUSG00000050700	ENSRNOG00000016734	Emilin3	Testis_Newborn	78.259	0.940623	Testis_Newborn	107.187	0.953261
ENSMUSG00000027221	ENSRNOG00000007989	Chst1	Brain_AdultAged	109.793	0.940614	Brain_AdultAged	71.8779	0.875692
ENSMUSG00000020156	ENSRNOG00000024549	Mum1	Testis_AdultAged	213.961	0.940605	Testis_AdultAged	268.965	0.940119
ENSMUSG00000030800	ENSRNOG00000019616	Prss8	Kidney_AdultAged	280.541	0.940482	Kidney_AdultAged	161.827	0.965317
ENSMUSG00000030109	ENSRNOG00000013547	Slc6a12	Liver_AdultAged	88.3877	0.940405	Liver_AdultAged	34.6758	0.898506
ENSMUSG00000026018	ENSRNOG00000017258	Ica1l	Testis_AdultAged	76.773	0.940349	Testis_AdultAged	118.392	0.974159
ENSMUSG00000071359	ENSRNOG00000011114	Tbpl1	Testis_AdultAged	418.905	0.940266	Testis_AdultAged	514.393	0.91893
ENSMUSG00000045318	ENSRNOG00000009299	Adra2c	Brain_AdultAged	6.11659	0.940072	Brain_AdultAged	10.3099	0.971803
ENSMUSG00000019303	ENSRNOG00000020022	Psmc3ip	Testis_AdultAged	142.238	0.94007	Testis_AdultAged	301	0.91524
ENSMUSG00000022472	ENSRNOG00000005577	Desi1	Testis_AdultAged	357.931	0.939937	Testis_AdultAged	465.289	0.943511
ENSMUSG00000025370	ENSRNOG00000033837	Cdh9	Brain_AdultAged	10.4508	0.939919	Brain_AdultAged	7.03374	0.903931
ENSMUSG00000038805	ENSRNOG00000057031	Six3	Brain_EarlyEmbryo	18.7735	0.939849	Brain_EarlyEmbryo	11.6242	0.936793
ENSMUSG00000053175	ENSRNOG00000043416	Bcl3	Liver_AdultAged	47.1317	0.939827	Liver_AdultAged	18.2222	0.880768
ENSMUSG00000004894	ENSRNOG00000018870	Hapln2	Brain_AdultAged	4.47368	0.939775	Brain_AdultAged	16.6236	0.995701
ENSMUSG00000040229	ENSRNOG00000039759	Gpr34	Brain_AdultAged	10.7431	0.939609	Brain_AdultAged	14.2603	0.921061
ENSMUSG00000002108	ENSRNOG00000013172	Nr1h3	Liver_AdultAged	194.27	0.939534	Liver_AdultAged	174.124	0.910657
ENSMUSG00000000301	ENSRNOG00000054423	Pemt	Liver_AdultAged	1034.57	0.939506	Liver_AdultAged	772.946	0.933598
ENSMUSG00000049044	ENSRNOG00000001516	Rapgef4	Brain_AdultAged	220.54	0.939472	Brain_AdultAged	173.32	0.970606
ENSMUSG00000020525	ENSRNOG00000003329	Ppm1d	Testis_AdultAged	247.863	0.939424	Testis_AdultAged	189.415	0.926671
ENSMUSG00000033306	ENSRNOG00000031669	Lpp	Testis_AdultAged	117.522	0.939328	Testis_AdultAged	257.17	0.973066
ENSMUSG00000052187	ENSRNOG00000029286	Hbb-y	Liver_EarlyEmbryo	2366.64	0.939238	Liver_EarlyEmbryo	16090.5	0.961818
ENSMUSG00000030806	ENSRNOG00000019193	Stx1b	Brain_AdultAged	189.111	0.939209	Brain_AdultAged	217.629	0.936177
ENSMUSG00000020052	ENSRNOG00000004294	Ascl1	Brain_EarlyEmbryo	30.217	0.939188	Brain_EarlyEmbryo	27.4139	0.928623
ENSMUSG00000062785	ENSRNOG00000019959	Kcnc3	Brain_AdultAged	25.6465	0.939035	Brain_AdultAged	45.0679	0.960495
ENSMUSG00000029522	ENSRNOG00000001153	Pla2g1b	Testis_LateEmbryo	9.04352	0.938927	Testis_LateEmbryo	56.6518	0.968537
ENSMUSG00000074749	ENSRNOG00000025141	Kiz	Testis_AdultAged	246.403	0.938893	Testis_AdultAged	146.54	0.955997
ENSMUSG00000006574	ENSRNOG00000020951	Slc4a1	Liver_LateEmbryo	1384.43	0.938816	Liver_LateEmbryo	1561.55	0.948415
ENSMUSG00000047669	ENSRNOG00000000801	Msl3l2	Testis_AdultAged	44.297	0.938794	Testis_AdultAged	33.0084	0.890075
ENSMUSG00000002076	ENSRNOG00000001193	Hsf2bp	Testis_AdultAged	48.9658	0.938793	Testis_AdultAged	13.2559	0.887677
ENSMUSG00000031373	ENSRNOG00000029330	Car5b	Kidney_AdultAged	27.9507	0.938734	Kidney_AdultAged	121.132	0.975337
ENSMUSG00000051359	ENSRNOG00000042978	Ncald	Brain_AdultAged	322.809	0.938589	Brain_AdultAged	201.879	0.935462
ENSMUSG00000032060	ENSRNOG00000010524	Cryab	Kidney_AdultAged	420.929	0.938497	Kidney_AdultAged	1712.68	0.990654
ENSMUSG00000071324	ENSRNOG00000026217	Armc2	Testis_AdultAged	40.6412	0.938385	Testis_AdultAged	39.8415	0.982312
ENSMUSG00000062949	ENSRNOG00000003472	Atp11c	Liver_AdultAged	112.268	0.938276	Liver_AdultAged	87.1522	0.922685
ENSMUSG00000005360	ENSRNOG00000016163	Slc1a3	Brain_AdultAged	280.12	0.938208	Brain_AdultAged	248.003	0.932169
ENSMUSG00000060807	ENSRNOG00000009438	Serpina6	Liver_EarlyEmbryo	1550.58	0.938194	Liver_EarlyEmbryo	8102.89	0.945244
ENSMUSG00000050359	ENSRNOG00000024028	Sprr1a	Kidney_Newborn	53.5041	0.938057	Kidney_Newborn	12.9722	0.925929
[truncated: 1,172 more rows]
