# Supplementary material for: Comparative Transcriptomics Analyses across Species, Organs, and Developmental Stages Reveal Functionally Constrained lncRNAs
Source: Mol Biol Evol. 2019 Sep 20;37(1):240–59. doi: 10.1093/molbev/msz212 (PMC6984365; doi:10.1093/molbev/msz212)
Supplement: msz212_Supplementary_Data [file msz212_supplementary_data.zip › msz212-Suppl_data/SupplementaryTable5.txt]

GeneID	GeneType	PhastConsExons	PhastConsPromoters	PhastConsSpliceSites
ENSMUSG00000030105	pc	0.49	0.15	0.93
ENSMUSG00000096054	pc	0.69	0.89	0.97
ENSMUSG00000074445	pc	0.08	0.02	0.96
ENSMUSG00000058979	pc	0.27	0.06	0.72
ENSMUSG00000025237	pc	0.68	0.5	0.95
ENSMUSG00000006299	pc	0.78	0.55	0.95
ENSMUSG00000021287	pc	0.21	0.19	0.67
ENSMUSG00000041241	pc	0.27	0.26	0.69
ENSMUSG00000005540	pc	0.19	0.1	0.63
ENSMUSG00000021368	pc	0.44	0.52	0.67
ENSMUSG00000041607	pc	0.14	0.33	0.83
ENSMUSG00000030374	pc	0.6	0.02	0.92
ENSMUSG00000034297	pc	0.92	0.43	0.98
ENSMUSG00000032298	pc	0.37	0.08	0.87
ENSMUSG00000060311	pc	0.04	0.05	0.22
ENSMUSG00000000411	pc	0.39	0.99	0.32
ENSMUSG00000096506	pc	NA	NA	NA
ENSMUSG00000022900	pc	0.44	0.08	1
ENSMUSG00000030472	pc	0.11	0.19	0.63
ENSMUSG00000038459	pc	0.55	0.01	0.75
ENSMUSG00000039395	pc	0.34	0.2	0.66
ENSMUSG00000096630	pc	0.1	0.07	0.11
ENSMUSG00000033186	pc	0.46	0	1
ENSMUSG00000034639	pc	0.37	0.19	0.58
ENSMUSG00000030888	pc	0.37	0.09	0.89
ENSMUSG00000074219	pc	0.12	0	0.52
ENSMUSG00000000544	pc	0.18	0.03	0.79
ENSMUSG00000015247	pc	0.34	0.1	0.89
ENSMUSG00000033147	pc	0.23	0.06	0.83
ENSMUSG00000062154	pc	0.35	0.43	0.84
ENSMUSG00000037266	pc	0.32	0	0.71
ENSMUSG00000000766	pc	0.26	0.18	0.36
ENSMUSG00000006782	pc	0.51	0.2	0.86
ENSMUSG00000091497	pc	0.36	0.03	NA
ENSMUSG00000020705	pc	0.65	0.27	0.94
ENSMUSG00000022551	pc	0.56	0.11	0.92
ENSMUSG00000039218	pc	0.75	0.44	0.89
ENSMUSG00000027940	pc	0.77	0.57	0.96
ENSMUSG00000028034	pc	0.75	0.1	0.98
ENSMUSG00000029754	pc	0.71	1	0.73
ENSMUSG00000063488	pc	0.16	0.11	0.76
ENSMUSG00000063821	pc	0.34	0.43	0.63
ENSMUSG00000002477	pc	0.37	0.26	0.87
ENSMUSG00000041845	pc	0.24	0.35	0.57
ENSMUSG00000026102	pc	0.2	0.31	0.64
ENSMUSG00000025877	pc	0.59	0.04	0.86
ENSMUSG00000037784	pc	0.34	0.32	0.81
ENSMUSG00000024381	pc	0.74	0.14	0.99
ENSMUSG00000036867	pc	0.84	0.84	0.99
ENSMUSG00000024900	pc	0.51	0.43	0.72
ENSMUSG00000040254	pc	0.4	0.02	0.9
ENSMUSG00000047953	pc	0.3	0.13	0.68
ENSMUSG00000037822	pc	0.39	0.71	0.61
ENSMUSG00000029578	pc	0.27	0.15	0.91
ENSMUSG00000022221	pc	0.19	0.05	0.66
ENSMUSG00000032815	pc	0.21	0.08	0.71
ENSMUSG00000046748	pc	0.23	0.12	0.65
ENSMUSG00000033096	pc	0.47	0.02	0.82
ENSMUSG00000047710	pc	0.44	0.03	0.24
ENSMUSG00000026849	pc	0.11	0.05	0.72
ENSMUSG00000051515	pc	0.34	0.1	NA
ENSMUSG00000027194	pc	0.86	0.18	1
ENSMUSG00000021086	pc	0.26	0.29	0.82
ENSMUSG00000030495	pc	0.79	0.22	1
ENSMUSG00000040505	pc	0.35	0.38	0.87
ENSMUSG00000002897	pc	0.18	0.13	0.86
ENSMUSG00000040711	pc	0.32	0.01	0.99
ENSMUSG00000040225	pc	0.74	0	0.97
ENSMUSG00000044066	pc	0.22	0.07	0.8
ENSMUSG00000031523	pc	0.62	0.83	0.99
ENSMUSG00000040139	pc	0.22	0.09	0.43
ENSMUSG00000003380	pc	0.47	0.04	1
ENSMUSG00000039239	pc	0.55	0.25	0.93
ENSMUSG00000006542	pc	0.37	0.23	0.93
ENSMUSG00000042784	pc	0.14	0.94	0.76
ENSMUSG00000091387	pc	0.3	0.14	0.49
ENSMUSG00000039968	pc	0.61	0.16	0.85
ENSMUSG00000020935	pc	0.3	1	0.43
ENSMUSG00000028060	pc	0.81	0	0.99
ENSMUSG00000051136	pc	0.3	0	0.74
ENSMUSG00000078794	pc	0.59	0.34	0.63
ENSMUSG00000026443	pc	0.39	0.11	0.63
ENSMUSG00000074623	pc	0.1	0.35	0
ENSMUSG00000024233	pc	0.29	0.08	0.79
ENSMUSG00000029885	pc	0.72	0.16	0.91
ENSMUSG00000045306	pc	0.14	0.15	0.96
ENSMUSG00000073982	pc	0.65	0.31	0.38
ENSMUSG00000086545	pc	0.67	0.5	0
ENSMUSG00000022471	pc	0.28	0.15	0.83
ENSMUSG00000029468	pc	0.3	0.37	0.9
ENSMUSG00000066704	pc	0.24	0.02	0.84
ENSMUSG00000064036	pc	0.15	0.14	0.64
ENSMUSG00000049577	pc	0.31	0.68	0.75
ENSMUSG00000042401	pc	0.56	0.78	0.94
ENSMUSG00000021767	pc	0.9	0.94	0.94
ENSMUSG00000020471	pc	0.68	0.04	0.8
ENSMUSG00000046180	pc	0.18	0.1	0.25
ENSMUSG00000031163	pc	0.52	0.14	0.81
ENSMUSG00000019564	pc	0.37	0.42	0.91
ENSMUSG00000051054	pc	0.07	0.13	0.19
ENSMUSG00000054582	pc	0.57	0.06	0.94
ENSMUSG00000025383	pc	0.43	0.68	1
ENSMUSG00000045350	pc	0.15	0.42	0.54
ENSMUSG00000074882	pc	0.27	0.01	0.41
ENSMUSG00000007944	pc	0.4	0.44	0.83
ENSMUSG00000079022	pc	0.44	0.11	0.97
ENSMUSG00000024053	pc	0.45	0.14	0.68
ENSMUSG00000032387	pc	0.41	0.57	0.77
ENSMUSG00000051721	pc	0.23	0.1	0.6
ENSMUSG00000055862	pc	0.28	0.09	0.81
ENSMUSG00000037108	pc	0.55	0.24	0.92
ENSMUSG00000078554	pc	0.98	0	0.99
ENSMUSG00000062753	pc	0.62	0	0.86
ENSMUSG00000075172	pc	0.13	0.12	0.05
ENSMUSG00000039824	pc	0.53	0	0.79
ENSMUSG00000035329	pc	0.92	0.1	0.82
ENSMUSG00000040584	pc	0.67	0.2	0.9
ENSMUSG00000059995	pc	0.85	1	0.93
ENSMUSG00000053742	pc	0.21	0.29	0.98
ENSMUSG00000024513	pc	0.52	0	0.95
ENSMUSG00000028989	pc	0.46	0.66	0.99
ENSMUSG00000066058	pc	0.12	0.36	0.73
ENSMUSG00000026761	pc	0.24	0.99	0.8
ENSMUSG00000036437	pc	0.39	0.04	0.42
ENSMUSG00000026922	pc	0.3	0.45	0.74
ENSMUSG00000098188	pc	0.34	0.19	NA
ENSMUSG00000028518	pc	0.37	0.09	0.96
ENSMUSG00000028970	pc	0.64	0.05	0.87
ENSMUSG00000034931	pc	0.81	0.23	0.97
ENSMUSG00000109511	pc	0.42	0.07	0.79
ENSMUSG00000029657	pc	0.65	0.35	0.76
ENSMUSG00000041380	pc	0.77	0.34	0.83
ENSMUSG00000074764	pc	0.72	0.2	0.84
ENSMUSG00000042055	pc	0.71	0.08	0.96
ENSMUSG00000047544	pc	0.22	0.08	0
ENSMUSG00000074300	pc	0.16	0.31	0.78
ENSMUSG00000022159	pc	0.67	0.52	0.88
ENSMUSG00000032086	pc	0.52	0.39	1
ENSMUSG00000001288	pc	0.83	0.91	0.89
ENSMUSG00000019054	pc	0.43	0.17	0.82
ENSMUSG00000046814	pc	0.44	0.06	0.99
ENSMUSG00000025505	pc	0.11	0.13	0.59
ENSMUSG00000020059	pc	0.26	0.02	0.78
ENSMUSG00000039155	pc	0.13	0.05	0.44
ENSMUSG00000001943	pc	0.51	0.19	0.95
ENSMUSG00000035310	pc	0.82	0.51	0.99
ENSMUSG00000058486	pc	0.32	0.17	0.77
ENSMUSG00000029392	pc	0.73	0.02	0.98
ENSMUSG00000054252	pc	0.46	0.46	0.87
ENSMUSG00000049506	pc	0.39	0.44	0.14
ENSMUSG00000025373	pc	0.28	0.48	0.63
ENSMUSG00000034435	pc	0.23	0.05	NA
ENSMUSG00000070999	pc	0.92	0.03	0.74
ENSMUSG00000044227	pc	0.09	0.01	NA
ENSMUSG00000069189	pc	0.18	0.07	0.45
ENSMUSG00000059070	pc	0.25	0.31	0.68
ENSMUSG00000019558	pc	0.58	0.67	0.91
ENSMUSG00000039886	pc	0.6	0.07	0.92
ENSMUSG00000022613	pc	0.39	0.13	0.89
ENSMUSG00000068739	pc	0.49	0.21	0.98
ENSMUSG00000024313	pc	0.66	0.18	0.99
ENSMUSG00000028550	pc	0.58	0	0.94
ENSMUSG00000029528	pc	0.51	0.33	0.86
ENSMUSG00000022442	pc	0.38	0.18	0.66
ENSMUSG00000041958	pc	0.44	0.04	0.91
ENSMUSG00000032352	pc	0.58	0.49	0.87
ENSMUSG00000036904	pc	0.55	0	NA
ENSMUSG00000022756	pc	0.25	0.12	0.58
ENSMUSG00000024182	pc	0.65	0.46	0.88
ENSMUSG00000034730	pc	0.76	0.09	0.93
ENSMUSG00000038871	pc	0.32	0.19	0.79
ENSMUSG00000056537	pc	0.71	0.48	0.63
ENSMUSG00000033396	pc	0.79	0.12	0.97
ENSMUSG00000022488	pc	0.66	0.36	0.98
ENSMUSG00000005621	pc	0.52	0.62	0.77
ENSMUSG00000028631	pc	0.69	0.68	0.96
ENSMUSG00000031979	pc	0.34	0.09	0.99
ENSMUSG00000071551	pc	0.06	0.42	0.48
ENSMUSG00000035179	pc	0.53	0.22	0.84
ENSMUSG00000016619	pc	0.21	0.29	0.65
ENSMUSG00000025317	pc	0.23	0.08	0.9
ENSMUSG00000079705	pc	0.08	0.15	0.09
ENSMUSG00000055943	pc	0.26	0.47	0.85
ENSMUSG00000012609	pc	0.55	0.2	0.92
ENSMUSG00000034032	pc	0.58	0.03	0.82
ENSMUSG00000024734	pc	0.31	0.12	0.61
ENSMUSG00000110970	pc	0.37	0.24	0.08
ENSMUSG00000053684	pc	0.52	0.18	0.87
ENSMUSG00000024114	pc	0.13	0.03	0.34
ENSMUSG00000047213	pc	0.94	0.41	0.83
ENSMUSG00000046922	pc	0.79	0.16	1
ENSMUSG00000020581	pc	0.73	0.43	1
ENSMUSG00000022061	pc	0.22	0.1	0.99
ENSMUSG00000030463	pc	0	0.04	0
ENSMUSG00000058396	pc	0.16	0.16	0.26
ENSMUSG00000063972	pc	0.67	0.58	0.9
ENSMUSG00000070570	pc	0.63	0.21	0.82
ENSMUSG00000043157	pc	0.14	0.15	0.1
ENSMUSG00000031652	pc	0.42	0.3	0.77
ENSMUSG00000027636	pc	0.29	0.39	0.92
ENSMUSG00000054013	pc	0.39	0.04	0.85
ENSMUSG00000032398	pc	0.24	0.08	0.98
ENSMUSG00000015944	pc	0.24	0.21	0.89
ENSMUSG00000040640	pc	0.56	0.67	0.84
ENSMUSG00000058173	pc	0.27	0.12	0.19
ENSMUSG00000030401	pc	0.69	0.15	0.95
ENSMUSG00000028718	pc	0.55	0.26	0.96
ENSMUSG00000023931	pc	0.55	0.12	0.98
ENSMUSG00000026812	pc	0.49	0.07	0.93
ENSMUSG00000024909	pc	0.61	0.56	0.92
ENSMUSG00000028298	pc	0.49	0.71	0.51
ENSMUSG00000048911	pc	0.28	0.65	0.84
ENSMUSG00000046345	pc	0.46	0.25	0.99
ENSMUSG00000037410	pc	0.28	0.2	0.8
ENSMUSG00000038987	pc	0.62	0.12	0.83
ENSMUSG00000032966	pc	0.7	0.29	0.76
ENSMUSG00000035890	pc	0.61	0.32	0.87
ENSMUSG00000009633	pc	0.25	0.02	0.06
ENSMUSG00000022354	pc	0.74	0.02	1
ENSMUSG00000109156	pc	0.74	0.19	0.79
ENSMUSG00000037007	pc	0.32	0.18	0.73
ENSMUSG00000023022	pc	0.54	0.59	0.88
ENSMUSG00000043468	pc	0.19	0.15	0.02
ENSMUSG00000110185	pc	0.99	0.87	NA
ENSMUSG00000034118	pc	0.62	0.51	0.79
ENSMUSG00000041747	pc	0.38	0	0.97
ENSMUSG00000022678	pc	0.3	0.41	0.81
ENSMUSG00000053436	pc	0.6	0.46	0.87
ENSMUSG00000009621	pc	0.53	0.03	0.95
ENSMUSG00000026628	pc	0.53	0.61	0.99
ENSMUSG00000050675	pc	0.2	0.11	0.4
ENSMUSG00000041840	pc	0.43	0.28	0.7
ENSMUSG00000021501	pc	0.53	0	0.79
ENSMUSG00000024045	pc	0.22	0.06	0.88
ENSMUSG00000032456	pc	0.24	0.33	0.59
ENSMUSG00000067767	pc	0.19	0.05	0.52
ENSMUSG00000055717	pc	0.78	0.42	0.9
ENSMUSG00000045409	pc	0.45	0.57	0.8
ENSMUSG00000046330	pc	0.35	0.36	0.83
ENSMUSG00000031669	pc	0.42	0.04	0.99
ENSMUSG00000053475	pc	0.65	0.24	1
ENSMUSG00000029802	pc	0.32	0.38	0.64
ENSMUSG00000026473	pc	0.59	0.3	0.93
ENSMUSG00000023926	pc	0.37	0.06	0.98
ENSMUSG00000022372	pc	0.27	0.43	0.82
ENSMUSG00000070563	pc	0.32	0.01	NA
ENSMUSG00000055760	pc	0.44	0.11	0.63
ENSMUSG00000021997	pc	0.23	0.03	0.75
ENSMUSG00000044162	pc	0.17	0.93	0.89
ENSMUSG00000074500	pc	0.14	0.13	0.3
ENSMUSG00000064141	pc	0.42	0.15	0.67
ENSMUSG00000078941	pc	0.47	0.02	1
ENSMUSG00000000563	pc	0.38	0.16	0.74
ENSMUSG00000041052	pc	0.25	0.15	0.98
ENSMUSG00000034729	pc	0.24	0.35	0.65
ENSMUSG00000029093	pc	0.37	0.15	0.86
ENSMUSG00000002129	pc	0.52	0.12	0.96
ENSMUSG00000021556	pc	0.29	0.22	0.71
ENSMUSG00000004056	pc	0.37	0.66	0.85
ENSMUSG00000020609	pc	0.59	0.16	0.91
ENSMUSG00000029767	pc	0.59	0.3	0.86
ENSMUSG00000079428	pc	0.43	0.58	0.33
ENSMUSG00000025646	pc	0.67	0.1	0.93
ENSMUSG00000024810	pc	0.14	0.13	0.7
ENSMUSG00000023938	pc	0.59	0.11	0.95
ENSMUSG00000037722	pc	0.11	0.06	0.53
ENSMUSG00000026980	pc	0.62	0.03	0.96
ENSMUSG00000032855	pc	0.53	0.07	0.89
ENSMUSG00000028228	pc	0.36	0.26	0.93
ENSMUSG00000032409	pc	0.84	0.08	0.98
ENSMUSG00000024083	pc	0.75	0.39	1
ENSMUSG00000038759	pc	0.87	0.14	0.98
ENSMUSG00000051335	pc	0.23	0	0.75
ENSMUSG00000071847	pc	0.4	0.11	0.73
ENSMUSG00000115404	pc	0.19	0.16	0.21
ENSMUSG00000004540	pc	0.05	0.05	0.17
ENSMUSG00000040435	pc	0.19	0.09	0.7
ENSMUSG00000038968	pc	0.09	0.02	0.39
ENSMUSG00000044641	pc	0.46	0.56	0.8
ENSMUSG00000028730	pc	0.81	0.19	0.92
ENSMUSG00000046096	pc	0.77	0.44	0.64
ENSMUSG00000025431	pc	0.18	0.15	0.63
ENSMUSG00000020917	pc	0.77	0.32	0.94
ENSMUSG00000062859	pc	0.47	0.56	0.61
ENSMUSG00000008932	pc	0.51	0.06	0.95
ENSMUSG00000051251	pc	0.34	0.8	1
ENSMUSG00000028688	pc	0.54	0.12	0.81
ENSMUSG00000041757	pc	0.45	0.99	0.95
ENSMUSG00000094219	pc	0.76	0.11	0.99
ENSMUSG00000052955	pc	0.43	0.09	0.68
ENSMUSG00000051663	pc	0.73	0.86	NA
ENSMUSG00000025241	pc	0.42	0.16	0.89
ENSMUSG00000027347	pc	0.55	0.02	0.99
ENSMUSG00000024429	pc	0.68	0	0.99
ENSMUSG00000029245	pc	0.57	0.28	1
ENSMUSG00000034799	pc	0.72	0.18	0.98
ENSMUSG00000037795	pc	0.51	0.12	0.9
ENSMUSG00000004018	pc	0.82	0.05	0.93
ENSMUSG00000031592	pc	0.73	0.43	0.95
ENSMUSG00000021700	pc	0.32	0.48	0.9
ENSMUSG00000062638	pc	0.24	0.1	0.76
ENSMUSG00000023945	pc	0.37	0.02	0.89
ENSMUSG00000026288	pc	0.57	0.49	0.88
ENSMUSG00000074997	pc	0.12	0.28	0.04
ENSMUSG00000028461	pc	0.52	0.12	0.91
ENSMUSG00000051985	pc	0.25	0.17	0.7
ENSMUSG00000047810	pc	0.56	0.12	0.88
ENSMUSG00000094724	pc	0.2	0.17	0.41
ENSMUSG00000035686	pc	0.32	0.04	0.98
ENSMUSG00000027524	pc	0.21	0.14	0.71
ENSMUSG00000043557	pc	0.48	0.67	0.8
ENSMUSG00000055746	pc	0.03	0.01	0.01
ENSMUSG00000037355	pc	0.19	0.3	0.77
ENSMUSG00000030528	pc	0.43	0.08	0.91
ENSMUSG00000026399	pc	0.13	0.06	0.69
ENSMUSG00000071047	pc	0.28	0.02	0.7
ENSMUSG00000040372	pc	0.52	0.08	0.5
ENSMUSG00000038248	pc	0.86	0.68	0.93
ENSMUSG00000024905	pc	0.24	0.12	0.87
ENSMUSG00000109446	pc	0.45	0	0.77
ENSMUSG00000026885	pc	0.52	0.47	0.87
ENSMUSG00000030249	pc	0.57	0.23	0.95
ENSMUSG00000043424	pc	0.77	0.15	NA
ENSMUSG00000038398	pc	0.39	0.24	0.8
ENSMUSG00000001419	pc	0.54	0.27	0.89
ENSMUSG00000034801	pc	0.9	0.5	1
ENSMUSG00000057541	pc	0.5	0.1	0.95
ENSMUSG00000075284	pc	0.49	0.36	0.79
ENSMUSG00000020682	pc	0.42	0.08	0.94
ENSMUSG00000010175	pc	0.7	0.59	0.93
ENSMUSG00000061356	pc	0.48	0.16	0.68
ENSMUSG00000045282	pc	0.11	0.02	0.26
ENSMUSG00000041592	pc	0.57	0.45	0.97
ENSMUSG00000031913	pc	0.79	0.01	1
ENSMUSG00000039962	pc	0.08	0.01	0.06
ENSMUSG00000048967	pc	0.38	0.2	0.85
ENSMUSG00000038763	pc	0.44	0.12	0.98
ENSMUSG00000008318	pc	0.37	0.26	0.81
ENSMUSG00000034265	pc	0.38	0.1	0.69
ENSMUSG00000035754	pc	0.32	0.07	0.89
ENSMUSG00000036333	pc	0.52	0.15	0.95
ENSMUSG00000064330	pc	0.13	0.15	0.68
ENSMUSG00000035863	pc	0.27	0.27	0.73
ENSMUSG00000031543	pc	0.66	0.39	0.97
ENSMUSG00000036432	pc	0.49	0.23	0.42
ENSMUSG00000022336	pc	0.82	0.07	0.96
ENSMUSG00000047492	pc	0.33	0.59	0.87
ENSMUSG00000071356	pc	0.22	0.04	0.42
ENSMUSG00000030103	pc	0.64	0.37	1
ENSMUSG00000019846	pc	0.79	0.27	1
ENSMUSG00000075229	pc	0.51	0.21	0.73
ENSMUSG00000063253	pc	0.57	0.22	0.77
ENSMUSG00000005871	pc	0.74	0.22	0.88
ENSMUSG00000011884	pc	0.51	0.23	0.94
ENSMUSG00000025486	pc	0.34	0.19	0.58
ENSMUSG00000071650	pc	0.8	0.27	0.99
ENSMUSG00000031155	pc	0.76	0.63	0.93
ENSMUSG00000028911	pc	0.9	0.38	0.92
ENSMUSG00000057604	pc	0.68	0.51	0.99
ENSMUSG00000015405	pc	0.54	0.39	0.98
ENSMUSG00000071311	pc	0.24	0.04	NA
ENSMUSG00000051224	pc	0.25	0.09	0.25
ENSMUSG00000038738	pc	0.55	0.55	0.95
ENSMUSG00000037134	pc	0.64	0.3	0.96
ENSMUSG00000000439	pc	0.29	0.24	0.76
ENSMUSG00000035372	pc	0.13	0.11	0.63
ENSMUSG00000025533	pc	0.41	0.24	0.79
ENSMUSG00000036966	pc	0.57	0.45	0.82
ENSMUSG00000034575	pc	0.52	0.21	0.85
ENSMUSG00000041375	pc	0.4	0.11	0.76
ENSMUSG00000057193	pc	0.55	0.15	0.96
ENSMUSG00000046719	pc	0.44	0.58	0.66
ENSMUSG00000025932	pc	0.79	1	1
ENSMUSG00000068876	pc	0.52	0.42	0.89
ENSMUSG00000059689	pc	0.65	0.25	0.49
ENSMUSG00000051146	pc	0.93	0.91	1
ENSMUSG00000022686	pc	0.31	0.04	0.15
ENSMUSG00000025473	pc	0.31	0.06	0.72
ENSMUSG00000051504	pc	0.19	0.16	0.33
ENSMUSG00000055555	pc	0.12	0.08	0.88
ENSMUSG00000042102	pc	0.77	0.05	1
ENSMUSG00000047766	pc	0.52	0.23	0.83
ENSMUSG00000031896	pc	0.53	0.19	0.79
ENSMUSG00000043998	pc	0.82	0.45	NA
ENSMUSG00000027247	pc	0.41	0.32	0.74
ENSMUSG00000063358	pc	0.47	0.34	0.85
ENSMUSG00000095263	pc	0.07	0.03	0.07
ENSMUSG00000063145	pc	0.73	0.03	1
ENSMUSG00000055707	pc	0.29	0.15	0.55
ENSMUSG00000031216	pc	0.53	0.28	0.94
ENSMUSG00000029235	pc	0.65	0.08	1
ENSMUSG00000024012	pc	0.54	0.07	0.76
ENSMUSG00000020003	pc	0.22	0.11	1
ENSMUSG00000078593	pc	0.4	0.21	1
ENSMUSG00000005378	pc	0.44	0.06	0.83
ENSMUSG00000001707	pc	0.31	0.1	0.99
ENSMUSG00000020205	pc	0.61	0.31	0.53
ENSMUSG00000049493	pc	0.61	0.22	0.97
ENSMUSG00000021732	pc	0.7	0.51	1
ENSMUSG00000021751	pc	0.35	0.09	0.85
ENSMUSG00000034488	pc	0.41	0.26	0.95
ENSMUSG00000037750	pc	0.92	0.76	1
ENSMUSG00000051590	pc	0.58	0.24	0.97
ENSMUSG00000031125	pc	0.15	0.16	0.34
ENSMUSG00000010663	pc	0.41	0.19	0.99
ENSMUSG00000054958	pc	0.81	0.06	1
ENSMUSG00000043897	pc	0.35	0.07	0.7
ENSMUSG00000003778	pc	0.56	0.48	0.86
ENSMUSG00000051950	pc	0.28	0.23	0.89
ENSMUSG00000027580	pc	0.36	0.22	0.67
ENSMUSG00000005148	pc	0.71	0.71	1
ENSMUSG00000107677	pc	0.15	0.22	0.08
ENSMUSG00000031444	pc	0.38	0.05	0.7
ENSMUSG00000020018	pc	0.38	0.02	0.75
ENSMUSG00000078570	pc	0.92	0.76	0.96
ENSMUSG00000060429	pc	0.48	0.14	0.84
ENSMUSG00000072934	pc	0.13	0.13	0.41
ENSMUSG00000045039	pc	0.79	0.46	0.98
ENSMUSG00000050866	pc	0.17	0.13	0.97
ENSMUSG00000062619	pc	0.17	0.03	NA
ENSMUSG00000066936	pc	0.03	0.08	NA
ENSMUSG00000048988	pc	0.31	0.34	0.7
ENSMUSG00000044092	pc	0.03	0.09	0.08
ENSMUSG00000071104	pc	0.65	0.17	0.91
ENSMUSG00000022329	pc	0.63	0.32	0.8
ENSMUSG00000028654	pc	0.67	0.51	0.8
ENSMUSG00000026393	pc	0.36	0.15	0.8
ENSMUSG00000055485	pc	0.45	0.95	0.91
ENSMUSG00000002250	pc	0.48	0.28	0.9
ENSMUSG00000032068	pc	0.14	0.22	0.49
ENSMUSG00000022494	pc	0.3	1	0.79
ENSMUSG00000038836	pc	0.25	0.14	0.79
ENSMUSG00000026456	pc	0.33	0	0.91
ENSMUSG00000059534	pc	0.34	0.02	0.5
ENSMUSG00000033460	pc	0.38	0.27	0.33
ENSMUSG00000043388	pc	0.34	0.27	0.86
ENSMUSG00000043635	pc	0.67	1	0.97
ENSMUSG00000049872	pc	0.21	0.36	0.54
ENSMUSG00000099856	pc	0.11	0.02	0.14
ENSMUSG00000063232	pc	0.47	0.11	0.58
ENSMUSG00000071280	pc	0.7	0.4	NA
ENSMUSG00000015850	pc	0.57	0.04	0.89
ENSMUSG00000048329	pc	0.48	0.02	NA
ENSMUSG00000066513	pc	0.19	0.06	0.5
ENSMUSG00000079450	pc	0	0	0
ENSMUSG00000068264	pc	0.32	0.14	0.47
ENSMUSG00000037890	pc	0.62	0.13	0.98
ENSMUSG00000091814	pc	0	0	0.01
ENSMUSG00000068134	pc	0.24	0.19	0.45
ENSMUSG00000021294	pc	0.43	0.12	0.89
ENSMUSG00000024680	pc	0.12	0.05	0.68
ENSMUSG00000042682	pc	0.41	0	0.99
ENSMUSG00000017718	pc	0.17	0.16	0.82
ENSMUSG00000109901	pc	0.41	0.06	NA
ENSMUSG00000037973	pc	0.17	0.25	0.85
ENSMUSG00000029321	pc	0.38	0.29	0.87
ENSMUSG00000004630	pc	0.31	0.34	0.64
ENSMUSG00000018411	pc	0.49	0.34	0.95
ENSMUSG00000014243	pc	0.45	0.14	0.9
ENSMUSG00000000028	pc	0.71	0.17	0.88
ENSMUSG00000031354	pc	0.81	0.59	0.93
ENSMUSG00000028890	pc	0.64	0.19	0.83
ENSMUSG00000022893	pc	0.54	0.08	0.92
ENSMUSG00000055319	pc	0.62	0.08	0.92
ENSMUSG00000026857	pc	0.37	0.33	0.54
ENSMUSG00000027875	pc	0.45	0.16	0.71
ENSMUSG00000079278	pc	0.26	0.12	0.98
ENSMUSG00000032733	pc	0.18	0.27	0.41
ENSMUSG00000050148	pc	0.86	0.76	NA
ENSMUSG00000021468	pc	0.37	0.08	0.79
ENSMUSG00000031976	pc	0.35	0.04	0.74
ENSMUSG00000034189	pc	0.26	0.17	0.72
ENSMUSG00000049122	pc	0.62	0.13	1
ENSMUSG00000057058	pc	0.42	0.82	0.85
ENSMUSG00000024914	pc	0.76	0.59	0.8
ENSMUSG00000042590	pc	0.67	0.32	0.96
ENSMUSG00000014158	pc	0.5	0.41	0.88
ENSMUSG00000054931	pc	0.23	0.17	0.88
ENSMUSG00000078787	pc	0.23	0.12	0.3
ENSMUSG00000029036	pc	0.42	0.22	0.86
ENSMUSG00000054727	pc	0.16	0.19	0.33
ENSMUSG00000029920	pc	0.8	0.17	0.98
ENSMUSG00000010064	pc	0.46	0.68	0.8
ENSMUSG00000028133	pc	0.46	0.28	0.54
ENSMUSG00000035000	pc	0.51	0.59	0.92
ENSMUSG00000025428	pc	0.69	0.08	0.95
ENSMUSG00000074671	pc	0.16	0.02	0.58
ENSMUSG00000074680	pc	0.14	0.08	0.87
ENSMUSG00000060579	pc	0.44	0.23	0.62
ENSMUSG00000056812	pc	0.26	0.23	0.69
ENSMUSG00000068079	pc	0.8	0.21	1
ENSMUSG00000021743	pc	0.85	0.86	0.89
ENSMUSG00000029464	pc	0.3	0.01	0.99
ENSMUSG00000042372	pc	0.66	0.21	0.75
ENSMUSG00000032011	pc	0.29	0.32	0.86
ENSMUSG00000026273	pc	0.18	0.09	0.75
ENSMUSG00000053198	pc	0.57	0.29	0.98
ENSMUSG00000039059	pc	0.44	0.65	0.83
ENSMUSG00000095609	pc	0.05	0.05	0.16
ENSMUSG00000057762	pc	0.29	0.03	NA
ENSMUSG00000042699	pc	0.74	0.15	0.9
ENSMUSG00000087408	pc	0.61	0.14	0.99
ENSMUSG00000009378	pc	0.27	0.27	0.52
ENSMUSG00000039431	pc	0.45	0.28	0.96
ENSMUSG00000047641	pc	0.5	0.16	0.94
ENSMUSG00000072949	pc	0.44	0.04	0.4
ENSMUSG00000000876	pc	0.25	0.16	0.42
ENSMUSG00000068854	pc	0.2	0.41	NA
ENSMUSG00000026691	pc	0.55	0.06	0.85
ENSMUSG00000037761	pc	0.75	0	0.98
ENSMUSG00000051716	pc	0.08	0.08	0.02
ENSMUSG00000021538	pc	0.29	0.49	0.87
ENSMUSG00000094430	pc	0.24	0.03	0.77
ENSMUSG00000035582	pc	0.2	0.12	0.82
ENSMUSG00000041762	pc	0.54	0.11	0.84
ENSMUSG00000045518	pc	0.44	0.14	0.75
ENSMUSG00000009145	pc	0.55	0.39	0.95
ENSMUSG00000032413	pc	0.66	0.19	0.95
ENSMUSG00000070643	pc	0.53	0.51	0.94
ENSMUSG00000102312	pc	0.63	0.08	1
ENSMUSG00000002103	pc	0.42	0.39	0.9
ENSMUSG00000038079	pc	0.63	0.35	0.79
ENSMUSG00000072974	pc	0.29	0.06	0.99
ENSMUSG00000009585	pc	0.13	0.11	0.33
ENSMUSG00000012819	pc	0.81	0.38	0.89
ENSMUSG00000020413	pc	0.15	0	0.83
ENSMUSG00000055184	pc	0.34	0.71	0.87
ENSMUSG00000048826	pc	0.13	0.19	0.49
ENSMUSG00000045210	pc	0.71	0.32	1
ENSMUSG00000028189	pc	0.17	0.01	0.85
ENSMUSG00000031636	pc	0.63	0.28	1
ENSMUSG00000031782	pc	0.44	0.22	0.95
ENSMUSG00000002346	pc	0.32	0.16	0.87
ENSMUSG00000040694	pc	0.76	0.02	0.97
ENSMUSG00000073063	pc	0.2	0.22	0.76
ENSMUSG00000057697	pc	0.04	0.01	NA
ENSMUSG00000030986	pc	0.35	0.36	0.68
ENSMUSG00000074129	pc	0.61	0.22	0.87
ENSMUSG00000039830	pc	0.39	0.29	0.61
ENSMUSG00000030399	pc	0.36	0.3	0.66
ENSMUSG00000041488	pc	0.31	0.26	0.92
ENSMUSG00000035431	pc	0.42	0.18	0.25
ENSMUSG00000056952	pc	0.33	0.19	0.81
ENSMUSG00000042622	pc	0.22	0.39	0.61
ENSMUSG00000032913	pc	0.49	0.2	0.89
ENSMUSG00000053253	pc	0.62	0.25	0.87
ENSMUSG00000033502	pc	0.64	0.72	0.94
ENSMUSG00000021622	pc	0.78	0.08	0.96
ENSMUSG00000040855	pc	0.54	0.44	0.92
ENSMUSG00000006930	pc	0.27	0.12	0.5
ENSMUSG00000036533	pc	0.35	0.26	0.31
ENSMUSG00000031386	pc	0.71	0	0.96
ENSMUSG00000001156	pc	0.6	0.13	0.89
ENSMUSG00000052144	pc	0.79	0.42	0.94
ENSMUSG00000069303	pc	0.3	0.11	0.46
ENSMUSG00000051003	pc	0.1	0.12	0.07
ENSMUSG00000014453	pc	0.16	0.06	0.93
ENSMUSG00000090707	pc	0	0	0.01
ENSMUSG00000064363	pc	NA	NA	NA
ENSMUSG00000033106	pc	0.51	0.13	0.88
ENSMUSG00000029131	pc	0.31	0.1	0.84
ENSMUSG00000041062	pc	0.35	0.07	0.92
ENSMUSG00000038215	pc	0.35	0.14	0.67
ENSMUSG00000042240	pc	0.75	0.1	0.83
ENSMUSG00000059908	pc	0.25	0.02	0.55
ENSMUSG00000025742	pc	0.3	0.01	0.89
ENSMUSG00000090698	pc	0.34	0.41	1
ENSMUSG00000108127	pc	0.07	0.06	0.34
ENSMUSG00000026405	pc	0.18	0.19	0.66
ENSMUSG00000027215	pc	0.28	0.22	0.73
ENSMUSG00000032589	pc	0.81	0	0.97
ENSMUSG00000042997	pc	0.21	0.18	0.93
ENSMUSG00000002546	pc	0.26	0.24	0.82
ENSMUSG00000020081	pc	0.42	0.13	0.99
ENSMUSG00000034755	pc	0.51	0.43	0.55
ENSMUSG00000029369	pc	0.29	0.26	0.82
ENSMUSG00000024610	pc	0.51	0.45	0.84
ENSMUSG00000049719	pc	0.28	0.05	0.76
ENSMUSG00000032384	pc	0.55	0.58	0.87
ENSMUSG00000052917	pc	0.38	0.21	0.86
ENSMUSG00000024070	pc	0.56	0.28	0.93
ENSMUSG00000038718	pc	0.87	0.74	0.9
ENSMUSG00000030291	pc	0.35	0.08	0.74
ENSMUSG00000075402	pc	0.46	0.42	0.91
ENSMUSG00000070732	pc	0.32	0.24	0.83
ENSMUSG00000091002	pc	0.42	0.15	0.79
ENSMUSG00000030678	pc	0.82	0.92	1
ENSMUSG00000037885	pc	0.33	0	0.99
ENSMUSG00000031349	pc	0.36	0.18	0.76
ENSMUSG00000023914	pc	0.52	0.07	0.94
ENSMUSG00000069670	pc	0.61	0.03	0.71
ENSMUSG00000032615	pc	0.37	0.26	0.83
ENSMUSG00000038412	pc	0.23	0.01	0.5
ENSMUSG00000053769	pc	0.42	0.1	1
ENSMUSG00000038569	pc	0.44	0.14	0.84
ENSMUSG00000038866	pc	0.69	0.52	0.98
ENSMUSG00000032532	pc	0.27	0.19	0.5
ENSMUSG00000022889	pc	0.28	0.17	0.57
ENSMUSG00000042747	pc	0.5	0.76	0.87
ENSMUSG00000004462	pc	0.36	0.51	0.78
ENSMUSG00000034902	pc	0.35	0.28	0.87
ENSMUSG00000090223	pc	0.42	0.13	0.67
ENSMUSG00000031233	pc	0.66	0.1	0.35
ENSMUSG00000029512	pc	0.45	0.15	0.91
ENSMUSG00000049411	pc	0.18	0.23	0.82
ENSMUSG00000053909	pc	0.14	0.12	0.28
ENSMUSG00000027420	pc	0.5	0	0.98
ENSMUSG00000045404	pc	0.34	0.06	0.51
ENSMUSG00000025006	pc	0.63	0.58	0.93
ENSMUSG00000045328	pc	0.59	0.32	0.95
ENSMUSG00000031480	pc	0.42	0.11	0.82
ENSMUSG00000018865	pc	0.45	0.3	0.89
ENSMUSG00000000631	pc	0.76	0.48	0.95
ENSMUSG00000104713	pc	0.24	0.16	0.46
ENSMUSG00000026253	pc	0.43	0.33	0.9
ENSMUSG00000078958	pc	0.43	0.09	0.72
ENSMUSG00000057842	pc	0.05	0	0.08
ENSMUSG00000097918	pc	0.49	0.06	NA
ENSMUSG00000028832	pc	0.8	0.25	0.85
ENSMUSG00000041540	pc	0.74	1	0.87
ENSMUSG00000024777	pc	0.77	0.31	0.96
ENSMUSG00000045776	pc	0.31	0.9	0.66
ENSMUSG00000034453	pc	0.67	0.09	0.97
ENSMUSG00000011837	pc	0.25	0.11	0.69
ENSMUSG00000008036	pc	0.68	0.25	1
ENSMUSG00000078486	pc	0.16	0.12	0.82
ENSMUSG00000021234	pc	0.51	0.27	0.85
ENSMUSG00000031209	pc	0.55	0.91	0.88
ENSMUSG00000053819	pc	0.38	0.42	1
ENSMUSG00000001948	pc	0.51	0.18	0.82
ENSMUSG00000039463	pc	0.42	0	0.88
ENSMUSG00000020733	pc	0.56	0.24	0.94
ENSMUSG00000015441	pc	0.23	0.04	0.61
ENSMUSG00000015242	pc	0.44	0	0.79
ENSMUSG00000050229	pc	0.1	0	NA
ENSMUSG00000031691	pc	0.63	0.52	0.93
ENSMUSG00000021764	pc	0.32	0.45	0.6
ENSMUSG00000069707	pc	0.76	0.02	NA
ENSMUSG00000029290	pc	0.64	0.26	0.87
ENSMUSG00000019947	pc	0.81	0.99	0.93
ENSMUSG00000036459	pc	0.61	0.35	1
ENSMUSG00000043811	pc	0.65	0.3	0.75
ENSMUSG00000039637	pc	0.43	0.32	0.92
ENSMUSG00000053693	pc	0.85	0.37	0.98
ENSMUSG00000001175	pc	0.55	0.43	1
ENSMUSG00000006281	pc	0.63	0.19	0.95
ENSMUSG00000008789	pc	0.09	0.01	0.13
ENSMUSG00000055072	pc	0.21	0.1	NA
ENSMUSG00000021025	pc	0.8	0.73	0.83
ENSMUSG00000073460	pc	0.34	0.13	0.89
ENSMUSG00000038552	pc	0.48	0.27	0.65
ENSMUSG00000063316	pc	0.54	0.07	0.82
ENSMUSG00000030649	pc	0.18	0.52	0.58
ENSMUSG00000068227	pc	0.22	0.02	0.74
ENSMUSG00000015947	pc	0.2	0.1	0.82
ENSMUSG00000025968	pc	0.74	0	0.82
ENSMUSG00000024679	pc	0.07	0.03	0.37
ENSMUSG00000066361	pc	0.13	0.07	0.36
ENSMUSG00000021219	pc	0.34	0.45	0.88
ENSMUSG00000022204	pc	0.45	0.21	0.96
ENSMUSG00000027338	pc	0.11	0.35	0.25
ENSMUSG00000001657	pc	0.74	0.55	1
ENSMUSG00000024646	pc	0.19	0.07	0.66
ENSMUSG00000044807	pc	0.24	0.31	0.38
ENSMUSG00000018547	pc	0.42	0.52	1
ENSMUSG00000030814	pc	0.21	0.08	1
ENSMUSG00000078307	pc	0.63	0.61	0.68
ENSMUSG00000093550	pc	0.55	0.1	0.71
ENSMUSG00000022074	pc	0.05	0.14	0.3
ENSMUSG00000028517	pc	0.64	0.58	0.78
ENSMUSG00000021265	pc	0.38	0.12	0.99
ENSMUSG00000051256	pc	0.53	0.45	0.9
ENSMUSG00000025216	pc	0.77	0.85	1
ENSMUSG00000079025	pc	0.12	0.04	0.54
ENSMUSG00000019852	pc	0.47	0.32	0.95
ENSMUSG00000022306	pc	0.75	0.84	0.85
ENSMUSG00000030156	pc	0.25	0.26	0.93
ENSMUSG00000034342	pc	0.36	0.3	0.8
ENSMUSG00000048787	pc	0.56	0.86	0.79
ENSMUSG00000046093	pc	0.39	0.73	0.69
ENSMUSG00000031027	pc	0.51	0	0.8
ENSMUSG00000048897	pc	0.64	0.69	0.85
ENSMUSG00000051041	pc	0.42	0.51	1
ENSMUSG00000038648	pc	0.29	0.36	0.94
ENSMUSG00000048039	pc	0.33	0	0.71
ENSMUSG00000024217	pc	0.5	0.05	0.7
ENSMUSG00000050468	pc	0.27	0.07	0.85
ENSMUSG00000028347	pc	0.93	0.84	0.93
ENSMUSG00000049929	pc	0.58	0.76	0.85
ENSMUSG00000046337	pc	0.35	0.06	0.77
ENSMUSG00000035566	pc	0.75	0.49	1
ENSMUSG00000049422	pc	0.08	0.37	0.56
ENSMUSG00000068392	pc	0.26	0.02	NA
ENSMUSG00000036480	pc	0.58	0.54	0.93
ENSMUSG00000078604	pc	0.18	0.05	0.25
ENSMUSG00000018196	pc	0.14	0.03	0.47
ENSMUSG00000050357	pc	0.74	0.34	0.98
ENSMUSG00000028825	pc	0.34	0.2	0.82
ENSMUSG00000027716	pc	0.83	0.07	0.99
ENSMUSG00000018986	pc	0.05	0.2	0.11
ENSMUSG00000020120	pc	0.36	0.24	0.95
ENSMUSG00000043587	pc	0.42	0.6	0.56
ENSMUSG00000000204	pc	0.06	0.05	0.1
ENSMUSG00000063779	pc	0.26	0.03	0.34
ENSMUSG00000073557	pc	0.36	0.49	0.89
ENSMUSG00000032175	pc	0.45	0.05	0.87
ENSMUSG00000084782	pc	0.29	0.07	0.51
ENSMUSG00000051262	pc	0.12	0.14	0.14
ENSMUSG00000045030	pc	0.16	0	0.04
ENSMUSG00000028184	pc	0.75	0.88	0.97
ENSMUSG00000074677	pc	0.11	0.09	0.21
ENSMUSG00000022837	pc	0.56	0.17	0.87
ENSMUSG00000032064	pc	0.57	0.09	0.93
ENSMUSG00000028475	pc	0.1	0.16	0.26
ENSMUSG00000067438	pc	0.31	0.35	0.75
ENSMUSG00000035238	pc	0.4	0	1
ENSMUSG00000031993	pc	0.34	0.25	0.75
ENSMUSG00000050043	pc	0.43	0.27	0.82
ENSMUSG00000074971	pc	0.36	0.31	NA
ENSMUSG00000019773	pc	0.47	0.19	0.83
ENSMUSG00000044122	pc	0.38	0.12	0.58
ENSMUSG00000044748	pc	0.21	0.02	0.11
ENSMUSG00000028862	pc	0.77	0	0.98
ENSMUSG00000027301	pc	0.55	0.18	0.98
ENSMUSG00000079317	pc	0.38	0.09	0.91
ENSMUSG00000079497	pc	0.37	0.19	0.66
ENSMUSG00000049721	pc	0.46	0.45	0.41
ENSMUSG00000028965	pc	0.14	0.19	0.7
ENSMUSG00000010307	pc	0.6	0.23	0.91
ENSMUSG00000032500	pc	0.44	0.26	0.79
ENSMUSG00000055204	pc	0.88	0.96	0.98
ENSMUSG00000027346	pc	0.62	0.36	0.93
ENSMUSG00000062545	pc	0.21	0.04	NA
ENSMUSG00000024654	pc	0.19	0.06	0.74
ENSMUSG00000045348	pc	0.6	0.88	0.93
ENSMUSG00000021706	pc	0.66	0.12	0.97
ENSMUSG00000047446	pc	0.41	0.41	0.37
ENSMUSG00000094845	pc	0.26	0.12	1
ENSMUSG00000028467	pc	0.65	0	1
ENSMUSG00000038057	pc	0.39	0.03	0.01
ENSMUSG00000016128	pc	0.57	0.49	0.95
ENSMUSG00000019579	pc	0.16	0.04	0.95
ENSMUSG00000031617	pc	0.27	0.26	0.79
ENSMUSG00000035572	pc	0.4	0.19	0.94
ENSMUSG00000019948	pc	0.63	0.19	0.83
ENSMUSG00000042686	pc	0.86	0.29	1
ENSMUSG00000051695	pc	0.98	0	1
ENSMUSG00000058976	pc	0.1	0	0
ENSMUSG00000063659	pc	0.82	1	0.89
ENSMUSG00000019907	pc	0.88	0.73	1
ENSMUSG00000021898	pc	0.69	0.27	0.94
ENSMUSG00000086598	pc	0.45	0.11	0.86
ENSMUSG00000094992	pc	0.12	0.1	0.37
ENSMUSG00000030283	pc	0.29	0.25	0.9
ENSMUSG00000001473	pc	0.46	0.11	0.73
ENSMUSG00000068923	pc	0.51	0.37	0.63
ENSMUSG00000068747	pc	0.54	0.2	0.98
ENSMUSG00000034274	pc	0.81	0.09	0.94
ENSMUSG00000025269	pc	0.19	0.41	0.67
ENSMUSG00000020061	pc	0.87	0.09	0.99
ENSMUSG00000040340	pc	0.19	0.13	0.87
ENSMUSG00000046167	pc	0.32	0.34	1
ENSMUSG00000092097	pc	0.43	0.01	NA
ENSMUSG00000051323	pc	0.74	0.4	0.92
ENSMUSG00000070424	pc	0.44	0.13	0.55
ENSMUSG00000095253	pc	0.16	0.21	0.16
ENSMUSG00000063800	pc	0.68	0.11	0.98
ENSMUSG00000028524	pc	0.59	1	0.97
ENSMUSG00000056666	pc	0.38	0.06	0.99
ENSMUSG00000017119	pc	0.65	0.23	0.78
ENSMUSG00000031077	pc	0.18	0	0.7
ENSMUSG00000029516	pc	0.76	0.46	0.93
ENSMUSG00000027597	pc	0.51	0.22	0.89
ENSMUSG00000028962	pc	0.73	0.55	0.98
ENSMUSG00000020440	pc	0.86	0.18	0.84
ENSMUSG00000030217	pc	0.26	0.05	0.73
ENSMUSG00000029250	pc	0.91	0	0.98
ENSMUSG00000026806	pc	0.44	0.45	0.93
ENSMUSG00000051079	pc	0.36	0.15	0.92
ENSMUSG00000037263	pc	0.25	0.04	0.78
ENSMUSG00000069085	pc	0.36	0.15	0.87
ENSMUSG00000021458	pc	0.33	0.79	0.89
ENSMUSG00000029221	pc	0.35	0.08	0.97
ENSMUSG00000023075	pc	0.71	0	1
ENSMUSG00000018379	pc	0.51	0.66	1
ENSMUSG00000047746	pc	0.38	0.43	0.86
ENSMUSG00000069744	pc	0.27	0.85	0.84
ENSMUSG00000032525	pc	0.76	0.16	0.97
ENSMUSG00000054405	pc	0.77	0.12	0.89
ENSMUSG00000024675	pc	0.16	0.15	0.51
ENSMUSG00000001909	pc	0.36	0.08	0.81
ENSMUSG00000029648	pc	0.43	0.61	0.93
ENSMUSG00000010505	pc	0.51	0.85	0.93
ENSMUSG00000050961	pc	0	0.1	0.02
ENSMUSG00000046215	pc	0.41	0	NA
ENSMUSG00000003423	pc	0.39	0.14	0.76
ENSMUSG00000033697	pc	0.46	0.48	0.65
ENSMUSG00000089942	pc	0.07	0.01	0.23
ENSMUSG00000021699	pc	0.71	0.83	0.93
ENSMUSG00000040525	pc	0.3	0.11	0.74
ENSMUSG00000035399	pc	0.66	0.44	0.72
ENSMUSG00000038072	pc	0.41	0.16	0.73
ENSMUSG00000045631	pc	0.32	0.16	0.9
ENSMUSG00000032518	pc	0.5	0.08	0.85
ENSMUSG00000079699	pc	0.17	0.03	0.19
ENSMUSG00000027794	pc	0.35	0.12	0.9
ENSMUSG00000055782	pc	0.48	0.55	0.99
ENSMUSG00000021559	pc	0.69	0.09	0.9
ENSMUSG00000022748	pc	0.48	0.17	0.95
ENSMUSG00000074228	pc	0.71	0.16	NA
ENSMUSG00000023046	pc	0.58	0.09	0.97
ENSMUSG00000038594	pc	0.43	0.3	0.91
ENSMUSG00000026358	pc	0.22	0.22	1
ENSMUSG00000029868	pc	0.46	0.25	0.99
ENSMUSG00000030851	pc	0.32	0.21	0.79
ENSMUSG00000022650	pc	0.15	0.01	0.2
ENSMUSG00000025165	pc	0.19	0.41	0.38
ENSMUSG00000084346	pc	0.25	0.03	0.42
ENSMUSG00000056888	pc	0.35	0.25	0.79
ENSMUSG00000098134	pc	0.59	0.07	NA
ENSMUSG00000022948	pc	0.32	0.15	0.57
ENSMUSG00000049028	pc	0.16	0.06	0.3
ENSMUSG00000093945	pc	0	0	0
ENSMUSG00000035355	pc	0.76	0.46	1
ENSMUSG00000050530	pc	0.63	0.47	0.86
ENSMUSG00000027552	pc	0.49	0.61	0.76
ENSMUSG00000052926	pc	0.29	0.02	0.73
ENSMUSG00000028540	pc	0.45	0.23	0.84
ENSMUSG00000051518	pc	0.28	0.16	0.55
ENSMUSG00000044308	pc	0.89	0.18	0.99
ENSMUSG00000074259	pc	0.21	0.13	0.84
ENSMUSG00000090124	pc	0.15	0.09	0.78
ENSMUSG00000045967	pc	0.67	0.45	1
ENSMUSG00000062480	pc	0.47	0.04	0.85
ENSMUSG00000043932	pc	0.07	0.06	0.27
ENSMUSG00000031167	pc	0.24	0.02	0.89
ENSMUSG00000026923	pc	0.75	0.25	0.86
ENSMUSG00000022382	pc	0.46	0.9	0.9
ENSMUSG00000091764	pc	0.1	0.35	0.33
ENSMUSG00000026526	pc	0.46	0.14	0.83
ENSMUSG00000031641	pc	0.26	0.25	0.6
ENSMUSG00000004929	pc	0.6	0.13	0.97
ENSMUSG00000037935	pc	0.64	0.05	1
ENSMUSG00000033014	pc	0.71	0.28	0.96
ENSMUSG00000027752	pc	0.57	0.33	0.94
ENSMUSG00000006705	pc	0.32	0.38	0.82
ENSMUSG00000040412	pc	0.53	0.58	0.9
ENSMUSG00000027168	pc	0.66	0.73	0.97
ENSMUSG00000002325	pc	0.31	0.15	0.81
ENSMUSG00000078650	pc	0.38	0.48	0.97
ENSMUSG00000026568	pc	0.37	0.4	0.72
ENSMUSG00000016262	pc	0.67	0.68	0.78
ENSMUSG00000090231	pc	0.72	0	0.97
ENSMUSG00000001802	pc	0.52	0.01	0.8
ENSMUSG00000022610	pc	0.52	0.16	0.94
ENSMUSG00000046605	pc	0.31	0.31	0.6
ENSMUSG00000085683	pc	0.13	0.32	0.25
ENSMUSG00000001751	pc	0.57	0.24	0.72
ENSMUSG00000031818	pc	0.56	0.05	0.77
ENSMUSG00000064061	pc	0.54	0.11	0.94
ENSMUSG00000028692	pc	0.63	0.26	0.89
ENSMUSG00000027660	pc	0.64	0.59	0.84
ENSMUSG00000022603	pc	0.29	0.14	0.6
ENSMUSG00000060314	pc	0.1	0	0.06
ENSMUSG00000003199	pc	0.68	0.06	0.95
ENSMUSG00000038570	pc	0.25	0.1	0.45
ENSMUSG00000046282	pc	0.16	0.1	0.28
ENSMUSG00000096969	pc	0.19	0.18	NA
ENSMUSG00000026915	pc	0.38	0.9	0.77
ENSMUSG00000043144	pc	0.27	0.03	0.89
ENSMUSG00000038623	pc	0.57	0.03	0.95
ENSMUSG00000045114	pc	0.63	0.88	0.99
ENSMUSG00000018923	pc	0.38	0.5	0.83
ENSMUSG00000040466	pc	0.49	0.19	0.76
ENSMUSG00000074715	pc	0.11	0.15	0.76
ENSMUSG00000029171	pc	0.45	0.19	0.93
ENSMUSG00000042042	pc	0.46	0.18	0.84
ENSMUSG00000040860	pc	0.71	0.18	0.92
ENSMUSG00000028443	pc	0.29	0.39	0.53
ENSMUSG00000032633	pc	0.4	0.05	0.67
ENSMUSG00000042462	pc	0.55	0.14	1
ENSMUSG00000038135	pc	0.66	0.01	0.79
ENSMUSG00000006218	pc	0.47	0.13	0.91
ENSMUSG00000030421	pc	0.55	0.29	0.81
ENSMUSG00000075045	pc	0.01	0.03	NA
ENSMUSG00000024538	pc	0.51	0	0.99
ENSMUSG00000094805	pc	0.13	0.09	0.52
ENSMUSG00000072494	pc	0.44	0.17	0.52
ENSMUSG00000028894	pc	0.73	0.03	0.91
ENSMUSG00000021796	pc	0.49	0.28	0.88
ENSMUSG00000004071	pc	0.18	0.06	0.56
ENSMUSG00000028386	pc	0.45	0.03	1
ENSMUSG00000023143	pc	0.52	0.18	0.81
ENSMUSG00000038241	pc	0.68	0.46	0.95
ENSMUSG00000027224	pc	0.36	0.13	0.58
ENSMUSG00000047215	pc	0.26	0.17	0.83
ENSMUSG00000038010	pc	0.36	0	0.77
ENSMUSG00000039244	pc	0.61	0	0.92
ENSMUSG00000052749	pc	0.07	0.01	0.31
ENSMUSG00000030406	pc	0.31	0.28	0.81
ENSMUSG00000074575	pc	0.44	0.31	0.83
ENSMUSG00000029699	pc	0.62	0.21	0.83
ENSMUSG00000036557	pc	0.56	0.08	0.84
ENSMUSG00000024042	pc	0.4	0.53	0.8
ENSMUSG00000026110	pc	0.38	0.09	0.91
ENSMUSG00000029678	pc	0.31	0.37	0.75
ENSMUSG00000005583	pc	0.87	0.89	0.97
ENSMUSG00000033039	pc	0.28	0.58	0.85
ENSMUSG00000036087	pc	0.84	0	1
ENSMUSG00000055197	pc	0.58	0.71	0.83
ENSMUSG00000040901	pc	0.17	0.12	0.76
ENSMUSG00000024939	pc	0.55	0.01	0.71
ENSMUSG00000067604	pc	0.19	0.42	0.81
ENSMUSG00000032590	pc	0.85	0	1
ENSMUSG00000040490	pc	0.82	0.81	0.75
ENSMUSG00000020359	pc	0.16	0.13	0.91
ENSMUSG00000021257	pc	0.6	0.23	0.93
ENSMUSG00000060509	pc	0.24	0.14	0.99
ENSMUSG00000054702	pc	0.27	0.07	0.74
ENSMUSG00000059851	pc	0.33	0.33	0.81
ENSMUSG00000024608	pc	0.42	0.32	0.78
ENSMUSG00000074872	pc	0.38	0.14	1
ENSMUSG00000050493	pc	0.39	0.46	0.74
ENSMUSG00000032103	pc	0.49	0.1	0.89
ENSMUSG00000040592	pc	0.41	0.02	0.99
ENSMUSG00000020849	pc	0.86	0	0.96
ENSMUSG00000039763	pc	0.3	0.19	0.17
ENSMUSG00000026687	pc	0.39	0.1	0.88
ENSMUSG00000068284	pc	0.6	0.56	0.81
ENSMUSG00000037139	pc	0.62	0.1	0.97
ENSMUSG00000032769	pc	0.62	0.06	0.98
ENSMUSG00000113255	pc	0.72	0.01	0.77
ENSMUSG00000024451	pc	0.8	0.26	0.96
ENSMUSG00000002728	pc	0.25	0.06	0.86
ENSMUSG00000094036	pc	0	0	0
ENSMUSG00000022824	pc	0.1	0.06	0.78
ENSMUSG00000026734	pc	0.25	0.06	0.8
ENSMUSG00000063728	pc	0.23	0.01	0.19
ENSMUSG00000002820	pc	0.29	0.26	0.96
ENSMUSG00000032018	pc	0.2	0.25	0.45
ENSMUSG00000062252	pc	0.36	0.01	0.6
ENSMUSG00000041417	pc	0.62	0.52	0.99
ENSMUSG00000092260	pc	0.25	0	0.37
ENSMUSG00000067148	pc	0.71	0.21	0.84
ENSMUSG00000024516	pc	0.42	0.32	0.79
ENSMUSG00000040997	pc	0.37	0.11	0.75
ENSMUSG00000039814	pc	0.24	0.04	0.82
ENSMUSG00000015747	pc	0.67	0.18	0.99
ENSMUSG00000059288	pc	0.66	0.23	0.89
ENSMUSG00000028010	pc	0.48	0.14	0.82
ENSMUSG00000019362	pc	0.65	0.12	0.84
ENSMUSG00000042386	pc	0.12	0.09	0.33
ENSMUSG00000040121	pc	0.27	0	NA
ENSMUSG00000041193	pc	0.15	0.28	0.52
ENSMUSG00000045179	pc	0.81	0.59	NA
ENSMUSG00000041769	pc	0.47	0.43	0.63
ENSMUSG00000039159	pc	0.56	0.72	0.93
ENSMUSG00000024613	pc	0.36	0.18	0.78
ENSMUSG00000022106	pc	0.36	0.2	0.69
ENSMUSG00000002458	pc	0.31	0.11	0.74
ENSMUSG00000103255	pc	0.6	0.08	1
ENSMUSG00000096178	pc	0.08	0.03	0.09
ENSMUSG00000055240	pc	0.27	0.5	0.18
ENSMUSG00000072693	pc	NA	0	NA
ENSMUSG00000025722	pc	0.24	0.05	0.86
ENSMUSG00000041649	pc	0.31	0.28	0.7
ENSMUSG00000037573	pc	0.85	0.7	0.78
ENSMUSG00000003429	pc	NA	0	0.96
ENSMUSG00000044147	pc	0.9	0	1
ENSMUSG00000020571	pc	0.63	0.21	0.96
ENSMUSG00000015879	pc	0.52	0.04	0.96
ENSMUSG00000029103	pc	0.22	0.1	0.71
ENSMUSG00000020467	pc	0.85	0.71	0.92
ENSMUSG00000001986	pc	0.95	0.98	1
ENSMUSG00000020457	pc	0.8	0	0.99
ENSMUSG00000048077	pc	0.14	0.11	NA
ENSMUSG00000098773	pc	0.46	0.33	0.41
ENSMUSG00000029306	pc	0.42	0.48	0.89
ENSMUSG00000041671	pc	0.14	0.08	0.93
ENSMUSG00000031505	pc	0.29	0.07	0.84
ENSMUSG00000024526	pc	0.36	0.01	0.97
ENSMUSG00000005968	pc	0.39	0.16	0.87
ENSMUSG00000001415	pc	0.57	0.6	0.81
ENSMUSG00000058741	pc	0.39	0.24	0.65
ENSMUSG00000024587	pc	0.65	0.16	0.97
ENSMUSG00000021738	pc	0.69	0.66	0.92
ENSMUSG00000026309	pc	0.45	0.19	0.85
ENSMUSG00000101500	pc	0.19	0.06	NA
ENSMUSG00000030898	pc	0.45	0.07	0.86
ENSMUSG00000010067	pc	0.38	0.15	0.76
ENSMUSG00000089687	pc	0.24	0.04	0.74
ENSMUSG00000026034	pc	0.47	0	1
ENSMUSG00000022914	pc	0.51	0.12	0.93
ENSMUSG00000031293	pc	0.28	0.19	1
ENSMUSG00000067336	pc	0.56	0.19	0.99
ENSMUSG00000052707	pc	0.88	0.42	1
ENSMUSG00000051184	pc	0.55	0.5	0.46
ENSMUSG00000036921	pc	0.38	0.4	0.99
ENSMUSG00000041229	pc	0.6	0.45	0.92
ENSMUSG00000006007	pc	0.28	0.27	0.87
ENSMUSG00000034560	pc	0.75	0	0.99
ENSMUSG00000032827	pc	0.5	0.78	0.93
ENSMUSG00000027835	pc	0.74	0.51	0.76
ENSMUSG00000046157	pc	0.38	0.25	0.72
ENSMUSG00000042515	pc	0.4	0.29	0.45
ENSMUSG00000072082	pc	0.54	0.27	0.95
ENSMUSG00000054021	pc	0.21	0.11	0.69
ENSMUSG00000054128	pc	0.1	0.07	0.22
ENSMUSG00000031901	pc	0.61	0.13	0.86
ENSMUSG00000022175	pc	0.46	0.1	0.93
ENSMUSG00000028655	pc	0.7	0.14	1
ENSMUSG00000034185	pc	0.19	0.06	0.95
ENSMUSG00000030793	pc	0.2	0	0.5
ENSMUSG00000057346	pc	0.04	0.11	0.09
ENSMUSG00000025652	pc	0.24	0.49	0.98
ENSMUSG00000040820	pc	0.32	0.48	0.81
ENSMUSG00000030577	pc	0.21	0.21	0.69
ENSMUSG00000041261	pc	0.33	0.08	0.94
ENSMUSG00000018809	pc	0.44	0.31	0.91
ENSMUSG00000078867	pc	0	0	0
ENSMUSG00000046178	pc	0.76	0.36	0.89
ENSMUSG00000024659	pc	0.63	0.02	0.92
ENSMUSG00000003809	pc	0.48	0.07	0.88
ENSMUSG00000022311	pc	0.91	0.7	0.98
ENSMUSG00000067369	pc	0.33	0.17	0.72
ENSMUSG00000057654	pc	0.23	0.04	0.05
ENSMUSG00000022285	pc	0.69	0.41	0.68
ENSMUSG00000074529	pc	0.01	0	0
ENSMUSG00000023243	pc	0.38	0.12	0.75
ENSMUSG00000061315	pc	0.2	0.08	0.84
ENSMUSG00000056486	pc	0.42	0.56	0.8
ENSMUSG00000068457	pc	0.2	0.12	0.3
ENSMUSG00000116376	pc	0.32	0.33	0.42
ENSMUSG00000024388	pc	0.69	0.21	0.94
ENSMUSG00000021136	pc	0.49	0.46	0.96
ENSMUSG00000072969	pc	0.55	0.06	0.58
ENSMUSG00000029212	pc	0.29	0.72	0.74
ENSMUSG00000031312	pc	0.94	0.5	1
ENSMUSG00000104752	pc	0.01	0.04	0.05
ENSMUSG00000026774	pc	0.16	0.07	0.22
ENSMUSG00000037991	pc	0.19	0.29	0.92
ENSMUSG00000034108	pc	0.65	0.04	0.98
ENSMUSG00000034329	pc	0.48	0.19	0.89
ENSMUSG00000006057	pc	0.19	0.61	0.92
ENSMUSG00000032343	pc	0.41	0.37	0.96
ENSMUSG00000040128	pc	0.82	0.53	0.75
ENSMUSG00000022438	pc	0.22	0.11	0.77
ENSMUSG00000036636	pc	0.42	0.08	0.85
ENSMUSG00000079168	pc	0.11	0.06	0.64
ENSMUSG00000040751	pc	0.37	0.09	0.69
ENSMUSG00000069094	pc	0.34	0.58	0.8
ENSMUSG00000073991	pc	0.36	0.14	0.81
ENSMUSG00000032058	pc	0.65	0.21	1
ENSMUSG00000035298	pc	0.6	0.03	0.93
ENSMUSG00000031881	pc	0.51	0.82	0.83
ENSMUSG00000020283	pc	0.36	0.09	0.79
ENSMUSG00000014226	pc	0.37	0.14	0.83
ENSMUSG00000029763	pc	0.47	0.15	0.94
ENSMUSG00000009108	pc	0.52	0.13	0.75
ENSMUSG00000048206	pc	0.37	0.12	NA
ENSMUSG00000024122	pc	0.36	0.42	0.78
ENSMUSG00000049191	pc	0.43	0.6	0.98
ENSMUSG00000068740	pc	0.85	0.07	0.99
ENSMUSG00000015665	pc	0.56	0.19	1
ENSMUSG00000058126	pc	0.55	0.08	NA
ENSMUSG00000048087	pc	0.75	0.13	1
ENSMUSG00000029361	pc	0.44	0.45	0.95
ENSMUSG00000003546	pc	0.78	0.46	0.95
ENSMUSG00000021690	pc	0.45	0	0.96
ENSMUSG00000063457	pc	0.56	0.24	0.74
ENSMUSG00000062761	pc	0.68	0.51	1
ENSMUSG00000039270	pc	0.38	0.56	1
ENSMUSG00000022983	pc	0.45	0	0.95
ENSMUSG00000017204	pc	0.46	0.34	0.99
ENSMUSG00000024340	pc	0.29	0.06	0.66
ENSMUSG00000020393	pc	0.25	0.23	0.76
ENSMUSG00000032959	pc	0.51	0.14	0.7
ENSMUSG00000045587	pc	0.05	0.07	0.23
ENSMUSG00000091091	pc	0.31	0.18	0.83
ENSMUSG00000094132	pc	0.01	0	0.01
ENSMUSG00000024661	pc	0.75	0.11	1
ENSMUSG00000036117	pc	0.29	0.34	1
ENSMUSG00000020956	pc	0.29	0.07	0.62
ENSMUSG00000034168	pc	0.91	0.78	NA
ENSMUSG00000026117	pc	0.66	0.18	0.87
ENSMUSG00000034212	pc	0.29	0.07	0.54
ENSMUSG00000053559	pc	0.31	0.23	0.76
ENSMUSG00000021226	pc	0.33	0.01	0.73
ENSMUSG00000000317	pc	0.57	0.48	0.94
ENSMUSG00000032556	pc	0.47	0.13	0.68
ENSMUSG00000038227	pc	0.66	0.23	0.93
ENSMUSG00000075593	pc	0.35	0.2	0.87
ENSMUSG00000021400	pc	0.83	0	1
ENSMUSG00000030286	pc	0.51	0.23	1
ENSMUSG00000031672	pc	0.56	0.2	1
ENSMUSG00000036144	pc	0.84	0.41	0.99
ENSMUSG00000028291	pc	0.19	0.03	0.9
ENSMUSG00000021596	pc	0.54	0.53	0.96
ENSMUSG00000039759	pc	0.28	0.03	0.98
ENSMUSG00000022257	pc	0.36	0.34	0.85
ENSMUSG00000027185	pc	0.49	0.26	0.91
ENSMUSG00000020486	pc	0.84	0.64	0.94
ENSMUSG00000036955	pc	0.41	0.11	0.9
ENSMUSG00000028709	pc	0.36	0.19	0.62
ENSMUSG00000045237	pc	0.19	0.33	0.6
ENSMUSG00000002578	pc	0.73	0.66	0.94
ENSMUSG00000062563	pc	0.12	0.44	0.33
ENSMUSG00000041734	pc	0.44	0.1	0.85
ENSMUSG00000047342	pc	0.39	0.48	0.7
ENSMUSG00000110404	pc	0.15	0.09	NA
ENSMUSG00000079462	pc	0.09	0.13	0.44
ENSMUSG00000021907	pc	0.09	0.03	0.61
ENSMUSG00000030994	pc	0.25	0.18	0.76
ENSMUSG00000040850	pc	0.9	0.2	0.97
ENSMUSG00000053044	pc	0.16	0.01	0.97
ENSMUSG00000025551	pc	0.36	0.33	0.51
ENSMUSG00000020263	pc	0.23	0.27	0.83
ENSMUSG00000078963	pc	0.23	0.29	0.55
ENSMUSG00000035683	pc	0.87	0.13	0.94
ENSMUSG00000032198	pc	0.66	0.09	0.93
ENSMUSG00000074472	pc	0.12	0.02	0.33
ENSMUSG00000026514	pc	0.17	0.24	0.65
ENSMUSG00000074922	pc	0.96	0.51	NA
ENSMUSG00000022752	pc	0.53	0.12	0.92
ENSMUSG00000060534	pc	0.9	0.59	1
ENSMUSG00000066595	pc	0.26	0.07	0.76
ENSMUSG00000037855	pc	0.5	0.1	0.99
ENSMUSG00000040653	pc	0.45	0.1	1
ENSMUSG00000032311	pc	0.16	0.48	0.48
ENSMUSG00000038473	pc	0.32	0.12	0.95
ENSMUSG00000037526	pc	0.57	0.03	0.91
ENSMUSG00000052684	pc	0.76	0.7	NA
ENSMUSG00000018509	pc	0.5	0	0.55
ENSMUSG00000027879	pc	0.48	0.06	0.93
ENSMUSG00000002799	pc	0.66	0.29	0.88
ENSMUSG00000020843	pc	0.26	0.37	0.69
ENSMUSG00000079509	pc	0.71	0.99	0.77
ENSMUSG00000001783	pc	0.75	0.05	0.98
ENSMUSG00000041362	pc	0.48	0.09	0.97
ENSMUSG00000031792	pc	0.32	0.06	0.8
ENSMUSG00000020248	pc	0.67	0.3	0.98
ENSMUSG00000073722	pc	0.04	0.04	0.01
ENSMUSG00000091175	pc	0.06	0.01	0.15
ENSMUSG00000031633	pc	0.6	0.59	0.77
ENSMUSG00000026874	pc	0.68	0.23	0.96
ENSMUSG00000025393	pc	0.84	0.31	0.99
ENSMUSG00000095032	pc	0.02	0	0
ENSMUSG00000026814	pc	0.29	0.31	0.81
ENSMUSG00000045515	pc	0.61	0.74	1
ENSMUSG00000052488	pc	0.76	0	0.94
ENSMUSG00000052605	pc	0.5	0.05	0.67
ENSMUSG00000030726	pc	0.52	0.06	0.84
ENSMUSG00000020191	pc	0.31	0.18	0.71
ENSMUSG00000028698	pc	0.59	0.27	0.9
ENSMUSG00000091897	pc	0	0	0
ENSMUSG00000020069	pc	0.78	0.16	0.91
ENSMUSG00000031819	pc	0.19	0.07	0.64
ENSMUSG00000006241	pc	0.37	0.02	0.84
ENSMUSG00000019689	pc	0.35	0.02	0.41
ENSMUSG00000071586	pc	1	0.05	NA
ENSMUSG00000104148	pc	0.6	0.17	0.98
ENSMUSG00000033542	pc	0.29	0.33	0.92
ENSMUSG00000029174	pc	0.51	0.25	0.85
ENSMUSG00000068328	pc	0.79	0	1
ENSMUSG00000009394	pc	0.54	0.19	0.96
ENSMUSG00000027593	pc	0.7	0.16	0.95
ENSMUSG00000063428	pc	0.19	0.16	0.55
ENSMUSG00000010797	pc	0.6	0.59	1
ENSMUSG00000029017	pc	0.68	0.25	0.81
ENSMUSG00000091530	pc	0.47	0.03	NA
ENSMUSG00000095300	pc	0.04	0.07	0.05
ENSMUSG00000020799	pc	0.52	0.19	0.78
ENSMUSG00000047459	pc	0.42	0.14	0.69
ENSMUSG00000001829	pc	0.35	0.51	0.72
ENSMUSG00000022044	pc	0.86	0.54	0.81
ENSMUSG00000039021	pc	0.31	0.25	0.67
ENSMUSG00000022026	pc	0.31	0.17	0.65
ENSMUSG00000053896	pc	0.1	0.24	0.19
ENSMUSG00000026989	pc	0.42	0.22	0.68
ENSMUSG00000056851	pc	0.72	0.95	0.94
ENSMUSG00000050730	pc	0.43	0.02	0.98
ENSMUSG00000026502	pc	0.24	0.04	0.55
ENSMUSG00000001819	pc	0.67	0.74	1
ENSMUSG00000031099	pc	0.8	0.83	1
ENSMUSG00000058773	pc	0.55	0.25	NA
ENSMUSG00000028931	pc	0.33	0.96	0.84
ENSMUSG00000044098	pc	0.9	0.63	0.97
ENSMUSG00000027201	pc	0.36	0.94	0.84
ENSMUSG00000068039	pc	0.57	0	0.92
ENSMUSG00000025197	pc	0.37	0.05	0.76
ENSMUSG00000043190	pc	0.15	0.04	0.47
ENSMUSG00000041915	pc	0.73	0.44	0.95
ENSMUSG00000020604	pc	0.39	0.11	0.86
ENSMUSG00000057133	pc	0.81	0.72	0.96
ENSMUSG00000031637	pc	0.33	0.2	0.83
ENSMUSG00000054141	pc	0.17	0.18	0.28
ENSMUSG00000023074	pc	0.62	0.32	0.67
ENSMUSG00000054477	pc	0.72	0.33	0.96
ENSMUSG00000064109	pc	0.37	0.12	0.99
ENSMUSG00000010601	pc	0.07	0.14	0.26
ENSMUSG00000038637	pc	0.24	0.26	0.77
ENSMUSG00000038349	pc	0.6	0.37	0.77
ENSMUSG00000048520	pc	0.4	0	0.94
ENSMUSG00000020564	pc	0.49	0.06	0.99
ENSMUSG00000042197	pc	0.4	0.08	0.97
ENSMUSG00000096010	pc	0.16	0.09	NA
ENSMUSG00000034486	pc	0.75	0	1
ENSMUSG00000050545	pc	0.27	0.17	0.9
ENSMUSG00000027983	pc	0.17	0.03	0.83
ENSMUSG00000034913	pc	0.51	0.19	0.55
ENSMUSG00000059114	pc	0.49	0	0.77
ENSMUSG00000047910	pc	0.13	0	NA
ENSMUSG00000034063	pc	0.25	0.15	0.71
ENSMUSG00000050996	pc	0.42	0.3	0.36
ENSMUSG00000018931	pc	0.13	0.31	0.75
ENSMUSG00000024107	pc	0.25	0.02	0.97
ENSMUSG00000026536	pc	0.04	0.04	0.35
ENSMUSG00000049676	pc	0.27	0.16	0.74
ENSMUSG00000003814	pc	0.62	0.52	0.92
ENSMUSG00000037613	pc	0.1	0.17	0.14
ENSMUSG00000030741	pc	0.44	0.08	0.97
ENSMUSG00000050471	pc	0.62	0.13	0.66
ENSMUSG00000030659	pc	0.58	0.23	0.79
ENSMUSG00000083780	pc	0.06	0.14	0.25
ENSMUSG00000002835	pc	0.38	0.37	0.78
ENSMUSG00000028158	pc	0.55	0.43	0.87
ENSMUSG00000075066	pc	0.24	0.04	0
ENSMUSG00000030282	pc	0.87	0.32	0.93
ENSMUSG00000039981	pc	0.24	0.15	0.99
ENSMUSG00000053862	pc	0.18	0.22	0.79
ENSMUSG00000036587	pc	0.25	0.06	0.34
ENSMUSG00000038181	pc	0.56	0.27	0.79
ENSMUSG00000090145	pc	0.41	0.09	0.84
ENSMUSG00000037857	pc	0.75	1	0.81
ENSMUSG00000001794	pc	0.52	0.37	0.84
ENSMUSG00000029911	pc	0.12	0.07	0.72
ENSMUSG00000095105	pc	0.13	0.29	0.93
ENSMUSG00000040483	pc	0.14	0.07	0.97
ENSMUSG00000062937	pc	0.37	0.33	0.98
ENSMUSG00000028261	pc	0.14	0.06	0.79
ENSMUSG00000016942	pc	0.68	0.31	0.94
ENSMUSG00000029416	pc	0.35	0.2	0.72
ENSMUSG00000021079	pc	0.28	0.06	0.55
ENSMUSG00000029710	pc	0.71	0.45	0.94
ENSMUSG00000051401	pc	0.48	0.81	0.36
ENSMUSG00000035699	pc	0.43	0.08	0.86
ENSMUSG00000034586	pc	0.62	0.06	0.97
ENSMUSG00000028273	pc	0.43	1	0.78
ENSMUSG00000096330	pc	0.3	0.26	0.26
ENSMUSG00000022456	pc	0.43	0.22	0.93
ENSMUSG00000021714	pc	0.42	0.05	0.66
ENSMUSG00000062101	pc	0.48	0.09	0.07
ENSMUSG00000039318	pc	0.68	0.07	0.92
ENSMUSG00000070407	pc	0.41	0.06	0.5
ENSMUSG00000072825	pc	0.37	0.14	0.73
ENSMUSG00000027184	pc	0.71	0.51	0.95
ENSMUSG00000045318	pc	0.61	0	NA
ENSMUSG00000096255	pc	0.61	0.04	0.97
ENSMUSG00000031010	pc	0.85	0.42	0.96
ENSMUSG00000036412	pc	0.61	0.36	0.99
ENSMUSG00000074797	pc	0.32	0.1	0.9
ENSMUSG00000028874	pc	0.42	0.22	0.96
ENSMUSG00000040441	pc	0.72	0.06	0.94
ENSMUSG00000027678	pc	0.57	0.66	0.95
ENSMUSG00000030546	pc	0.26	0.17	0.85
ENSMUSG00000022791	pc	0.65	0.72	0.93
ENSMUSG00000043013	pc	0.58	0.21	0.79
ENSMUSG00000028751	pc	0.35	0.24	0.66
ENSMUSG00000003233	pc	0.63	0.12	0.83
ENSMUSG00000042045	pc	0.45	0.24	0.99
ENSMUSG00000087598	pc	0.12	0.17	0.21
ENSMUSG00000028423	pc	0.39	0	0.95
ENSMUSG00000092216	pc	0.15	0.16	0.01
ENSMUSG00000000538	pc	0.3	0.01	0.97
ENSMUSG00000026181	pc	0.26	0.2	0.96
ENSMUSG00000057457	pc	0.59	0.71	1
ENSMUSG00000028565	pc	0.76	0.71	0.93
ENSMUSG00000006313	pc	0.51	0.1	0.93
ENSMUSG00000050931	pc	0.36	0.05	0.71
ENSMUSG00000022483	pc	0.81	0.77	0.98
ENSMUSG00000028637	pc	0.35	0.14	0.81
ENSMUSG00000048440	pc	0.33	0.01	0.71
ENSMUSG00000079451	pc	0.36	0.5	0.98
ENSMUSG00000026219	pc	0.76	0.99	0.97
ENSMUSG00000090919	pc	0.18	0.16	0.14
ENSMUSG00000022177	pc	0.56	1	0.78
ENSMUSG00000058600	pc	0.71	0.01	0.99
ENSMUSG00000096910	pc	0.25	0.2	0.39
ENSMUSG00000038500	pc	0.44	0.26	0.62
ENSMUSG00000028412	pc	0.5	0.99	0.82
ENSMUSG00000073409	pc	0.24	0.02	0.69
ENSMUSG00000020287	pc	0.31	0	0.63
ENSMUSG00000030214	pc	0.48	0.35	0.89
ENSMUSG00000078875	pc	0	0	0
ENSMUSG00000045333	pc	0.77	0.99	0.81
ENSMUSG00000062169	pc	0.24	0.03	0.91
ENSMUSG00000096225	pc	0.63	0.71	0.83
ENSMUSG00000042350	pc	0.45	0.28	0.8
ENSMUSG00000029992	pc	0.39	0.47	0.93
ENSMUSG00000004567	pc	0.59	0.15	0.92
ENSMUSG00000035873	pc	0.71	0.03	0.91
ENSMUSG00000049152	pc	0.22	0	0.68
ENSMUSG00000064210	pc	0.45	0.49	0.88
ENSMUSG00000072575	pc	0.11	0.03	0.83
ENSMUSG00000002731	pc	0.59	0.19	0.85
ENSMUSG00000021067	pc	0.74	0.5	0.85
ENSMUSG00000047443	pc	0.19	0.14	0.86
ENSMUSG00000031770	pc	0.71	0.53	0.96
ENSMUSG00000004788	pc	0.69	0.11	1
ENSMUSG00000005883	pc	0.42	0.04	0.96
ENSMUSG00000087376	pc	0.11	0.09	0.71
ENSMUSG00000006494	pc	0.34	0.13	0.92
ENSMUSG00000042289	pc	0.03	0	0.79
ENSMUSG00000046000	pc	0.34	0.12	0.99
ENSMUSG00000029729	pc	0.39	0.24	0.91
ENSMUSG00000004961	pc	0.44	0.09	0.82
ENSMUSG00000024854	pc	0.35	0.62	0.75
ENSMUSG00000035337	pc	0.58	0.35	NA
ENSMUSG00000037145	pc	0.13	0.16	0.15
ENSMUSG00000031337	pc	0.64	0.27	0.88
ENSMUSG00000039005	pc	0.28	0.22	0.58
ENSMUSG00000063919	pc	0.33	0.58	1
ENSMUSG00000025170	pc	0.41	0.2	0.83
ENSMUSG00000050808	pc	0.16	0.04	0.77
ENSMUSG00000042524	pc	0.49	0.71	0.79
ENSMUSG00000055024	pc	0.91	0.44	0.97
ENSMUSG00000029404	pc	0.34	0.1	0.81
ENSMUSG00000026220	pc	0.32	0.58	0.73
ENSMUSG00000079657	pc	0.35	0.15	0.89
ENSMUSG00000041625	pc	0.19	0.25	0.17
ENSMUSG00000013974	pc	0.1	0.06	0.63
ENSMUSG00000001910	pc	0.48	0.63	0.73
ENSMUSG00000006005	pc	0.93	0.11	0.99
ENSMUSG00000051934	pc	0.64	0.25	0.86
ENSMUSG00000027829	pc	0.95	0	1
ENSMUSG00000047731	pc	0.46	0.57	0.67
ENSMUSG00000021775	pc	0.64	0.06	0.82
ENSMUSG00000035704	pc	0.82	0.09	1
ENSMUSG00000079190	pc	NA	NA	NA
ENSMUSG00000029725	pc	0.58	0.18	0.87
ENSMUSG00000021789	pc	0.15	0.1	0.75
ENSMUSG00000049038	pc	0.52	0.06	0.39
ENSMUSG00000093996	pc	0.21	0.22	0.92
ENSMUSG00000091863	pc	0.04	0.31	0.08
ENSMUSG00000039456	pc	0.68	0.18	0.97
ENSMUSG00000056899	pc	0.35	0.13	0.63
ENSMUSG00000037405	pc	0.17	0.15	0.84
ENSMUSG00000090121	pc	0.25	0.01	0.8
ENSMUSG00000066306	pc	0.73	0.58	0.96
ENSMUSG00000050052	pc	0.13	0.15	0.29
ENSMUSG00000003123	pc	0.39	0.29	0.76
ENSMUSG00000049354	pc	0.44	0.37	1
ENSMUSG00000078934	pc	0.07	0.27	0.55
ENSMUSG00000040380	pc	0.26	0.2	0.67
ENSMUSG00000036676	pc	0.56	0.34	0.85
ENSMUSG00000028926	pc	0.62	0.91	0.92
ENSMUSG00000028367	pc	0.44	0.14	0.89
ENSMUSG00000030607	pc	0.6	0.67	0.98
ENSMUSG00000029736	pc	0.23	0.27	0.79
ENSMUSG00000074449	pc	0.01	0.07	0.06
ENSMUSG00000025534	pc	0.39	0.15	0.95
ENSMUSG00000034551	pc	0.5	0.5	1
ENSMUSG00000049971	pc	0.21	0.11	0.78
ENSMUSG00000022812	pc	0.79	0.11	0.96
ENSMUSG00000020232	pc	0.56	0.53	0.72
ENSMUSG00000015085	pc	0.42	0.06	0.95
ENSMUSG00000026943	pc	0.1	0.01	0.56
ENSMUSG00000047022	pc	0.78	1	0.87
ENSMUSG00000041696	pc	0.21	0.12	0.73
ENSMUSG00000063952	pc	0.44	0.45	0.83
ENSMUSG00000074996	pc	0.04	0.04	0.46
ENSMUSG00000031302	pc	0.59	0.55	0.91
ENSMUSG00000027298	pc	0.58	0.55	0.8
ENSMUSG00000048731	pc	0.14	0.1	0.51
ENSMUSG00000038065	pc	0.23	0.06	0.83
ENSMUSG00000039804	pc	0.72	0.76	0.9
ENSMUSG00000095900	pc	0.04	0.05	0.03
ENSMUSG00000027998	pc	0.86	0.03	0.99
ENSMUSG00000020671	pc	0.87	0.35	1
ENSMUSG00000017167	pc	0.81	0.28	0.97
ENSMUSG00000038291	pc	0.77	0.79	0.88
ENSMUSG00000050612	pc	0.09	0.65	0.16
ENSMUSG00000036980	pc	0.79	0.17	0.88
ENSMUSG00000046879	pc	0.07	0.08	0.23
ENSMUSG00000023832	pc	0.51	0.11	0.88
ENSMUSG00000033705	pc	0.3	0.29	0.96
ENSMUSG00000025155	pc	0.43	0.09	0.78
ENSMUSG00000022305	pc	0.82	0.15	0.88
ENSMUSG00000005625	pc	0.7	0.21	0.9
ENSMUSG00000046546	pc	0.53	0.39	NA
ENSMUSG00000002688	pc	0.87	0.02	1
ENSMUSG00000053134	pc	0.33	0.15	0.74
ENSMUSG00000035148	pc	0.52	0.12	0.99
ENSMUSG00000029474	pc	0.43	0.12	0.91
ENSMUSG00000001418	pc	0.3	0.06	0.84
ENSMUSG00000039713	pc	0.59	0.15	0.94
ENSMUSG00000028813	pc	0.55	0.4	0.99
ENSMUSG00000078254	pc	0.33	0.37	NA
ENSMUSG00000020810	pc	0.48	0.08	0.93
ENSMUSG00000033964	pc	0.61	0.28	0.92
ENSMUSG00000026113	pc	0.41	0.23	0.91
ENSMUSG00000087236	pc	0.58	0.01	0.81
ENSMUSG00000026914	pc	0.9	0.03	0.95
ENSMUSG00000000600	pc	0.49	0.02	0.92
ENSMUSG00000021362	pc	0.3	0.08	0.86
ENSMUSG00000032186	pc	0.28	0.31	0.66
ENSMUSG00000021752	pc	0.39	0.63	0.59
ENSMUSG00000048699	pc	0.35	0.21	0.84
ENSMUSG00000025871	pc	0.36	0.27	0.88
ENSMUSG00000024425	pc	0.91	0.09	0.99
ENSMUSG00000091619	pc	NA	0.64	NA
ENSMUSG00000058135	pc	0.24	0.06	0.72
ENSMUSG00000045435	pc	0.65	0.25	0.99
ENSMUSG00000026021	pc	0.82	0.18	1
ENSMUSG00000009731	pc	0.63	0.93	1
ENSMUSG00000028040	pc	0.28	0.26	1
ENSMUSG00000051788	pc	0.14	0.07	0.08
ENSMUSG00000022125	pc	0.34	0.06	0.72
ENSMUSG00000002660	pc	0.65	0.16	0.99
ENSMUSG00000037211	pc	0.69	0	0.61
ENSMUSG00000024742	pc	0.19	0.33	0.13
ENSMUSG00000046402	pc	0.25	0.12	1
ENSMUSG00000019487	pc	0.5	0.57	0.91
ENSMUSG00000080907	pc	0.12	0.02	0.13
ENSMUSG00000101972	pc	0.93	0.15	NA
ENSMUSG00000030717	pc	0.36	0.06	0.63
ENSMUSG00000089727	pc	0.06	0.1	0.11
ENSMUSG00000039672	pc	0.16	0.15	0.61
ENSMUSG00000092036	pc	0	0	0
ENSMUSG00000068263	pc	0.23	0	0.74
ENSMUSG00000025272	pc	0.28	0.34	0.76
ENSMUSG00000022462	pc	0.71	0.17	0.88
ENSMUSG00000033735	pc	0.45	0.02	0.64
ENSMUSG00000037990	pc	0.32	0	0.83
ENSMUSG00000075502	pc	0.46	0.05	NA
ENSMUSG00000028332	pc	0.27	0.06	0.73
ENSMUSG00000030792	pc	0.23	0.75	0.6
ENSMUSG00000055795	pc	0	0.09	0
ENSMUSG00000090015	pc	0.04	0.02	0
ENSMUSG00000031371	pc	0.22	0.06	0.8
ENSMUSG00000038005	pc	0.33	0.09	0.79
ENSMUSG00000053838	pc	0.29	0.11	0.91
ENSMUSG00000052833	pc	0.37	0.09	0.8
ENSMUSG00000027564	pc	0	0	NA
ENSMUSG00000041216	pc	0.77	0.1	0.88
ENSMUSG00000067614	pc	0.63	0.31	0.97
ENSMUSG00000097821	pc	0.12	0.22	NA
ENSMUSG00000038828	pc	0.31	0.27	0.89
ENSMUSG00000112640	pc	0.11	0	0.08
ENSMUSG00000064272	pc	0.54	0.11	0.96
ENSMUSG00000037246	pc	0.19	0.09	0.37
ENSMUSG00000001739	pc	0.29	0.32	0.72
ENSMUSG00000063535	pc	0.06	0.1	0.14
ENSMUSG00000061126	pc	0.74	0.14	0.99
ENSMUSG00000019785	pc	0.28	0.37	0.79
ENSMUSG00000027429	pc	0.72	0.06	0.87
ENSMUSG00000015340	pc	0.39	0.35	0.87
ENSMUSG00000028224	pc	0.67	0.13	0.97
ENSMUSG00000022092	pc	0.36	0.13	0.89
ENSMUSG00000055546	pc	0.17	0.22	0.72
ENSMUSG00000027315	pc	0.52	0	0.98
ENSMUSG00000027615	pc	0.58	0.11	0.93
ENSMUSG00000029394	pc	0.27	0.81	0.73
ENSMUSG00000030697	pc	0.73	0.26	0.89
ENSMUSG00000074738	pc	0.39	0.89	0.49
ENSMUSG00000061286	pc	0.22	0.26	0.58
ENSMUSG00000005698	pc	0.91	0.72	0.91
ENSMUSG00000036381	pc	0.24	0.32	0.39
ENSMUSG00000066684	pc	0.07	0.02	0.43
ENSMUSG00000018983	pc	0.28	0.55	0.84
ENSMUSG00000008813	pc	0.59	0.15	0.75
ENSMUSG00000063268	pc	0.22	0.34	0.56
ENSMUSG00000028857	pc	0.49	0.08	0.99
ENSMUSG00000047824	pc	0.65	0	0.55
ENSMUSG00000038379	pc	0.73	0.08	0.86
ENSMUSG00000090236	pc	0.13	0	0.47
ENSMUSG00000025413	pc	0.39	0.27	0.75
ENSMUSG00000042215	pc	0.35	0.1	0.83
ENSMUSG00000044881	pc	0.23	0.46	0.68
ENSMUSG00000066090	pc	0.21	0.14	0.43
ENSMUSG00000017453	pc	0.64	0.57	0.94
ENSMUSG00000049115	pc	0.44	0.33	0.25
ENSMUSG00000029019	pc	0.2	0.14	0.9
ENSMUSG00000019986	pc	0.62	0.34	0.93
ENSMUSG00000045639	pc	0.52	0.74	0.49
ENSMUSG00000063409	pc	0.23	0.08	0.75
ENSMUSG00000036192	pc	0.58	0.34	0.92
ENSMUSG00000024792	pc	0.48	0.38	0.8
ENSMUSG00000022263	pc	0.78	0.95	0.97
ENSMUSG00000053856	pc	0.29	0.1	0.92
ENSMUSG00000023805	pc	0.44	0.19	0.94
ENSMUSG00000053181	pc	0.08	0.06	0.13
ENSMUSG00000064294	pc	0.11	0.07	0.29
ENSMUSG00000025175	pc	0.2	0	0.9
ENSMUSG00000029236	pc	0.41	0.09	0.86
ENSMUSG00000009995	pc	0.33	0.69	0.83
ENSMUSG00000022519	pc	0.26	0.22	0.92
ENSMUSG00000037685	pc	0.64	0.26	0.94
ENSMUSG00000041073	pc	0.24	0.25	0.79
ENSMUSG00000021327	pc	0.18	0.27	0.62
ENSMUSG00000033255	pc	0.18	0.19	0.81
ENSMUSG00000037815	pc	0.79	0.69	0.93
ENSMUSG00000025077	pc	0.35	0.32	0.77
ENSMUSG00000028886	pc	0.51	0.2	0.96
ENSMUSG00000048581	pc	0.37	0.05	0.85
ENSMUSG00000013736	pc	0.19	0.1	0.58
ENSMUSG00000002109	pc	0.58	0.21	0.98
ENSMUSG00000027695	pc	0.53	0.32	0.9
ENSMUSG00000024424	pc	0.81	0.01	0.95
ENSMUSG00000067786	pc	0.78	0.43	0.99
ENSMUSG00000030590	pc	0.58	0.13	0.87
ENSMUSG00000075528	pc	0.58	0.19	0.93
ENSMUSG00000025352	pc	0.88	1	1
ENSMUSG00000038721	pc	0.44	0.72	0.42
ENSMUSG00000040631	pc	0.61	0.14	0.8
ENSMUSG00000072763	pc	0.12	0.01	0.03
ENSMUSG00000018169	pc	0.34	0.15	0.84
ENSMUSG00000001663	pc	0.27	0.03	0.81
ENSMUSG00000089669	pc	0.66	0.77	1
ENSMUSG00000030963	pc	0.49	0.38	0.66
ENSMUSG00000018565	pc	0.25	0.67	0.52
ENSMUSG00000044707	pc	0.45	0.73	0.96
ENSMUSG00000070604	pc	0.27	0.45	0.86
ENSMUSG00000028536	pc	0.3	0.09	0.96
ENSMUSG00000079635	pc	0.04	0.1	0.02
ENSMUSG00000027573	pc	0.16	0.23	0.61
ENSMUSG00000028019	pc	0.56	0.04	0.88
ENSMUSG00000020806	pc	0.6	0.11	0.86
ENSMUSG00000040859	pc	0.6	0.19	0.82
ENSMUSG00000042569	pc	0.23	0.1	0.85
ENSMUSG00000031391	pc	0.66	0.3	0.86
ENSMUSG00000047141	pc	0.68	0	1
ENSMUSG00000033790	pc	0.46	0.06	0.98
ENSMUSG00000032316	pc	0.53	0.04	0.81
ENSMUSG00000041995	pc	0.12	0.27	0.06
ENSMUSG00000037606	pc	0.49	0.23	0.86
ENSMUSG00000060716	pc	0.64	0.61	0.93
ENSMUSG00000068806	pc	0.14	0.01	0.13
ENSMUSG00000014907	pc	0.4	0.01	0.92
ENSMUSG00000025038	pc	0.55	0.08	0.81
ENSMUSG00000038274	pc	0.56	0.07	0.92
ENSMUSG00000024993	pc	0.57	0.31	0.9
ENSMUSG00000029500	pc	0.58	0.07	0.78
ENSMUSG00000028102	pc	0.44	0.36	0.75
ENSMUSG00000048170	pc	0.58	0.08	0.85
ENSMUSG00000022542	pc	0.39	0.1	0.94
ENSMUSG00000063713	pc	0.13	0.01	0.39
ENSMUSG00000048482	pc	0.66	0.83	0.8
ENSMUSG00000002992	pc	0.15	0.18	0.61
ENSMUSG00000022753	pc	0.17	0.16	0.64
ENSMUSG00000041959	pc	0.49	0.07	0.58
ENSMUSG00000034998	pc	0.54	0.63	0.72
ENSMUSG00000034377	pc	0.5	0.27	0.83
ENSMUSG00000043183	pc	0.33	0.14	0.69
ENSMUSG00000024754	pc	0.69	0.25	0.89
ENSMUSG00000057060	pc	0.36	0.21	0.69
ENSMUSG00000028626	pc	0.7	0.08	1
ENSMUSG00000004815	pc	0.43	0.11	0.87
ENSMUSG00000023186	pc	0.33	0.09	0.62
ENSMUSG00000037086	pc	0.26	0.2	0.56
ENSMUSG00000048544	pc	0.06	0.02	NA
ENSMUSG00000061718	pc	0.47	0.4	0.89
ENSMUSG00000070287	pc	0.09	0.08	1
ENSMUSG00000007739	pc	0.69	0	0.96
ENSMUSG00000056305	pc	0.52	0	0.96
ENSMUSG00000026227	pc	0.15	0.18	0.47
ENSMUSG00000040415	pc	0.62	0.8	0.73
ENSMUSG00000027893	pc	0.79	0.83	0.93
ENSMUSG00000090550	pc	0.36	0.01	0.98
ENSMUSG00000038028	pc	0.18	0	0.91
ENSMUSG00000023021	pc	0.5	0.19	0.87
ENSMUSG00000000531	pc	0.57	0.17	0.93
ENSMUSG00000019809	pc	0.56	0.07	0.85
ENSMUSG00000040875	pc	0.58	0.77	0.88
ENSMUSG00000055748	pc	0.16	0.14	0.52
ENSMUSG00000093769	pc	0.26	0	NA
ENSMUSG00000022614	pc	0.4	0.03	0.91
ENSMUSG00000046079	pc	0.31	0.6	0.46
ENSMUSG00000084883	pc	0.4	0.53	0.94
ENSMUSG00000090093	pc	0.01	0.02	0
ENSMUSG00000025959	pc	0.8	0.8	0.92
ENSMUSG00000075702	pc	0.4	0.09	0.56
ENSMUSG00000005649	pc	0.25	0.16	0.99
ENSMUSG00000039391	pc	0.48	0.26	0.92
ENSMUSG00000041287	pc	0.51	0.16	1
ENSMUSG00000042772	pc	0.88	0.57	1
ENSMUSG00000017778	pc	0.25	0.03	0.74
ENSMUSG00000026426	pc	0.71	0.54	0.9
ENSMUSG00000022217	pc	0.71	0.08	1
ENSMUSG00000089753	pc	0.1	0.03	0.54
ENSMUSG00000062017	pc	0.33	0.32	0.72
ENSMUSG00000025597	pc	0.62	0.78	0.99
ENSMUSG00000023912	pc	0.2	0.13	0.72
ENSMUSG00000021536	pc	0.77	0.09	0.94
ENSMUSG00000005981	pc	0.46	0.14	0.93
ENSMUSG00000019979	pc	0.49	0.2	0.91
ENSMUSG00000028433	pc	0.77	1	0.96
ENSMUSG00000030533	pc	0.79	0.26	0.91
ENSMUSG00000042211	pc	0.88	0	0.93
ENSMUSG00000054517	pc	0.22	0	0.84
ENSMUSG00000030879	pc	0.17	0.23	0.7
ENSMUSG00000031561	pc	0.77	0.61	0.94
ENSMUSG00000061825	pc	0.4	0.01	0.64
ENSMUSG00000052139	pc	0.75	0.25	0.88
ENSMUSG00000034892	pc	0.61	0.12	1
ENSMUSG00000090527	pc	0.07	0.13	0.42
ENSMUSG00000018449	pc	0.3	0	0.69
ENSMUSG00000032340	pc	0.75	0.1	1
ENSMUSG00000031384	pc	0.36	0.41	0.8
ENSMUSG00000047583	pc	0.15	0.17	0.49
ENSMUSG00000073964	pc	0.21	0.08	0.24
ENSMUSG00000109324	pc	0.64	0.51	0.99
ENSMUSG00000075249	pc	0.37	0.01	0.9
ENSMUSG00000035168	pc	0.68	0.2	0.93
ENSMUSG00000055385	pc	0.24	0.06	0.57
ENSMUSG00000027788	pc	0.47	0.15	0.94
ENSMUSG00000070661	pc	0.26	0	NA
ENSMUSG00000074476	pc	0.22	0.15	0.96
ENSMUSG00000052392	pc	0.17	0	0.52
ENSMUSG00000040528	pc	0.2	0.15	0.56
ENSMUSG00000027534	pc	0.56	0.13	0.98
ENSMUSG00000044795	pc	0.18	0.64	0.54
ENSMUSG00000033222	pc	0.42	0.08	0.93
ENSMUSG00000044249	pc	0.24	0.21	0.53
ENSMUSG00000027674	pc	0.44	0.27	0.83
ENSMUSG00000050359	pc	0.23	0.28	0.2
ENSMUSG00000056054	pc	0.28	0.08	0.67
ENSMUSG00000038534	pc	0.71	0.46	0.95
ENSMUSG00000026295	pc	0.27	0.28	0.87
ENSMUSG00000043698	pc	0.38	0.27	0
ENSMUSG00000023019	pc	0.52	0.39	1
ENSMUSG00000039337	pc	0.12	0.25	0.05
ENSMUSG00000024668	pc	0.22	0.5	0.71
ENSMUSG00000040488	pc	0.75	0.79	0.91
ENSMUSG00000090141	pc	0.38	0.24	0.74
ENSMUSG00000029790	pc	0.44	0.26	0.75
ENSMUSG00000079018	pc	0.04	0.04	0.07
ENSMUSG00000079058	pc	0.11	0	0.02
ENSMUSG00000048078	pc	0.69	0.67	0.97
ENSMUSG00000028525	pc	0.61	0.84	0.86
ENSMUSG00000020029	pc	0.53	0.08	1
ENSMUSG00000071711	pc	0.38	0.48	0.5
ENSMUSG00000060240	pc	0.24	0	0.26
ENSMUSG00000073119	pc	0.02	0.06	0.11
ENSMUSG00000034024	pc	0.74	0.15	0.9
ENSMUSG00000078129	pc	0.53	0.09	NA
ENSMUSG00000032327	pc	0.29	0.6	0.8
ENSMUSG00000038116	pc	0.8	0.6	0.92
ENSMUSG00000040848	pc	0.12	0.02	0.91
ENSMUSG00000042961	pc	0.59	0.31	0.93
ENSMUSG00000089847	pc	0.21	0.45	0.67
ENSMUSG00000030805	pc	0.7	0	1
ENSMUSG00000072923	pc	0.13	0.04	0.16
ENSMUSG00000051431	pc	0.56	0.26	1
ENSMUSG00000030935	pc	0.45	0.19	0.73
ENSMUSG00000050623	pc	0.12	0.05	0.96
ENSMUSG00000003316	pc	0.54	0.09	0.98
ENSMUSG00000039016	pc	0.75	0.09	0.99
ENSMUSG00000054134	pc	0.21	0.46	0.69
ENSMUSG00000026820	pc	0.2	0.16	0.83
ENSMUSG00000021661	pc	0.46	0	0.88
ENSMUSG00000072726	pc	0	0	0
ENSMUSG00000074852	pc	0.46	0.71	0.96
ENSMUSG00000034493	pc	0.02	0.07	0.08
ENSMUSG00000050266	pc	0.25	0.18	0.28
ENSMUSG00000022003	pc	0.22	0.03	0.88
ENSMUSG00000003528	pc	0.59	0.57	0.85
ENSMUSG00000025971	pc	0.29	0.03	0.82
ENSMUSG00000035824	pc	0.23	0.04	0.79
ENSMUSG00000009741	pc	0.56	0.56	0.82
ENSMUSG00000009941	pc	0.29	0.14	0.54
ENSMUSG00000027365	pc	0.9	0.25	0.95
ENSMUSG00000034685	pc	0.82	0.08	0.97
ENSMUSG00000024681	pc	0.14	0.02	0.61
ENSMUSG00000020828	pc	0.42	0.06	0.96
ENSMUSG00000015478	pc	0.33	0.03	0.65
ENSMUSG00000018126	pc	0.48	0.27	0.88
ENSMUSG00000030117	pc	0.39	0.1	0.99
ENSMUSG00000026848	pc	0.14	0.12	0.83
ENSMUSG00000020422	pc	0.41	0.24	0.83
ENSMUSG00000005640	pc	0.69	0.35	0.94
ENSMUSG00000039137	pc	0.53	0.61	0.8
ENSMUSG00000040824	pc	0.31	0.15	0.82
ENSMUSG00000045896	pc	0.2	0.53	0.47
ENSMUSG00000036103	pc	0.71	0.24	0.94
ENSMUSG00000070870	pc	0.64	0.36	0.8
ENSMUSG00000029440	pc	0.29	0.05	1
ENSMUSG00000043535	pc	0.43	0.15	0.8
ENSMUSG00000040576	pc	0.27	0.36	0.62
ENSMUSG00000041505	pc	0.04	0	0.16
ENSMUSG00000027522	pc	0.46	0.33	0.9
ENSMUSG00000032609	pc	0.47	0.5	0.46
ENSMUSG00000045657	pc	0.16	0.04	NA
ENSMUSG00000035493	pc	0.72	0.11	0.9
ENSMUSG00000114559	pc	0.16	0.16	NA
ENSMUSG00000019370	pc	0.6	0.06	0.84
ENSMUSG00000054003	pc	0.46	0.27	0.92
ENSMUSG00000012777	pc	0.54	0.22	0.91
ENSMUSG00000021668	pc	0.53	0.77	0.83
ENSMUSG00000001300	pc	0.65	0.23	1
ENSMUSG00000079235	pc	0.41	0.39	0.87
ENSMUSG00000024981	pc	0.38	0.27	0.89
ENSMUSG00000003929	pc	0.21	0.34	0.2
ENSMUSG00000036502	pc	0.81	0.83	0.95
ENSMUSG00000025153	pc	0.45	0.27	0.82
ENSMUSG00000035285	pc	0.37	0.12	0.45
ENSMUSG00000057439	pc	0.04	0.05	0.19
ENSMUSG00000026867	pc	0.64	0.16	0.92
ENSMUSG00000050762	pc	0.51	0.13	0.89
ENSMUSG00000115799	pc	0.27	0.07	NA
ENSMUSG00000091572	pc	0.35	0.22	0.49
ENSMUSG00000032263	pc	0.59	0.19	0.91
ENSMUSG00000074365	pc	0.08	0.16	0.19
ENSMUSG00000020770	pc	0.62	1	0.88
ENSMUSG00000015932	pc	0.53	0.31	0.85
ENSMUSG00000028403	pc	0.33	0.48	0.76
ENSMUSG00000040025	pc	0.7	0.46	1
ENSMUSG00000038024	pc	0.73	0.1	0.99
ENSMUSG00000021428	pc	0.38	0.1	0.84
ENSMUSG00000025215	pc	0.75	0.49	0.67
ENSMUSG00000042079	pc	0.76	0.15	0.67
ENSMUSG00000025504	pc	0.53	0.01	0.8
ENSMUSG00000035152	pc	0.6	0.14	0.88
ENSMUSG00000050288	pc	0.68	0	NA
ENSMUSG00000043257	pc	0.39	0.02	0.56
ENSMUSG00000002393	pc	0.56	0.39	0.46
ENSMUSG00000052469	pc	0.15	0.07	0.33
ENSMUSG00000041731	pc	0.31	0.06	0.87
ENSMUSG00000041774	pc	0.18	0.18	0.43
ENSMUSG00000032766	pc	0.36	0.17	0.99
ENSMUSG00000053012	pc	0.51	0.58	0.58
ENSMUSG00000024837	pc	0.59	0.17	0.99
ENSMUSG00000072258	pc	0.43	0.02	0.69
ENSMUSG00000020087	pc	0.5	0.13	0.83
ENSMUSG00000090658	pc	0.22	0.1	0.37
ENSMUSG00000049904	pc	0.4	0	0.87
ENSMUSG00000099564	pc	0.34	0.19	0.69
ENSMUSG00000021033	pc	0.44	0.12	0.89
ENSMUSG00000026739	pc	0.84	0.87	0.97
ENSMUSG00000024402	pc	0.55	0.32	1
ENSMUSG00000029610	pc	0.6	0.13	1
ENSMUSG00000079679	pc	0.53	0.07	0.92
ENSMUSG00000048080	pc	0.18	0.26	0.26
ENSMUSG00000030309	pc	0.77	0.37	0.96
ENSMUSG00000054667	pc	0.65	0.57	1
ENSMUSG00000031822	pc	0.72	0.46	0.95
ENSMUSG00000035277	pc	0.76	0.32	0.86
ENSMUSG00000035578	pc	0.26	0.07	0.75
ENSMUSG00000040452	pc	0.53	0.45	0.98
ENSMUSG00000002010	pc	0.8	0.46	0.99
ENSMUSG00000044475	pc	0.53	0.28	0.85
ENSMUSG00000032782	pc	0.5	0.36	0.82
ENSMUSG00000068219	pc	0.12	0.09	0.17
ENSMUSG00000029309	pc	0.56	0.49	0.95
ENSMUSG00000039530	pc	0.16	0.13	1
ENSMUSG00000044923	pc	0.13	0.09	0.66
ENSMUSG00000046191	pc	0.29	0.2	NA
ENSMUSG00000073267	pc	0.1	0.04	0.11
ENSMUSG00000028861	pc	0.46	0.18	1
ENSMUSG00000026321	pc	0.27	0.05	0.98
ENSMUSG00000010392	pc	0.43	0.2	0.95
ENSMUSG00000034275	pc	0.38	0.52	0.96
ENSMUSG00000087444	pc	0.1	0.04	0.02
ENSMUSG00000050812	pc	0.59	0.77	0.98
ENSMUSG00000021186	pc	0.38	0.61	0.99
ENSMUSG00000011154	pc	0.2	0.06	0.74
ENSMUSG00000046908	pc	0.48	0.24	0.97
ENSMUSG00000035930	pc	0.32	0.42	0.25
ENSMUSG00000026254	pc	0.31	0.35	0.9
ENSMUSG00000032921	pc	0.25	0.06	0.46
ENSMUSG00000097602	pc	0.07	0.07	NA
ENSMUSG00000016382	pc	0.84	0.56	0.99
ENSMUSG00000057101	pc	0.46	0.5	0.84
ENSMUSG00000039879	pc	0.33	0.78	0.45
ENSMUSG00000031988	pc	0.23	0.24	0.85
ENSMUSG00000068823	pc	0.89	0.19	0.95
ENSMUSG00000027796	pc	0.31	0.2	0.81
ENSMUSG00000094443	pc	0.33	0.03	0.64
ENSMUSG00000102252	pc	0.54	0.06	0.85
ENSMUSG00000032878	pc	0.5	0.41	0.88
ENSMUSG00000043410	pc	0.71	0.11	0.89
ENSMUSG00000040247	pc	0.63	0.22	0.98
ENSMUSG00000032446	pc	0.7	0.5	1
ENSMUSG00000029263	pc	0.4	0	0.88
ENSMUSG00000053719	pc	0.06	0.13	0.28
ENSMUSG00000039521	pc	0.42	0.02	0.85
ENSMUSG00000019996	pc	0.53	0.09	0.91
ENSMUSG00000089809	pc	0.27	0.4	0.83
ENSMUSG00000054640	pc	0.32	0.35	0.92
ENSMUSG00000034773	pc	0.29	0.35	0.78
ENSMUSG00000048747	pc	0.11	0.68	0.24
ENSMUSG00000023923	pc	0.44	0.64	0.87
ENSMUSG00000043088	pc	0.34	0.28	0.82
ENSMUSG00000022272	pc	0.6	0.34	0.95
ENSMUSG00000022057	pc	0.31	0.15	0.88
ENSMUSG00000008307	pc	0.16	0.13	1
ENSMUSG00000029782	pc	0.43	0.56	0.78
ENSMUSG00000030772	pc	0.39	0.07	0.81
ENSMUSG00000096740	pc	0.13	0.14	0.94
ENSMUSG00000063172	pc	0.46	0.18	0.68
ENSMUSG00000052087	pc	0.71	0.33	0.99
ENSMUSG00000028636	pc	0.63	0.09	0.9
ENSMUSG00000025934	pc	0.2	0.06	0.47
ENSMUSG00000005610	pc	0.53	0.36	0.93
ENSMUSG00000042632	pc	0.56	0.08	0.79
ENSMUSG00000032057	pc	0.32	0.01	0.99
ENSMUSG00000052508	pc	0.26	0.09	0.07
ENSMUSG00000028577	pc	0.46	0.2	0.99
ENSMUSG00000030200	pc	0.21	0.21	0.64
ENSMUSG00000026459	pc	0.71	0.71	1
ENSMUSG00000062905	pc	0.07	0.18	0.14
ENSMUSG00000064345	pc	NA	NA	NA
ENSMUSG00000059128	pc	0.3	0.14	0.75
ENSMUSG00000038155	pc	0.39	0.07	0.69
ENSMUSG00000020286	pc	0.41	0.17	0.58
ENSMUSG00000044542	pc	0.32	0.46	0.73
ENSMUSG00000026705	pc	0.65	0.2	0.91
ENSMUSG00000014747	pc	0.36	0	0.73
ENSMUSG00000031604	pc	0.39	0.05	0.67
ENSMUSG00000052751	pc	0.6	0	0.99
ENSMUSG00000027855	pc	0.62	0.24	0.93
ENSMUSG00000032599	pc	0.77	0.38	0.97
ENSMUSG00000027466	pc	0.41	0.14	0.87
ENSMUSG00000018340	pc	0.72	0.26	0.93
ENSMUSG00000030693	pc	0.33	0.32	0.85
ENSMUSG00000022353	pc	0.85	0.19	0.96
ENSMUSG00000021238	pc	0.48	0.25	0.9
ENSMUSG00000063522	pc	0.09	0.01	0.22
ENSMUSG00000040269	pc	0.1	0.51	0.42
ENSMUSG00000022637	pc	0.49	0.83	0.84
ENSMUSG00000029419	pc	0.23	0.08	0.83
ENSMUSG00000034401	pc	0.54	0.14	0.87
ENSMUSG00000042320	pc	0.15	0.24	0.53
ENSMUSG00000001891	pc	0.75	0.34	0.95
ENSMUSG00000041353	pc	0.07	0.14	0.22
ENSMUSG00000026655	pc	0.28	0.59	0.59
ENSMUSG00000018446	pc	0.53	0.04	0.84
ENSMUSG00000070371	pc	0.58	0.43	0.76
ENSMUSG00000032216	pc	0.36	0.09	0.95
ENSMUSG00000041754	pc	0.04	0.12	0.32
ENSMUSG00000035401	pc	0.78	0.73	1
ENSMUSG00000078653	pc	0.63	0.34	0.93
ENSMUSG00000028986	pc	0.32	0.12	1
ENSMUSG00000026961	pc	0.16	0.16	1
ENSMUSG00000015659	pc	0.33	0.05	0.95
ENSMUSG00000034868	pc	0.39	0.11	0.77
ENSMUSG00000042165	pc	0.77	0	0.88
ENSMUSG00000095567	pc	0.48	0.38	0.86
ENSMUSG00000020525	pc	0.82	0	0.86
ENSMUSG00000100916	pc	0.3	0.4	0.89
ENSMUSG00000028085	pc	0.42	0.19	0.77
ENSMUSG00000029875	pc	0.6	0.43	0.29
ENSMUSG00000043311	pc	0.38	0.06	0.2
ENSMUSG00000032123	pc	0.45	0.07	0.87
ENSMUSG00000014551	pc	0.26	0.23	0.98
ENSMUSG00000040325	pc	0.55	0.16	0.96
ENSMUSG00000037072	pc	0.46	0.54	0.99
ENSMUSG00000028651	pc	0.53	0.05	0.81
ENSMUSG00000029166	pc	0.52	0.97	0.99
ENSMUSG00000049300	pc	0.15	0	0.51
ENSMUSG00000033768	pc	0.76	0.78	0.98
ENSMUSG00000025780	pc	0.25	0.01	0.91
ENSMUSG00000043155	pc	0.44	0.1	NA
ENSMUSG00000018585	pc	0.39	0.17	0.69
ENSMUSG00000029840	pc	0.61	0.13	0.79
ENSMUSG00000022591	pc	NA	0.13	NA
ENSMUSG00000053390	pc	0.15	0.21	0.15
ENSMUSG00000004994	pc	0.35	0.16	0.72
ENSMUSG00000017639	pc	0.3	0.39	0.93
ENSMUSG00000061650	pc	0.14	0.36	0.75
ENSMUSG00000040242	pc	0.31	0.34	0.84
ENSMUSG00000051804	pc	0.17	0.01	NA
ENSMUSG00000014776	pc	0.32	0.11	0.75
ENSMUSG00000017311	pc	0.34	0.16	0.63
ENSMUSG00000040836	pc	0.22	0.25	0.81
ENSMUSG00000069919	pc	0.35	0.13	0.85
ENSMUSG00000033192	pc	0.37	0.09	0.98
ENSMUSG00000032826	pc	0.62	0.69	0.93
ENSMUSG00000026490	pc	0.68	0.69	0.99
ENSMUSG00000061877	pc	0.31	0.11	0.57
ENSMUSG00000037833	pc	0.23	0.34	0.75
ENSMUSG00000048915	pc	0.72	0.67	0.65
ENSMUSG00000015093	pc	NA	0	0.98
ENSMUSG00000053178	pc	0.7	0.12	0.38
ENSMUSG00000026668	pc	0.3	0.23	0.81
ENSMUSG00000035007	pc	0.7	0.14	0.9
ENSMUSG00000074071	pc	0.23	0.39	0.71
ENSMUSG00000021773	pc	0.11	0.13	0.91
ENSMUSG00000108348	pc	0.17	0	0.25
ENSMUSG00000091604	pc	0.03	0.21	0.55
ENSMUSG00000037674	pc	0.78	1	1
ENSMUSG00000000385	pc	0.22	0.09	0.67
ENSMUSG00000005161	pc	0.38	0.09	0.72
ENSMUSG00000075318	pc	0.85	0.62	0.98
ENSMUSG00000043843	pc	0.83	0.12	0.98
ENSMUSG00000031245	pc	0.49	0.49	0.41
ENSMUSG00000033475	pc	0.43	0.01	0.53
ENSMUSG00000028356	pc	0.46	0.08	0.9
ENSMUSG00000035596	pc	0.36	0.25	0.94
ENSMUSG00000005823	pc	0.42	0.29	0.84
ENSMUSG00000039782	pc	0.93	0.17	0.99
ENSMUSG00000027377	pc	0.17	0.08	0.75
ENSMUSG00000025894	pc	0.25	0.13	0.92
ENSMUSG00000043556	pc	0.43	0.3	0.65
ENSMUSG00000006235	pc	0.37	0.24	0.74
ENSMUSG00000002833	pc	0.62	0	0.84
ENSMUSG00000032330	pc	0.75	0	1
ENSMUSG00000024842	pc	0.35	0.31	1
ENSMUSG00000022235	pc	0.24	0.1	0.7
ENSMUSG00000051817	pc	0.42	0	0.5
ENSMUSG00000061751	pc	0.63	0.87	0.96
ENSMUSG00000028555	pc	0.55	0.49	0.88
ENSMUSG00000037736	pc	0.63	0.94	0.98
ENSMUSG00000045514	pc	0.19	0.08	0.05
ENSMUSG00000038822	pc	0.83	0.24	0.91
ENSMUSG00000046031	pc	0.31	0.15	0.98
ENSMUSG00000089715	pc	0.28	0.46	0.81
ENSMUSG00000046441	pc	0.63	0	0.25
ENSMUSG00000056267	pc	0.47	0.04	0.84
ENSMUSG00000015365	pc	0.49	0.11	0.82
ENSMUSG00000082815	pc	0.45	0.02	0.46
ENSMUSG00000067613	pc	0.66	0.26	0.97
ENSMUSG00000053219	pc	0.02	0	0.01
ENSMUSG00000040432	pc	0.6	0.2	0.5
ENSMUSG00000017299	pc	0.53	0.54	0.84
ENSMUSG00000028195	pc	0.78	0.62	1
ENSMUSG00000100032	pc	0.12	0.02	0.18
ENSMUSG00000053228	pc	0.21	0.15	0.19
ENSMUSG00000095040	pc	0.05	0.05	0.05
ENSMUSG00000017861	pc	0.52	0.2	0.9
ENSMUSG00000039013	pc	0.11	0.15	0.44
ENSMUSG00000027356	pc	0.36	0.13	0.87
ENSMUSG00000036172	pc	0.11	0.07	0.51
ENSMUSG00000029780	pc	0.7	0.31	0.99
ENSMUSG00000039285	pc	0.33	0.14	0.66
ENSMUSG00000056367	pc	0.63	0.16	0.91
ENSMUSG00000017950	pc	0.45	0.51	0.96
ENSMUSG00000015757	pc	0.54	0.4	0.96
ENSMUSG00000026856	pc	0.56	0.51	0.83
ENSMUSG00000020561	pc	0.23	0.11	0.76
ENSMUSG00000048981	pc	0.68	0.47	1
ENSMUSG00000026308	pc	0.46	0.05	0.85
ENSMUSG00000021367	pc	0.54	0.68	0.98
ENSMUSG00000001946	pc	0.34	0.14	0.81
ENSMUSG00000039321	pc	0.36	0.02	NA
ENSMUSG00000049287	pc	0.24	0.15	0.58
ENSMUSG00000039198	pc	0.41	0.12	0.58
ENSMUSG00000004667	pc	0.55	0.14	0.81
ENSMUSG00000052560	pc	0.75	0.72	0.95
ENSMUSG00000027233	pc	0.55	0.18	0.82
ENSMUSG00000027792	pc	0.34	0.05	0.65
ENSMUSG00000095741	pc	0.03	0.01	0.1
ENSMUSG00000042262	pc	0.56	0.07	0
ENSMUSG00000035184	pc	0.28	0.01	0.86
ENSMUSG00000047238	pc	0.4	0.13	0
ENSMUSG00000063549	pc	0.19	0.06	0.06
ENSMUSG00000095366	pc	0.06	0.18	0
ENSMUSG00000071076	pc	0.62	0	NA
ENSMUSG00000027018	pc	0.88	0.2	0.85
ENSMUSG00000070509	pc	0.44	0.44	0.77
ENSMUSG00000028066	pc	0.46	0	0.78
ENSMUSG00000008976	pc	0.58	0.3	0.7
ENSMUSG00000079387	pc	0.15	0.03	0.18
ENSMUSG00000028584	pc	0.38	0.16	0.99
ENSMUSG00000045322	pc	0.53	0.13	0.59
ENSMUSG00000094588	pc	0.05	0.01	0.01
ENSMUSG00000024037	pc	0.18	0.14	0.6
ENSMUSG00000037572	pc	0.58	0.57	0.95
ENSMUSG00000065979	pc	0.22	0.54	0.53
ENSMUSG00000031365	pc	0.26	0.14	0.99
ENSMUSG00000021417	pc	0.17	0.21	0.64
ENSMUSG00000078429	pc	0.45	0.96	1
ENSMUSG00000020775	pc	0.4	0.01	0.99
ENSMUSG00000078789	pc	0.78	0.4	0.89
ENSMUSG00000024527	pc	0.4	0.05	0.86
ENSMUSG00000000202	pc	0.78	0	0.97
ENSMUSG00000032565	pc	0.17	0.06	0.59
ENSMUSG00000051969	pc	0.34	0.11	0.48
ENSMUSG00000024013	pc	0.48	0.16	0.97
ENSMUSG00000002617	pc	0.2	0.33	0.27
ENSMUSG00000039004	pc	0.41	0.22	0.87
ENSMUSG00000017188	pc	0.45	0.33	1
ENSMUSG00000049630	pc	0.9	0	0.97
ENSMUSG00000040374	pc	0.43	0.01	0.28
ENSMUSG00000032239	pc	0.31	0.04	0.68
ENSMUSG00000021567	pc	0.19	0.12	0.58
ENSMUSG00000025225	pc	0.82	0.7	0.99
ENSMUSG00000038425	pc	0.44	0.15	0.68
ENSMUSG00000068232	pc	0.02	0.08	0.11
ENSMUSG00000056025	pc	0.33	0.05	0.81
ENSMUSG00000032252	pc	0.59	0.33	0.99
ENSMUSG00000022816	pc	0.59	0.06	0.88
ENSMUSG00000028127	pc	0.7	0.19	0.93
ENSMUSG00000044788	pc	0.22	0	0.73
ENSMUSG00000003812	pc	0.31	0.04	0.88
ENSMUSG00000033981	pc	0.51	0.18	1
ENSMUSG00000090963	pc	0.06	0.1	0.18
ENSMUSG00000032127	pc	0.81	0.35	0.92
ENSMUSG00000054362	pc	0.32	0.1	0.7
[truncated: 36,215 more rows]
