# Supplementary material for: Comparative Transcriptomics Analyses across Species, Organs, and Developmental Stages Reveal Functionally Constrained lncRNAs
Source: Mol Biol Evol. 2019 Sep 20;37(1):240–59. doi: 10.1093/molbev/msz212 (PMC6984365; doi:10.1093/molbev/msz212)
Supplement: msz212_Supplementary_Data [file msz212_supplementary_data.zip › msz212-Suppl_data/SupplementaryTable8.txt]

Species	GeneType	Organ	Cluster	MotifName	Consensus	PValue	FDR	NbTargetPromoters	NbTargetWithMotif	PercentTargetWithMotif	NbBackgroundPromoters	NbBackgroundWithMotif	PercentBackgroundWithMotif
Mouse	LncRNAs	Brain	Cluster1	Brn2(POU,Homeobox)/NPC-Brn2-ChIP-Seq(GSE35496)/Homer	ATGAATATTC	0.01	1	36	2	5.56%	1500	3.3	0.22%
Mouse	LncRNAs	Brain	Cluster2	GRE(NR),IR3/RAW264.7-GRE-ChIP-Seq(Unpublished)/Homer	VAGRACAKWCTGTYC	0.01	1	63	4	6.35%	1459	19.7	1.35%
Mouse	LncRNAs	Brain	Cluster2	GRE(NR),IR3/A549-GR-ChIP-Seq(GSE32465)/Homer	NRGVACABNVTGTYCY	0.01	1	63	3	4.76%	1459	10.6	0.73%
Mouse	LncRNAs	Brain	Cluster3	NFkB-p65-Rel(RHD)/ThioMac-LPS-Expression(GSE23622)/Homer	GGAAATTCCC	1e-04	0.0228	113	3	2.65%	1500	0.6	0.04%
Mouse	LncRNAs	Brain	Cluster3	ZNF41(Zf)/HEK293-ZNF41.GFP-ChIP-Seq(GSE58341)/Homer	CCTCATGGTGYCYTWYTCCCTTGTG	0.01	0.4928	113	2	1.77%	1500	0	0.00%
Mouse	LncRNAs	Brain	Cluster3	ZNF415(Zf)/HEK293-ZNF415.GFP-ChIP-Seq(GSE58341)/Homer	GRTGMTRGAGCC	0.01	0.5755	113	12	10.62%	1500	70.5	4.42%
Mouse	LncRNAs	Brain	Cluster3	NF1-halfsite(CTF)/LNCaP-NF1-ChIP-Seq(Unpublished)/Homer	YTGCCAAG	0.01	0.6456	113	28	24.78%	1500	245.9	15.44%
Mouse	LncRNAs	Brain	Cluster3	HIC1(Zf)/Treg-ZBTB29-ChIP-Seq(GSE99889)/Homer	TGCCAGCB	0.01	0.695	113	36	31.86%	1500	347.6	21.82%
Mouse	LncRNAs	Brain	Cluster3	NFAT(RHD)/Jurkat-NFATC1-ChIP-Seq(Jolma_et_al.)/Homer	ATTTTCCATT	0.01	0.695	113	14	12.39%	1500	97.4	6.12%
Mouse	LncRNAs	Brain	Cluster5	MafF(bZIP)/HepG2-MafF-ChIP-Seq(GSE31477)/Homer	HWWGTCAGCAWWTTT	0.01	0.4183	69	5	7.25%	1544	17.6	1.14%
Mouse	LncRNAs	Brain	Cluster5	SF1(NR)/H295R-Nr5a1-ChIP-Seq(GSE44220)/Homer	CAAGGHCANV	0.01	0.428	69	7	10.14%	1544	40.4	2.62%
Mouse	LncRNAs	Brain	Cluster5	AP-2alpha(AP2)/Hela-AP2alpha-ChIP-Seq(GSE31477)/Homer	ATGCCCTGAGGC	0.01	0.8656	69	14	20.29%	1544	156.2	10.11%
Mouse	LncRNAs	Brain	Cluster5	EBF1(EBF)/Near-E2A-ChIP-Seq(GSE21512)/Homer	GTCCCCWGGGGA	0.01	0.8656	69	14	20.29%	1544	156.9	10.15%
Mouse	LncRNAs	Kidney	Cluster1	Six2(Homeobox)/NephronProgenitor-Six2-ChIP-Seq(GSE39837)/Homer	GWAAYHTGAKMC	0.001	0.0671	126	22	17.46%	1633	122.5	7.50%
Mouse	LncRNAs	Kidney	Cluster1	SPDEF(ETS)/VCaP-SPDEF-ChIP-Seq(SRA014231)/Homer	ASWTCCTGBT	0.01	0.6213	126	23	18.25%	1633	163	9.98%
Mouse	LncRNAs	Kidney	Cluster1	HRE(HSF)/Striatum-HSF1-ChIP-Seq(GSE38000)/Homer	TTCTAGAABNTTCTA	0.01	0.8294	126	6	4.76%	1633	21.6	1.32%
Mouse	LncRNAs	Kidney	Cluster1	HRE(HSF)/HepG2-HSF1-ChIP-Seq(GSE31477)/Homer	BSTTCTRGAABVTTCYAGAA	0.01	0.8592	126	5	3.97%	1633	16.1	0.99%
Mouse	LncRNAs	Kidney	Cluster2	NF1-halfsite(CTF)/LNCaP-NF1-ChIP-Seq(Unpublished)/Homer	YTGCCAAG	0.01	1	51	14	27.45%	1496	192.7	12.88%
Mouse	LncRNAs	Kidney	Cluster3	FOXA1(Forkhead)/LNCAP-FOXA1-ChIP-Seq(GSE27824)/Homer	WAAGTAAACA	0.01	1	95	14	14.74%	1627	115.2	7.08%
Mouse	LncRNAs	Kidney	Cluster4	Brachyury(T-box)/Mesoendoderm-Brachyury-ChIP-exo(GSE54963)/Homer	ANTTMRCASBNNNGTGYKAAN	0.01	1	49	5	10.20%	1594	33.8	2.12%
Mouse	LncRNAs	Kidney	Cluster4	Sox15(HMG)/CPA-Sox15-ChIP-Seq(GSE62909)/Homer	RAACAATGGN	0.01	1	49	10	20.41%	1594	127.1	7.96%
Mouse	LncRNAs	Kidney	Cluster4	EBF2(EBF)/BrownAdipose-EBF2-ChIP-Seq(GSE97114)/Homer	NABTCCCWDGGGAVH	0.01	1	49	9	18.37%	1594	117.4	7.35%
Mouse	LncRNAs	Kidney	Cluster4	Sox3(HMG)/NPC-Sox3-ChIP-Seq(GSE33059)/Homer	CCWTTGTY	0.01	1	49	14	28.57%	1594	234	14.65%
Mouse	LncRNAs	Kidney	Cluster5	Rfx6(HTH)/Min6b1-Rfx6.HA-ChIP-Seq(GSE62844)/Homer	TGTTKCCTAGCAACM	0.01	1	71	14	19.72%	1570	136.9	8.72%
Mouse	LncRNAs	Liver	Cluster1	Tcf7(HMG)/GM12878-TCF7-ChIP-Seq(Encode)/Homer	CTTTGATGTGSB	0.01	1	35	4	11.43%	1704	40.9	2.40%
Mouse	LncRNAs	Liver	Cluster2	CEBP:AP1(bZIP)/ThioMac-CEBPb-ChIP-Seq(GSE21512)/Homer	DRTGTTGCAA	0.001	0.3066	36	9	25.00%	1760	125.5	7.13%
Mouse	LncRNAs	Liver	Cluster3	ETS(ETS)/Promoter/Homer	AACCGGAAGT	0.01	1	26	5	19.23%	1445	59.4	4.11%
Mouse	LncRNAs	Liver	Cluster3	Nkx2.5(Homeobox)/HL1-Nkx2.5.biotin-ChIP-Seq(GSE21529)/Homer	RRSCACTYAA	0.01	1	26	11	42.31%	1445	294.1	20.35%
Mouse	LncRNAs	Liver	Cluster4	Hoxc9(Homeobox)/Ainv15-Hoxc9-ChIP-Seq(GSE21812)/Homer	GGCCATAAATCA	0.01	1	40	6	15.00%	1714	75.6	4.41%
Mouse	LncRNAs	Testis	Cluster1	ZNF711(Zf)/SHSY5Y-ZNF711-ChIP-Seq(GSE20673)/Homer	AGGCCTAG	0.01	0.5255	975	256	26.26%	7759	1717	22.13%
Mouse	LncRNAs	Testis	Cluster1	TEAD(TEA)/Fibroblast-PU.1-ChIP-Seq(Unpublished)/Homer	YCWGGAATGY	0.01	0.5255	975	62	6.36%	7759	334.7	4.31%
Mouse	LncRNAs	Testis	Cluster1	ZFX(Zf)/mES-Zfx-ChIP-Seq(GSE11431)/Homer	AGGCCTRG	0.01	0.5255	975	155	15.90%	7759	985	12.70%
Mouse	LncRNAs	Testis	Cluster1	MafA(bZIP)/Islet-MafA-ChIP-Seq(GSE30298)/Homer	TGCTGACTCA	0.01	0.5255	975	83	8.51%	7759	483	6.22%
Mouse	LncRNAs	Testis	Cluster3	Six1(Homeobox)/Myoblast-Six1-ChIP-Chip(GSE20150)/Homer	GKVTCADRTTWC	0.001	0.1866	130	8	6.15%	8124	111.3	1.37%
Mouse	LncRNAs	Testis	Cluster3	Six4(Homeobox)/MCF7-SIX4-ChIP-Seq(Encode)/Homer	TGWAAYCTGABACCB	0.01	0.2348	130	4	3.08%	8124	28.1	0.35%
Mouse	LncRNAs	Testis	Cluster3	ERE(NR),IR3/MCF7-ERa-ChIP-Seq(Unpublished)/Homer	VAGGTCACNSTGACC	0.01	1	130	8	6.15%	8124	184.8	2.27%
Mouse	LncRNAs	Testis	Cluster4	Etv2(ETS)/ES-ER71-ChIP-Seq(GSE59402)/Homer(0.967)	NNAYTTCCTGHN	0.01	0.8845	421	54	12.83%	8186	703.2	8.59%
Mouse	LncRNAs	Testis	Cluster4	NFkB-p65(RHD)/GM12787-p65-ChIP-Seq(GSE19485)/Homer	WGGGGATTTCCC	0.01	1	421	25	5.94%	8186	292.4	3.57%
Rat	LncRNAs	Brain	Cluster1	EBF2(EBF)/BrownAdipose-EBF2-ChIP-Seq(GSE97114)/Homer	NABTCCCWDGGGAVH	0.01	0.6703	35	10	28.57%	1768	175.7	9.94%
Rat	LncRNAs	Brain	Cluster1	HIC1(Zf)/Treg-ZBTB29-ChIP-Seq(GSE99889)/Homer	TGCCAGCB	0.01	1	35	15	42.86%	1768	401	22.69%
Rat	LncRNAs	Brain	Cluster2	ZNF165(Zf)/WHIM12-ZNF165-ChIP-Seq(GSE65937)/Homer	AAGGKGRCGCAGGCA	0.01	1	61	4	6.56%	1738	22.6	1.30%
Rat	LncRNAs	Brain	Cluster3	Atoh1(bHLH)/Cerebellum-Atoh1-ChIP-Seq(GSE22111)/Homer	VNRVCAGCTGGY	0.01	0.5025	113	21	18.58%	1830	166.2	9.08%
Rat	LncRNAs	Brain	Cluster3	Otx2(Homeobox)/EpiLC-Otx2-ChIP-Seq(GSE56098)/Homer	NYTAATCCYB	0.01	0.732	113	14	12.39%	1830	100.8	5.51%
Rat	LncRNAs	Brain	Cluster3	Fosl2(bZIP)/3T3L1-Fosl2-ChIP-Seq(GSE56872)/Homer	NATGASTCABNN	0.01	0.732	113	7	6.19%	1830	32.4	1.77%
Rat	LncRNAs	Brain	Cluster3	Jun-AP1(bZIP)/K562-cJun-ChIP-Seq(GSE31477)/Homer	GATGASTCATCN	0.01	0.8578	113	5	4.42%	1830	20.6	1.13%
Rat	LncRNAs	Brain	Cluster4	Oct4:Sox17(POU,Homeobox,HMG)/F9-Sox17-ChIP-Seq(GSE44553)/Homer	CCATTGTATGCAAAT	1e-04	0.0197	37	4	10.81%	1672	9.7	0.58%
Rat	LncRNAs	Brain	Cluster4	Hand2(bHLH)/Mesoderm-Hand2-ChIP-Seq(GSE61475)/Homer	TGACANARRCCAGRC	0.001	0.1004	37	7	18.92%	1672	65.8	3.92%
Rat	LncRNAs	Brain	Cluster4	STAT1(Stat)/HelaS3-STAT1-ChIP-Seq(GSE12782)/Homer	NATTTCCNGGAAAT	0.01	0.9986	37	4	10.81%	1672	35.4	2.11%
Rat	LncRNAs	Kidney	Cluster1	Tbx5(T-box)/HL1-Tbx5.biotin-ChIP-Seq(GSE21529)/Homer	AGGTGTCA	0.01	1	126	53	42.06%	2289	690.2	30.15%
Rat	LncRNAs	Kidney	Cluster2	Nkx2.2(Homeobox)/NPC-Nkx2.2-ChIP-Seq(GSE61673)/Homer	BTBRAGTGSN	0.01	1	50	17	34.00%	2180	406.5	18.65%
Rat	LncRNAs	Kidney	Cluster2	ZNF189(Zf)/HEK293-ZNF189.GFP-ChIP-Seq(GSE58341)/Homer	TGGAACAGMA	0.01	1	50	10	20.00%	2180	183.1	8.40%
Rat	LncRNAs	Kidney	Cluster3	E2F4(E2F)/K562-E2F4-ChIP-Seq(GSE31477)/Homer	GGCGGGAAAH	0.001	0.1638	93	21	22.58%	2278	233	10.23%
Rat	LncRNAs	Kidney	Cluster3	LEF1(HMG)/H1-LEF1-ChIP-Seq(GSE64758)/Homer	CCTTTGATST	0.01	1	93	11	11.83%	2278	109.2	4.80%
Rat	LncRNAs	Kidney	Cluster4	GATA3(Zf),DR4/iTreg-Gata3-ChIP-Seq(GSE20898)/Homer	AGATGKDGAGATAAG	0.01	1	49	2	4.08%	2179	6.1	0.28%
Rat	LncRNAs	Kidney	Cluster5	HRE(HSF)/HepG2-HSF1-ChIP-Seq(GSE31477)/Homer	BSTTCTRGAABVTTCYAGAA	0.001	0.3437	71	4	5.63%	2065	12.8	0.62%
Rat	LncRNAs	Kidney	Cluster5	ZNF692(Zf)/HEK293-ZNF692.GFP-ChIP-Seq(GSE58341)/Homer	GTGGGCCCCA	0.01	0.4391	71	5	7.04%	2065	26.6	1.29%
Rat	LncRNAs	Kidney	Cluster5	Arnt:Ahr(bHLH)/MCF7-Arnt-ChIP-Seq(Lo_et_al.)/Homer	TBGCACGCAA	0.01	1	71	12	16.90%	2065	161.1	7.84%
Rat	LncRNAs	Liver	Cluster2	PSE(SNAPc)/K562-mStart-Seq/Homer	WAVTCACCMTAASYDAAAAG	0.01	1	36	6	16.67%	2058	81.3	3.95%
Rat	LncRNAs	Liver	Cluster2	AP-2gamma(AP2)/MCF7-TFAP2C-ChIP-Seq(GSE21234)/Homer	SCCTSAGGSCAW	0.01	1	36	10	27.78%	2058	225.7	10.96%
Rat	LncRNAs	Liver	Cluster3	FOXP1(Forkhead)/H9-FOXP1-ChIP-Seq(GSE31006)/Homer	NYYTGTTTACHN	0.001	0.2132	26	6	23.08%	1917	78.8	4.11%
Rat	LncRNAs	Liver	Cluster3	TEAD(TEA)/Fibroblast-PU.1-ChIP-Seq(Unpublished)/Homer	YCWGGAATGY	0.01	0.3493	26	6	23.08%	1917	98.7	5.15%
Rat	LncRNAs	Liver	Cluster3	Rfx2(HTH)/LoVo-RFX2-ChIP-Seq(GSE49402)/Homer	GTTGCCATGGCAACM	0.01	0.3493	26	3	11.54%	1917	21	1.09%
Rat	LncRNAs	Liver	Cluster3	IRF2(IRF)/Erythroblas-IRF2-ChIP-Seq(GSE36985)/Homer	GAAASYGAAASY	0.01	0.3493	26	3	11.54%	1917	21.5	1.12%
Rat	LncRNAs	Liver	Cluster3	Rfx5(HTH)/GM12878-Rfx5-ChIP-Seq(GSE31477)/Homer	SCCTAGCAACAG	0.01	0.3493	26	5	19.23%	1917	74.2	3.87%
Rat	LncRNAs	Liver	Cluster3	Fox:Ebox(Forkhead,bHLH)/Panc1-Foxa2-ChIP-Seq(GSE47459)/Homer	NNNVCTGWGYAAACASN	0.01	0.3493	26	8	30.77%	1917	203.1	10.58%
Rat	LncRNAs	Liver	Cluster3	IRF1(IRF)/PBMC-IRF1-ChIP-Seq(GSE43036)/Homer	GAAAGTGAAAGT	0.01	0.3493	26	3	11.54%	1917	25.6	1.33%
Rat	LncRNAs	Liver	Cluster3	Foxo3(Forkhead)/U2OS-Foxo3-ChIP-Seq(E-MTAB-2701)/Homer	DGTAAACA	0.01	0.3493	26	6	23.08%	1917	123.4	6.43%
Rat	LncRNAs	Liver	Cluster3	Rfx1(HTH)/NPC-H3K4me1-ChIP-Seq(GSE16256)/Homer	KGTTGCCATGGCAA	0.01	0.3493	26	3	11.54%	1917	29.4	1.53%
Rat	LncRNAs	Liver	Cluster3	IRF3(IRF)/BMDM-Irf3-ChIP-Seq(GSE67343)/Homer	AGTTTCAKTTTC	0.01	0.3824	26	4	15.38%	1917	62.4	3.25%
Rat	LncRNAs	Liver	Cluster4	Hand2(bHLH)/Mesoderm-Hand2-ChIP-Seq(GSE61475)/Homer	TGACANARRCCAGRC	0.01	1	40	5	12.50%	2071	66.7	3.22%
Rat	LncRNAs	Liver	Cluster5	FXR(NR),IR1/Liver-FXR-ChIP-Seq(Chong_et_al.)/Homer	AGGTCANTGACCTB	0.01	0.6303	13	4	30.77%	1263	52.4	4.15%
Rat	LncRNAs	Liver	Cluster5	Tbr1(T-box)/Cortex-Tbr1-ChIP-Seq(GSE71384)/Homer	AAGGTGTKAA	0.01	1	13	5	38.46%	1263	130.3	10.32%
Rat	LncRNAs	Liver	Cluster5	bHLHE40(bHLH)/HepG2-BHLHE40-ChIP-Seq(GSE31477)/Homer	KCACGTGMCN	0.01	1	13	3	23.08%	1263	41.5	3.29%
Rat	LncRNAs	Testis	Cluster1	BMYB(HTH)/Hela-BMYB-ChIP-Seq(GSE27030)/Homer	NHAACBGYYV	0.001	0.0733	972	174	17.90%	9359	1288.8	13.77%
Rat	LncRNAs	Testis	Cluster1	Nkx2.2(Homeobox)/NPC-Nkx2.2-ChIP-Seq(GSE61673)/Homer	BTBRAGTGSN	0.01	0.6305	972	197	20.27%	9359	1577.8	16.86%
Rat	LncRNAs	Testis	Cluster1	GLIS3(Zf)/Thyroid-Glis3.GFP-ChIP-Seq(GSE103297)/Homer	CTCCCTGGGAGGCCN	0.01	0.6307	972	194	19.96%	9359	1565.9	16.73%
Rat	LncRNAs	Testis	Cluster1	DUX(Homeobox)/C2C12-Dux-ChIP-Seq(GSE87279)/Homer	BCWGATTCAATCAAN	0.01	0.6307	972	2	0.21%	9359	0.5	0.01%
Rat	LncRNAs	Testis	Cluster1	ZKSCAN1(Zf)/HepG2-ZKSCAN1-ChIP-Seq(Encode)/Homer	GCACAYAGTAGGKCY	0.01	0.6307	972	7	0.72%	9359	20.6	0.22%
Rat	LncRNAs	Testis	Cluster1	E2F4(E2F)/K562-E2F4-ChIP-Seq(GSE31477)/Homer	GGCGGGAAAH	0.01	0.6307	972	87	8.95%	9359	638.3	6.82%
Rat	LncRNAs	Testis	Cluster1	Tbet(T-box)/CD8-Tbet-ChIP-Seq(GSE33802)/Homer	AGGTGTGAAM	0.01	0.6307	972	91	9.36%	9359	681.8	7.28%
Rat	LncRNAs	Testis	Cluster2	Mef2a(MADS)/HL1-Mef2a.biotin-ChIP-Seq(GSE21529)/Homer	CYAAAAATAG	0.01	1	56	5	8.93%	9218	199.1	2.16%
Rat	LncRNAs	Testis	Cluster2	PRDM14(Zf)/H1-PRDM14-ChIP-Seq(GSE22767)/Homer	RGGTCTCTAACY	0.01	1	56	5	8.93%	9218	200.9	2.18%
Rat	LncRNAs	Testis	Cluster2	Tcfcp2l1(CP2)/mES-Tcfcp2l1-ChIP-Seq(GSE11431)/Homer	NRAACCRGTTYRAACCRGYT	0.01	1	56	4	7.14%	9218	135	1.46%
Rat	LncRNAs	Testis	Cluster3	Sox17(HMG)/Endoderm-Sox17-ChIP-Seq(GSE61475)/Homer	CCATTGTTYB	0.01	0.5342	129	16	12.40%	9831	518.1	5.27%
Rat	LncRNAs	Testis	Cluster3	RORgt(NR)/EL4-RORgt.Flag-ChIP-Seq(GSE56019)/Homer	AAYTAGGTCA	0.01	0.5342	129	5	3.88%	9831	74	0.75%
Rat	LncRNAs	Testis	Cluster3	RORgt(NR)/EL4-RORgt.Flag-ChIP-Seq(GSE56019)/Homer	AAYTAGGTCA	0.01	0.5342	129	5	3.88%	9831	74	0.75%
Rat	LncRNAs	Testis	Cluster3	E2F(E2F)/Hela-CellCycle-Expression/Homer	TTSGCGCGAAAA	0.01	0.5342	129	4	3.10%	9831	47.1	0.48%
Rat	LncRNAs	Testis	Cluster3	Znf263(Zf)/K562-Znf263-ChIP-Seq(GSE31477)/Homer	CVGTSCTCCC	0.01	0.5342	129	44	34.11%	9831	2318.8	23.58%
Rat	LncRNAs	Testis	Cluster3	RORg(NR)/Liver-Rorc-ChIP-Seq(GSE101115)/Homer	WAABTAGGTCAV	0.01	0.5342	129	4	3.10%	9831	52.2	0.53%
Rat	LncRNAs	Testis	Cluster4	Reverb(NR),DR2/RAW-Reverba.biotin-ChIP-Seq(GSE45914)/Homer	GTRGGTCASTGGGTCA	0.001	0.1817	417	12	2.88%	9775	87	0.89%
Rat	LncRNAs	Testis	Cluster4	Tlx?(NR)/NPC-H3K4me1-ChIP-Seq(GSE16256)/Homer	CTGGCAGSCTGCCA	0.001	0.1817	417	26	6.24%	9775	294.7	3.01%
Rat	LncRNAs	Testis	Cluster4	c-Jun-CRE(bZIP)/K562-cJun-ChIP-Seq(GSE31477)/Homer	ATGACGTCATCY	0.01	0.1817	417	24	5.76%	9775	283.9	2.90%
Rat	LncRNAs	Testis	Cluster4	Atf2(bZIP)/3T3L1-Atf2-ChIP-Seq(GSE56872)/Homer	NRRTGACGTCAT	0.01	0.1926	417	26	6.24%	9775	325.4	3.32%
Rat	LncRNAs	Testis	Cluster4	JunD(bZIP)/K562-JunD-ChIP-Seq/Homer	ATGACGTCATCN	0.01	0.3395	417	12	2.88%	9775	114.2	1.17%
Rat	LncRNAs	Testis	Cluster4	Nkx2.1(Homeobox)/LungAC-Nkx2.1-ChIP-Seq(GSE43252)/Homer	RSCACTYRAG	0.01	0.3929	417	127	30.46%	9775	2437.6	24.88%
Rat	LncRNAs	Testis	Cluster4	GLI3(Zf)/Limb-GLI3-ChIP-Chip(GSE11077)/Homer	CGTGGGTGGTCC	0.01	0.4319	417	10	2.40%	9775	93.2	0.95%
Mouse	ProteinCoding	Brain	Cluster1	Fra1(bZIP)/BT549-Fra1-ChIP-Seq(GSE46166)/Homer	NNATGASTCATH	1e-05	0.0023	2230	99	4.44%	11693	323.9	2.77%
Mouse	ProteinCoding	Brain	Cluster1	E2A(bHLH),near_PU.1/Bcell-PU.1-ChIP-Seq(GSE21512)/Homer	NVCACCTGBN	1e-05	0.0023	2230	396	17.75%	11693	1681	14.40%
Mouse	ProteinCoding	Brain	Cluster1	Fra2(bZIP)/Striatum-Fra2-ChIP-Seq(GSE43429)/Homer	GGATGACTCATC	1e-05	0.0023	2230	89	3.99%	11693	286.8	2.46%
Mouse	ProteinCoding	Brain	Cluster1	FOXK1(Forkhead)/HEK293-FOXK1-ChIP-Seq(GSE51673)/Homer	NVWTGTTTAC	1e-04	0.0025	2230	195	8.74%	11693	759.9	6.51%
Mouse	ProteinCoding	Brain	Cluster1	Atf3(bZIP)/GBM-ATF3-ChIP-Seq(GSE33912)/Homer	DATGASTCATHN	1e-04	0.0025	2230	119	5.33%	11693	423.6	3.63%
Mouse	ProteinCoding	Brain	Cluster1	Slug(Zf)/Mesoderm-Snai2-ChIP-Seq(GSE61475)/Homer	SNGCACCTGCHS	1e-04	0.0025	2230	172	7.71%	11693	658.7	5.64%
Mouse	ProteinCoding	Brain	Cluster1	ZEB1(Zf)/PDAC-ZEB1-ChIP-Seq(GSE64557)/Homer	VCAGGTRDRY	1e-04	0.0034	2230	438	19.63%	11693	1928.7	16.52%
Mouse	ProteinCoding	Brain	Cluster1	JunB(bZIP)/DendriticCells-Junb-ChIP-Seq(GSE36099)/Homer	RATGASTCAT	0.001	0.0104	2230	99	4.44%	11693	356.9	3.06%
Mouse	ProteinCoding	Brain	Cluster1	bHLHE41(bHLH)/proB-Bhlhe41-ChIP-Seq(GSE93764)/Homer	KCACGTGMCN	0.001	0.016	2230	311	13.94%	11693	1350.9	11.57%
Mouse	ProteinCoding	Brain	Cluster1	Jun-AP1(bZIP)/K562-cJun-ChIP-Seq(GSE31477)/Homer	GATGASTCATCN	0.001	0.016	2230	46	2.06%	11693	139.2	1.19%
Mouse	ProteinCoding	Brain	Cluster1	AP-1(bZIP)/ThioMac-PU.1-ChIP-Seq(GSE21512)/Homer	VTGACTCATC	0.001	0.016	2230	128	5.74%	11693	493.8	4.23%
Mouse	ProteinCoding	Brain	Cluster1	Tbx21(T-box)/GM12878-TBX21-ChIP-Seq(Encode)/Homer	AGGTGTGAAA	0.001	0.016	2230	206	9.23%	11693	853.5	7.31%
Mouse	ProteinCoding	Brain	Cluster1	Fosl2(bZIP)/3T3L1-Fosl2-ChIP-Seq(GSE56872)/Homer	NATGASTCABNN	0.001	0.016	2230	60	2.69%	11693	197.2	1.69%
Mouse	ProteinCoding	Brain	Cluster1	HEB(bHLH)/mES-Heb-ChIP-Seq(GSE53233)/Homer	VCAGCTGBNN	0.001	0.024	2230	479	21.47%	11693	2196	18.81%
Mouse	ProteinCoding	Brain	Cluster1	BATF(bZIP)/Th17-BATF-ChIP-Seq(GSE39756)/Homer	DATGASTCAT	0.001	0.0245	2230	112	5.02%	11693	431.2	3.69%
Mouse	ProteinCoding	Brain	Cluster1	Foxo1(Forkhead)/RAW-Foxo1-ChIP-Seq(Fan_et_al.)/Homer	CTGTTTAC	0.01	0.0289	2230	401	17.97%	11693	1817.6	15.57%
Mouse	ProteinCoding	Brain	Cluster1	Foxo3(Forkhead)/U2OS-Foxo3-ChIP-Seq(E-MTAB-2701)/Homer	DGTAAACA	0.01	0.0339	2230	133	5.96%	11693	533.1	4.57%
Mouse	ProteinCoding	Brain	Cluster1	Fox:Ebox(Forkhead,bHLH)/Panc1-Foxa2-ChIP-Seq(GSE47459)/Homer	NNNVCTGWGYAAACASN	0.01	0.0362	2230	188	8.43%	11693	792.4	6.79%
Mouse	ProteinCoding	Brain	Cluster1	E2A(bHLH)/proBcell-E2A-ChIP-Seq(GSE21978)/Homer	DNRCAGCTGY	0.01	0.0379	2230	368	16.49%	11693	1666.4	14.27%
Mouse	ProteinCoding	Brain	Cluster1	Zic3(Zf)/mES-Zic3-ChIP-Seq(GSE37889)/Homer	GGCCYCCTGCTGDGH	0.01	0.0565	2230	178	7.98%	11693	755.9	6.47%
Mouse	ProteinCoding	Brain	Cluster1	EBF(EBF)/proBcell-EBF-ChIP-Seq(GSE21978)/Homer	DGTCCCYRGGGA	0.01	0.0566	2230	77	3.45%	11693	289.5	2.48%
Mouse	ProteinCoding	Brain	Cluster1	ZEB2(Zf)/SNU398-ZEB2-ChIP-Seq(GSE103048)/Homer	GNMCAGGTGTGC	0.01	0.0566	2230	244	10.94%	11693	1073.8	9.20%
Mouse	ProteinCoding	Brain	Cluster1	Six2(Homeobox)/NephronProgenitor-Six2-ChIP-Seq(GSE39837)/Homer	GWAAYHTGAKMC	0.01	0.0711	2230	224	10.04%	11693	983.7	8.43%
Mouse	ProteinCoding	Brain	Cluster1	Ptf1a(bHLH)/Panc1-Ptf1a-ChIP-Seq(GSE47459)/Homer	ACAGCTGTTN	0.01	0.0711	2230	628	28.15%	11693	2996.9	25.67%
Mouse	ProteinCoding	Brain	Cluster1	Esrrb(NR)/mES-Esrrb-ChIP-Seq(GSE11431)/Homer	KTGACCTTGA	0.01	0.0711	2230	151	6.77%	11693	635.1	5.44%
Mouse	ProteinCoding	Brain	Cluster1	HIF2a(bHLH)/785_O-HIF2a-ChIP-Seq(GSE34871)/Homer	GCACGTACCC	0.01	0.0711	2230	96	4.30%	11693	380.3	3.26%
Mouse	ProteinCoding	Brain	Cluster1	COUP-TFII(NR)/Artia-Nr2f2-ChIP-Seq(GSE46497)/Homer	AGRGGTCA	0.01	0.0711	2230	416	18.65%	11693	1932.8	16.55%
Mouse	ProteinCoding	Brain	Cluster1	EAR2(NR)/K562-NR2F6-ChIP-Seq(Encode)/Homer	NRBCARRGGTCA	0.01	0.0828	2230	321	14.39%	11693	1466.1	12.56%
Mouse	ProteinCoding	Brain	Cluster1	MITF(bHLH)/MastCells-MITF-ChIP-Seq(GSE48085)/Homer	RTCATGTGAC	0.01	0.086	2230	198	8.87%	11693	868	7.43%
Mouse	ProteinCoding	Brain	Cluster1	HIF-1b(HLH)/T47D-HIF1b-ChIP-Seq(GSE59937)/Homer	RTACGTGC	0.01	0.0913	2230	301	13.49%	11693	1372.3	11.75%
Mouse	ProteinCoding	Brain	Cluster1	NFAT:AP1(RHD,bZIP)/Jurkat-NFATC1-ChIP-Seq(Jolma_et_al.)/Homer	SARTGGAAAAWRTGAGTCAB	0.01	0.096	2230	38	1.70%	11693	129.2	1.11%
Mouse	ProteinCoding	Brain	Cluster1	FOXK2(Forkhead)/U2OS-FOXK2-ChIP-Seq(E-MTAB-2204)/Homer	SCHTGTTTACAT	0.01	0.096	2230	106	4.75%	11693	434.3	3.72%
Mouse	ProteinCoding	Brain	Cluster1	NF-E2(bZIP)/K562-NFE2-ChIP-Seq(GSE31477)/Homer	GATGACTCAGCA	0.01	0.112	2230	12	0.54%	11693	28.4	0.24%
Mouse	ProteinCoding	Brain	Cluster1	Foxa2(Forkhead)/Liver-Foxa2-ChIP-Seq(GSE25694)/Homer	CYTGTTTACWYW	0.01	0.112	2230	139	6.23%	11693	593.7	5.09%
Mouse	ProteinCoding	Brain	Cluster2	Atf1(bZIP)/K562-ATF1-ChIP-Seq(GSE31477)/Homer	GATGACGTCA	0.01	1	2285	141	6.17%	11536	559.5	4.85%
Mouse	ProteinCoding	Brain	Cluster2	Mef2d(MADS)/Retina-Mef2d-ChIP-Seq(GSE61391)/Homer	GCTATTTTTAGC	0.01	1	2285	39	1.71%	11536	130.2	1.13%
Mouse	ProteinCoding	Brain	Cluster2	CEBP:AP1(bZIP)/ThioMac-CEBPb-ChIP-Seq(GSE21512)/Homer	DRTGTTGCAA	0.01	1	2285	136	5.95%	11536	560.2	4.85%
Mouse	ProteinCoding	Brain	Cluster3	GFY-Staf(?,Zf)/Promoter/Homer	RACTACAATTCCCAGAAKGC	1e-04	0.0089	2422	78	3.22%	11185	218.1	1.95%
Mouse	ProteinCoding	Brain	Cluster3	Ronin(THAP)/ES-Thap11-ChIP-Seq(GSE51522)/Homer	RACTACAACTCCCAGVAKGC	1e-04	0.0089	2422	69	2.85%	11185	190.9	1.71%
Mouse	ProteinCoding	Brain	Cluster3	Klf4(Zf)/mES-Klf4-ChIP-Seq(GSE11431)/Homer	GCCACACCCA	1e-04	0.0089	2422	237	9.78%	11185	848.8	7.59%
Mouse	ProteinCoding	Brain	Cluster3	Klf9(Zf)/GBM-Klf9-ChIP-Seq(GSE62211)/Homer	GCCACRCCCACY	0.001	0.0467	2422	288	11.88%	11185	1096.8	9.81%
Mouse	ProteinCoding	Brain	Cluster3	NRF(NRF)/Promoter/Homer	STGCGCATGCGC	0.001	0.0576	2422	161	6.64%	11185	574.7	5.14%
Mouse	ProteinCoding	Brain	Cluster3	ZNF143|STAF(Zf)/CUTLL-ZNF143-ChIP-Seq(GSE29600)/Homer	ATTTCCCAGVAKSCY	0.001	0.0576	2422	120	4.95%	11185	409.9	3.67%
Mouse	ProteinCoding	Brain	Cluster3	EKLF(Zf)/Erythrocyte-Klf1-ChIP-Seq(GSE20478)/Homer	NWGGGTGTGGCY	0.001	0.0576	2422	83	3.42%	11185	265.6	2.38%
Mouse	ProteinCoding	Brain	Cluster3	Sp1(Zf)/Promoter/Homer	GGCCCCGCCCCC	0.01	0.1058	2422	326	13.45%	11185	1289.8	11.54%
Mouse	ProteinCoding	Brain	Cluster3	Elk4(ETS)/Hela-Elk4-ChIP-Seq(GSE31477)/Homer	NRYTTCCGGY	0.01	0.1425	2422	312	12.87%	11185	1238	11.07%
Mouse	ProteinCoding	Brain	Cluster3	KLF6(Zf)/PDAC-KLF6-ChIP-Seq(GSE64557)/Homer	MKGGGYGTGGCC	0.01	0.1425	2422	556	22.94%	11185	2308.6	20.65%
Mouse	ProteinCoding	Brain	Cluster3	KLF3(Zf)/MEF-Klf3-ChIP-Seq(GSE44748)/Homer	NRGCCCCRCCCHBNN	0.01	0.1425	2422	364	15.02%	11185	1464.9	13.10%
Mouse	ProteinCoding	Brain	Cluster3	GFY(?)/Promoter/Homer	ACTACAATTCCC	0.01	0.1425	2422	66	2.72%	11185	213.8	1.91%
Mouse	ProteinCoding	Brain	Cluster3	ELF1(ETS)/Jurkat-ELF1-ChIP-Seq(SRA014231)/Homer	AVCCGGAAGT	0.01	0.188	2422	265	10.93%	11185	1050.8	9.40%
Mouse	ProteinCoding	Brain	Cluster3	ZNF711(Zf)/SHSY5Y-ZNF711-ChIP-Seq(GSE20673)/Homer	AGGCCTAG	0.01	0.2198	2422	577	23.80%	11185	2429	21.72%
Mouse	ProteinCoding	Brain	Cluster3	PR(NR)/T47D-PR-ChIP-Seq(GSE31130)/Homer	VAGRACAKNCTGTBC	0.01	0.265	2422	451	18.61%	11185	1877.4	16.79%
Mouse	ProteinCoding	Brain	Cluster4	ZNF264(Zf)/HEK293-ZNF264.GFP-ChIP-Seq(GSE58341)/Homer	RGGGCACTAACY	0.001	0.0639	1001	82	8.19%	12785	690.4	5.40%
Mouse	ProteinCoding	Brain	Cluster4	E2F7(E2F)/Hela-E2F7-ChIP-Seq(GSE32673)/Homer	VDTTTCCCGCCA	0.001	0.0725	1001	50	5.00%	12785	380.7	2.98%
Mouse	ProteinCoding	Brain	Cluster4	Lhx1(Homeobox)/EmbryoCarcinoma-Lhx1-ChIP-Seq(GSE70957)/Homer	NNYTAATTAR	0.001	0.0838	1001	106	10.59%	12785	983.9	7.69%
Mouse	ProteinCoding	Brain	Cluster4	E2F3(E2F)/MEF-E2F3-ChIP-Seq(GSE71376)/Homer	BTKGGCGGGAAA	0.01	0.2495	1001	164	16.38%	12785	1692.6	13.24%
Mouse	ProteinCoding	Brain	Cluster4	Lhx2(Homeobox)/HFSC-Lhx2-ChIP-Seq(GSE48068)/Homer	TAATTAGN	0.01	0.417	1001	93	9.29%	12785	905.8	7.08%
Mouse	ProteinCoding	Brain	Cluster4	E2F4(E2F)/K562-E2F4-ChIP-Seq(GSE31477)/Homer	GGCGGGAAAH	0.01	0.417	1001	128	12.79%	12785	1306.2	10.22%
Mouse	ProteinCoding	Brain	Cluster4	Pit1+1bp(Homeobox)/GCrat-Pit1-ChIP-Seq(GSE58009)/Homer	ATGCATAATTCA	0.01	0.417	1001	28	2.80%	12785	210.9	1.65%
Mouse	ProteinCoding	Brain	Cluster4	E2F6(E2F)/Hela-E2F6-ChIP-Seq(GSE31477)/Homer	GGCGGGAARN	0.01	0.417	1001	140	13.99%	12785	1455.4	11.38%
Mouse	ProteinCoding	Brain	Cluster4	Dlx3(Homeobox)/Kerainocytes-Dlx3-ChIP-Seq(GSE89884)/Homer	NDGTAATTAC	0.01	0.417	1001	61	6.09%	12785	559.4	4.38%
Mouse	ProteinCoding	Brain	Cluster4	Sox2(HMG)/mES-Sox2-ChIP-Seq(GSE11431)/Homer	BCCATTGTTC	0.01	0.417	1001	81	8.09%	12785	780.5	6.10%
Mouse	ProteinCoding	Brain	Cluster4	Lhx3(Homeobox)/Neuron-Lhx3-ChIP-Seq(GSE31456)/Homer	ADBTAATTAR	0.01	0.417	1001	147	14.69%	12785	1539.8	12.04%
Mouse	ProteinCoding	Brain	Cluster4	CHR(?)/Hela-CellCycle-Expression/Homer	SRGTTTCAAA	0.01	0.417	1001	68	6.79%	12785	645.7	5.05%
Mouse	ProteinCoding	Brain	Cluster5	Sox3(HMG)/NPC-Sox3-ChIP-Seq(GSE33059)/Homer	CCWTTGTY	1e-04	0.0043	1700	272	16.00%	12008	1495	12.45%
Mouse	ProteinCoding	Brain	Cluster5	Sox10(HMG)/SciaticNerve-Sox3-ChIP-Seq(GSE35132)/Homer	CCWTTGTYYB	1e-04	0.0043	1700	258	15.18%	12008	1408.2	11.73%
Mouse	ProteinCoding	Brain	Cluster5	Sox4(HMG)/proB-Sox4-ChIP-Seq(GSE50066)/Homer	YCTTTGTTCC	1e-04	0.0054	1700	144	8.47%	12008	725.1	6.04%
Mouse	ProteinCoding	Brain	Cluster5	Sox17(HMG)/Endoderm-Sox17-ChIP-Seq(GSE61475)/Homer	CCATTGTTYB	0.001	0.0145	1700	103	6.06%	12008	500.3	4.17%
Mouse	ProteinCoding	Brain	Cluster5	Sox15(HMG)/CPA-Sox15-ChIP-Seq(GSE62909)/Homer	RAACAATGGN	0.001	0.0504	1700	161	9.47%	12008	879.8	7.33%
Mouse	ProteinCoding	Brain	Cluster5	Sox6(HMG)/Myotubes-Sox6-ChIP-Seq(GSE32627)/Homer	CCATTGTTNY	0.01	0.087	1700	226	13.29%	12008	1311.2	10.92%
Mouse	ProteinCoding	Brain	Cluster5	Sox2(HMG)/mES-Sox2-ChIP-Seq(GSE11431)/Homer	BCCATTGTTC	0.01	0.1131	1700	127	7.47%	12008	690.1	5.75%
Mouse	ProteinCoding	Brain	Cluster5	NFkB-p65-Rel(RHD)/ThioMac-LPS-Expression(GSE23622)/Homer	GGAAATTCCC	0.01	0.3868	1700	16	0.94%	12008	56.4	0.47%
Mouse	ProteinCoding	Brain	Cluster5	RUNX-AML(Runt)/CD4+-PolII-ChIP-Seq(Barski_et_al.)/Homer	GCTGTGGTTW	0.01	0.4429	1700	100	5.88%	12008	556	4.63%
Mouse	ProteinCoding	Kidney	Cluster1	HNF4a(NR),DR1/HepG2-HNF4a-ChIP-Seq(GSE25021)/Homer	CARRGKBCAAAGTYCA	1e-04	0.0152	2080	135	6.49%	11960	544.2	4.55%
Mouse	ProteinCoding	Kidney	Cluster1	ZEB1(Zf)/PDAC-ZEB1-ChIP-Seq(GSE64557)/Homer	VCAGGTRDRY	1e-04	0.0182	2080	422	20.28%	11960	2045	17.10%
Mouse	ProteinCoding	Kidney	Cluster1	HNF1b(Homeobox)/PDAC-HNF1B-ChIP-Seq(GSE64557)/Homer	GTTAATNATTAA	0.001	0.0427	2080	40	1.92%	11960	126.8	1.06%
Mouse	ProteinCoding	Kidney	Cluster1	E2A(bHLH),near_PU.1/Bcell-PU.1-ChIP-Seq(GSE21512)/Homer	NVCACCTGBN	0.001	0.0427	2080	365	17.54%	11960	1773.5	14.83%
Mouse	ProteinCoding	Kidney	Cluster1	Eomes(T-box)/H9-Eomes-ChIP-Seq(GSE26097)/Homer	ATTAACACCT	0.001	0.0427	2080	441	21.19%	11960	2185.7	18.28%
Mouse	ProteinCoding	Kidney	Cluster1	BMAL1(bHLH)/Liver-Bmal1-ChIP-Seq(GSE39860)/Homer	GNCACGTG	0.001	0.0427	2080	361	17.35%	11960	1758.3	14.70%
Mouse	ProteinCoding	Kidney	Cluster1	Hnf1(Homeobox)/Liver-Foxa2-Chip-Seq(GSE25694)/Homer	GGTTAAWCATTAA	0.001	0.0427	2080	35	1.68%	11960	110.1	0.92%
Mouse	ProteinCoding	Kidney	Cluster1	NPAS2(bHLH)/Liver-NPAS2-ChIP-Seq(GSE39860)/Homer	KCCACGTGAC	0.01	0.0633	2080	232	11.15%	11960	1095.8	9.16%
Mouse	ProteinCoding	Kidney	Cluster1	Tbx6(T-box)/ESC-Tbx6-ChIP-Seq(GSE93524)/Homer	DAGGTGTBAA	0.01	0.0633	2080	247	11.87%	11960	1176.7	9.84%
Mouse	ProteinCoding	Kidney	Cluster1	ZEB2(Zf)/SNU398-ZEB2-ChIP-Seq(GSE103048)/Homer	GNMCAGGTGTGC	0.01	0.0792	2080	242	11.63%	11960	1158.4	9.69%
Mouse	ProteinCoding	Kidney	Cluster1	ZNF136(Zf)/HEK293-ZNF136.GFP-ChIP-Seq(GSE58341)/Homer	YTKGATAHAGTATTCTWGGTNGGCA	0.01	0.0792	2080	18	0.86%	11960	47.8	0.40%
Mouse	ProteinCoding	Kidney	Cluster1	Tbet(T-box)/CD8-Tbet-ChIP-Seq(GSE33802)/Homer	AGGTGTGAAM	0.01	0.0792	2080	214	10.28%	11960	1013.4	8.47%
Mouse	ProteinCoding	Kidney	Cluster1	HLF(bZIP)/HSC-HLF.Flag-ChIP-Seq(GSE69817)/Homer	RTTATGYAAB	0.01	0.0792	2080	150	7.21%	11960	680.5	5.69%
Mouse	ProteinCoding	Kidney	Cluster1	NPAS(bHLH)/Liver-NPAS-ChIP-Seq(GSE39860)/Homer	NVCACGTG	0.01	0.0792	2080	314	15.09%	11960	1549.8	12.96%
Mouse	ProteinCoding	Kidney	Cluster1	Slug(Zf)/Mesoderm-Snai2-ChIP-Seq(GSE61475)/Homer	SNGCACCTGCHS	0.01	0.0792	2080	153	7.35%	11960	698.7	5.84%
Mouse	ProteinCoding	Kidney	Cluster1	Chop(bZIP)/MEF-Chop-ChIP-Seq(GSE35681)/Homer	ATTGCATCAT	0.01	0.0792	2080	41	1.97%	11960	146.6	1.23%
Mouse	ProteinCoding	Kidney	Cluster1	EBNA1(EBV-virus)/Raji-EBNA1-ChIP-Seq(GSE30709)/Homer	GGYAGCAYDTGCTDCCCNNN	0.01	0.0792	2080	6	0.29%	11960	8.7	0.07%
Mouse	ProteinCoding	Kidney	Cluster1	LEF1(HMG)/H1-LEF1-ChIP-Seq(GSE64758)/Homer	CCTTTGATST	0.01	0.101	2080	134	6.44%	11960	611.4	5.11%
Mouse	ProteinCoding	Kidney	Cluster1	Atf4(bZIP)/MEF-Atf4-ChIP-Seq(GSE35681)/Homer	MTGATGCAAT	0.01	0.1513	2080	49	2.35%	11960	193.8	1.62%
Mouse	ProteinCoding	Kidney	Cluster1	bHLHE41(bHLH)/proB-Bhlhe41-ChIP-Seq(GSE93764)/Homer	KCACGTGMCN	0.01	0.1796	2080	265	12.73%	11960	1321.4	11.05%
Mouse	ProteinCoding	Kidney	Cluster2	ZEB2(Zf)/SNU398-ZEB2-ChIP-Seq(GSE103048)/Homer	GNMCAGGTGTGC	1e-04	0.0368	1960	223	11.38%	11958	1060.7	8.87%
Mouse	ProteinCoding	Kidney	Cluster2	ZEB1(Zf)/PDAC-ZEB1-ChIP-Seq(GSE64557)/Homer	VCAGGTRDRY	1e-04	0.0368	1960	372	18.99%	11958	1890.5	15.81%
Mouse	ProteinCoding	Kidney	Cluster2	THRb(NR)/HepG2-THRb.Flag-ChIP-Seq(Encode)/Homer	GGTCACCTGAGGTCA	0.001	0.0368	1960	139	7.10%	11958	621.9	5.20%
Mouse	ProteinCoding	Kidney	Cluster2	E2A(bHLH),near_PU.1/Bcell-PU.1-ChIP-Seq(GSE21512)/Homer	NVCACCTGBN	0.001	0.0368	1960	319	16.28%	11958	1619.5	13.54%
Mouse	ProteinCoding	Kidney	Cluster2	IRF4(IRF)/GM12878-IRF4-ChIP-Seq(GSE32465)/Homer	ACTGAAACCA	0.01	0.0895	1960	88	4.49%	11958	381.6	3.19%
Mouse	ProteinCoding	Kidney	Cluster2	ZNF415(Zf)/HEK293-ZNF415.GFP-ChIP-Seq(GSE58341)/Homer	GRTGMTRGAGCC	0.01	0.0895	1960	133	6.79%	11958	619	5.18%
Mouse	ProteinCoding	Kidney	Cluster2	THRa(NR)/C17.2-THRa-ChIP-Seq(GSE38347)/Homer	GGTCANYTGAGGWCA	0.01	0.3135	1960	90	4.59%	11958	415.9	3.48%
Mouse	ProteinCoding	Kidney	Cluster2	Tgif2(Homeobox)/mES-Tgif2-ChIP-Seq(GSE55404)/Homer	TGTCANYT	0.01	0.3135	1960	582	29.71%	11958	3246	27.14%
Mouse	ProteinCoding	Kidney	Cluster2	GRE(NR),IR3/A549-GR-ChIP-Seq(GSE32465)/Homer	NRGVACABNVTGTYCY	0.01	0.3695	1960	29	1.48%	11958	108.5	0.91%
Mouse	ProteinCoding	Kidney	Cluster2	Tbox:Smad(T-box,MAD)/ESCd5-Smad2_3-ChIP-Seq(GSE29422)/Homer	AGGTGHCAGACA	0.01	0.3695	1960	40	2.04%	11958	162.3	1.36%
Mouse	ProteinCoding	Kidney	Cluster3	GFY-Staf(?,Zf)/Promoter/Homer	RACTACAATTCCCAGAAKGC	0.01	0.8432	2211	63	2.85%	11526	223.6	1.94%
Mouse	ProteinCoding	Kidney	Cluster3	Sox3(HMG)/NPC-Sox3-ChIP-Seq(GSE33059)/Homer	CCWTTGTY	0.01	0.8432	2211	320	14.50%	11526	1433.6	12.46%
Mouse	ProteinCoding	Kidney	Cluster3	Sox10(HMG)/SciaticNerve-Sox3-ChIP-Seq(GSE35132)/Homer	CCWTTGTYYB	0.01	0.8432	2211	303	13.73%	11526	1354.6	11.78%
Mouse	ProteinCoding	Kidney	Cluster3	GSC(Homeobox)/FrogEmbryos-GSC-ChIP-Seq(DRA000576)/Homer	RGGATTAR	0.01	0.8432	2211	246	11.15%	11526	1089.6	9.47%
Mouse	ProteinCoding	Kidney	Cluster3	Otx2(Homeobox)/EpiLC-Otx2-ChIP-Seq(GSE56098)/Homer	NYTAATCCYB	0.01	0.8432	2211	176	7.97%	11526	757.1	6.58%
Mouse	ProteinCoding	Kidney	Cluster3	Ronin(THAP)/ES-Thap11-ChIP-Seq(GSE51522)/Homer	RACTACAACTCCCAGVAKGC	0.01	0.8432	2211	54	2.45%	11526	195	1.70%
Mouse	ProteinCoding	Kidney	Cluster3	ELF1(ETS)/Jurkat-ELF1-ChIP-Seq(SRA014231)/Homer	AVCCGGAAGT	0.01	0.8432	2211	243	11.01%	11526	1088.7	9.47%
Mouse	ProteinCoding	Kidney	Cluster3	NFE2L2(bZIP)/HepG2-NFE2L2-ChIP-Seq(Encode)/Homer	AWWWTGCTGAGTCAT	0.01	0.8432	2211	10	0.45%	11526	21.5	0.19%
Mouse	ProteinCoding	Kidney	Cluster3	GATA3(Zf),DR8/iTreg-Gata3-ChIP-Seq(GSE20898)/Homer	AGATSTNDNNDSAGATAASN	0.01	0.8432	2211	12	0.54%	11526	28.9	0.25%
Mouse	ProteinCoding	Kidney	Cluster3	Hoxd11(Homeobox)/ChickenMSG-Hoxd11.Flag-ChIP-Seq(GSE86088)/Homer	VGCCATAAAA	0.01	0.8432	2211	450	20.39%	11526	2117.8	18.41%
Mouse	ProteinCoding	Kidney	Cluster4	WT1(Zf)/Kidney-WT1-ChIP-Seq(GSE90016)/Homer	MCTCCCMCRCAB	0.01	0.6466	2164	248	11.46%	11901	1134.2	9.53%
Mouse	ProteinCoding	Kidney	Cluster4	Isl1(Homeobox)/Neuron-Isl1-ChIP-Seq(GSE31456)/Homer	CTAATKGV	0.01	0.6466	2164	384	17.74%	11901	1848.5	15.53%
Mouse	ProteinCoding	Kidney	Cluster4	ZNF264(Zf)/HEK293-ZNF264.GFP-ChIP-Seq(GSE58341)/Homer	RGGGCACTAACY	0.01	0.6466	2164	147	6.79%	11901	648.2	5.44%
Mouse	ProteinCoding	Kidney	Cluster4	Hand2(bHLH)/Mesoderm-Hand2-ChIP-Seq(GSE61475)/Homer	TGACANARRCCAGRC	0.01	0.6466	2164	98	4.53%	11901	414.5	3.48%
Mouse	ProteinCoding	Kidney	Cluster4	HNF6(Homeobox)/Liver-Hnf6-ChIP-Seq(ERP000394)/Homer	NTATYGATCH	0.01	0.6821	2164	87	4.02%	11901	366.1	3.07%
Mouse	ProteinCoding	Kidney	Cluster5	TEAD(TEA)/Fibroblast-PU.1-ChIP-Seq(Unpublished)/Homer	YCWGGAATGY	1e-04	0.0102	790	74	9.37%	13065	743.4	5.69%
Mouse	ProteinCoding	Kidney	Cluster5	TEAD3(TEA)/HepG2-TEAD3-ChIP-Seq(Encode)/Homer	TRCATTCCAG	0.001	0.0242	790	114	14.43%	13065	1333.3	10.21%
Mouse	ProteinCoding	Kidney	Cluster5	TEAD4(TEA)/Tropoblast-Tead4-ChIP-Seq(GSE37350)/Homer	CCWGGAATGY	0.001	0.1065	790	93	11.77%	13065	1101.5	8.43%
Mouse	ProteinCoding	Kidney	Cluster5	TEAD2(TEA)/Py2T-Tead2-ChIP-Seq(GSE55709)/Homer	CCWGGAATGY	0.01	0.1102	790	60	7.59%	13065	653.1	5.00%
Mouse	ProteinCoding	Kidney	Cluster5	TEAD1(TEAD)/HepG2-TEAD1-ChIP-Seq(Encode)/Homer	CYRCATTCCA	0.01	0.1562	790	99	12.53%	13065	1221.1	9.35%
Mouse	ProteinCoding	Kidney	Cluster5	RBPJ:Ebox(?,bHLH)/Panc1-Rbpj1-ChIP-Seq(GSE47459)/Homer	GGGRAARRGRMCAGMTG	0.01	0.1778	790	37	4.68%	13065	371.2	2.84%
Mouse	ProteinCoding	Kidney	Cluster5	IRF3(IRF)/BMDM-Irf3-ChIP-Seq(GSE67343)/Homer	AGTTTCAKTTTC	0.01	0.1938	790	33	4.18%	13065	325.5	2.49%
Mouse	ProteinCoding	Kidney	Cluster5	ZBTB18(Zf)/HEK293-ZBTB18.GFP-ChIP-Seq(GSE58341)/Homer	AACATCTGGA	0.01	0.1938	790	50	6.33%	13065	551.9	4.23%
Mouse	ProteinCoding	Kidney	Cluster5	Tbx6(T-box)/ESC-Tbx6-ChIP-Seq(GSE93524)/Homer	DAGGTGTBAA	0.01	0.3259	790	100	12.66%	13065	1294.8	9.91%
Mouse	ProteinCoding	Kidney	Cluster5	Tcf21(bHLH)/ArterySmoothMuscle-Tcf21-ChIP-Seq(GSE61369)/Homer	NAACAGCTGG	0.01	0.3259	790	87	11.01%	13065	1105.9	8.47%
Mouse	ProteinCoding	Kidney	Cluster5	ZNF317(Zf)/HEK293-ZNF317.GFP-ChIP-Seq(GSE58341)/Homer	GTCWGCTGTYYCTCT	0.01	0.3262	790	10	1.27%	13065	67.2	0.51%
Mouse	ProteinCoding	Kidney	Cluster5	Tcf12(bHLH)/GM12878-Tcf12-ChIP-Seq(GSE32465)/Homer	VCAGCTGYTG	0.01	0.3262	790	96	12.15%	13065	1248.8	9.56%
Mouse	ProteinCoding	Kidney	Cluster5	IRF2(IRF)/Erythroblas-IRF2-ChIP-Seq(GSE36985)/Homer	GAAASYGAAASY	0.01	0.3262	790	13	1.65%	13065	101.6	0.78%
Mouse	ProteinCoding	Liver	Cluster1	IRF3(IRF)/BMDM-Irf3-ChIP-Seq(GSE67343)/Homer	AGTTTCAKTTTC	0.001	0.0571	1214	55	4.53%	11944	318.9	2.67%
Mouse	ProteinCoding	Liver	Cluster1	HNF4a(NR),DR1/HepG2-HNF4a-ChIP-Seq(GSE25021)/Homer	CARRGKBCAAAGTYCA	0.001	0.0571	1214	84	6.91%	11944	552.5	4.62%
Mouse	ProteinCoding	Liver	Cluster1	NFkB-p65(RHD)/GM12787-p65-ChIP-Seq(GSE19485)/Homer	WGGGGATTTCCC	0.001	0.0571	1214	84	6.91%	11944	562.5	4.70%
Mouse	ProteinCoding	Liver	Cluster1	Tcf3(HMG)/mES-Tcf3-ChIP-Seq(GSE11724)/Homer	ASWTCAAAGG	0.001	0.0632	1214	39	3.21%	11944	217.2	1.82%
Mouse	ProteinCoding	Liver	Cluster1	PPARa(NR),DR1/Liver-Ppara-ChIP-Seq(GSE47954)/Homer	VNAGGKCAAAGGTCA	0.001	0.0738	1214	169	13.91%	11944	1313.6	10.98%
Mouse	ProteinCoding	Liver	Cluster1	ZEB1(Zf)/PDAC-ZEB1-ChIP-Seq(GSE64557)/Homer	VCAGGTRDRY	0.01	0.1924	1214	248	20.41%	11944	2070.5	17.31%
Mouse	ProteinCoding	Liver	Cluster1	NPAS2(bHLH)/Liver-NPAS2-ChIP-Seq(GSE39860)/Homer	KCCACGTGAC	0.01	0.1924	1214	143	11.77%	11944	1118.1	9.35%
Mouse	ProteinCoding	Liver	Cluster1	GRE(NR),IR3/A549-GR-ChIP-Seq(GSE32465)/Homer	NRGVACABNVTGTYCY	0.01	0.1924	1214	22	1.81%	11944	111.4	0.93%
Mouse	ProteinCoding	Liver	Cluster1	STAT4(Stat)/CD4-Stat4-ChIP-Seq(GSE22104)/Homer	NYTTCCWGGAAR	0.01	0.1924	1214	130	10.70%	11944	1005	8.40%
Mouse	ProteinCoding	Liver	Cluster1	NF1-halfsite(CTF)/LNCaP-NF1-ChIP-Seq(Unpublished)/Homer	YTGCCAAG	0.01	0.1924	1214	248	20.41%	11944	2076.3	17.36%
Mouse	ProteinCoding	Liver	Cluster1	Chop(bZIP)/MEF-Chop-ChIP-Seq(GSE35681)/Homer	ATTGCATCAT	0.01	0.1924	1214	26	2.14%	11944	142.7	1.19%
Mouse	ProteinCoding	Liver	Cluster1	CEBP:AP1(bZIP)/ThioMac-CEBPb-ChIP-Seq(GSE21512)/Homer	DRTGTTGCAA	0.01	0.1924	1214	89	7.33%	11944	654.4	5.47%
Mouse	ProteinCoding	Liver	Cluster1	ZEB2(Zf)/SNU398-ZEB2-ChIP-Seq(GSE103048)/Homer	GNMCAGGTGTGC	0.01	0.1924	1214	149	12.26%	11944	1183.2	9.89%
Mouse	ProteinCoding	Liver	Cluster1	LEF1(HMG)/H1-LEF1-ChIP-Seq(GSE64758)/Homer	CCTTTGATST	0.01	0.1924	1214	82	6.75%	11944	599.6	5.01%
Mouse	ProteinCoding	Liver	Cluster1	Atf4(bZIP)/MEF-Atf4-ChIP-Seq(GSE35681)/Homer	MTGATGCAAT	0.01	0.1924	1214	32	2.63%	11944	190.8	1.59%
Mouse	ProteinCoding	Liver	Cluster1	AP-1(bZIP)/ThioMac-PU.1-ChIP-Seq(GSE21512)/Homer	VTGACTCATC	0.01	0.1924	1214	77	6.34%	11944	557.1	4.66%
Mouse	ProteinCoding	Liver	Cluster1	Tbr1(T-box)/Cortex-Tbr1-ChIP-Seq(GSE71384)/Homer	AAGGTGTKAA	0.01	0.1924	1214	166	13.66%	11944	1342.9	11.23%
Mouse	ProteinCoding	Liver	Cluster1	Foxh1(Forkhead)/hESC-FOXH1-ChIP-Seq(GSE29422)/Homer	NNTGTGGATTSS	0.01	0.1924	1214	72	5.93%	11944	528.5	4.42%
Mouse	ProteinCoding	Liver	Cluster1	bHLHE40(bHLH)/HepG2-BHLHE40-ChIP-Seq(GSE31477)/Homer	KCACGTGMCN	0.01	0.1992	1214	53	4.36%	11944	370.9	3.10%
Mouse	ProteinCoding	Liver	Cluster2	Pitx1(Homeobox)/Chicken-Pitx1-ChIP-Seq(GSE38910)/Homer	TAATCCCN	0.01	0.6889	1706	700	41.03%	11522	4325.3	37.54%
Mouse	ProteinCoding	Liver	Cluster2	E2F7(E2F)/Hela-E2F7-ChIP-Seq(GSE32673)/Homer	VDTTTCCCGCCA	0.01	0.7641	1706	67	3.93%	11522	320.2	2.78%
Mouse	ProteinCoding	Liver	Cluster2	NFkB-p65-Rel(RHD)/ThioMac-LPS-Expression(GSE23622)/Homer	GGAAATTCCC	0.01	1	1706	16	0.94%	11522	55.2	0.48%
Mouse	ProteinCoding	Liver	Cluster3	THRb(NR)/Liver-NR1A2-ChIP-Seq(GSE52613)/Homer	TRAGGTCA	1e-05	0.0018	1494	645	43.17%	11672	4380.4	37.53%
Mouse	ProteinCoding	Liver	Cluster3	THRa(NR)/C17.2-THRa-ChIP-Seq(GSE38347)/Homer	GGTCANYTGAGGWCA	0.001	0.0957	1494	76	5.09%	11672	397.9	3.41%
Mouse	ProteinCoding	Liver	Cluster3	Nkx2.5(Homeobox)/HL1-Nkx2.5.biotin-ChIP-Seq(GSE21529)/Homer	RRSCACTYAA	0.01	0.4257	1494	362	24.23%	11672	2482	21.26%
Mouse	ProteinCoding	Liver	Cluster3	THRb(NR)/HepG2-THRb.Flag-ChIP-Seq(Encode)/Homer	GGTCACCTGAGGTCA	0.01	0.5842	1494	100	6.69%	11672	602.2	5.16%
Mouse	ProteinCoding	Liver	Cluster3	Tbx20(T-box)/Heart-Tbx20-ChIP-Seq(GSE29636)/Homer	GGTGYTGACAGS	0.01	0.5936	1494	35	2.34%	11672	174.7	1.50%
Mouse	ProteinCoding	Liver	Cluster3	ZNF16(Zf)/HEK293-ZNF16.GFP-ChIP-Seq(GSE58341)/Homer	MACCTTCYATGGCTCCCTAKTGCCY	0.01	0.5936	1494	2	0.13%	11672	1.2	0.01%
Mouse	ProteinCoding	Liver	Cluster3	EAR2(NR)/K562-NR2F6-ChIP-Seq(Encode)/Homer	NRBCARRGGTCA	0.01	0.5936	1494	212	14.19%	11672	1410.2	12.08%
Mouse	ProteinCoding	Liver	Cluster3	Nkx2.2(Homeobox)/NPC-Nkx2.2-ChIP-Seq(GSE61673)/Homer	BTBRAGTGSN	0.01	0.5936	1494	324	21.69%	11672	2237.6	19.17%
Mouse	ProteinCoding	Liver	Cluster3	Nanog(Homeobox)/mES-Nanog-ChIP-Seq(GSE11724)/Homer	RGCCATTAAC	0.01	0.5936	1494	597	39.96%	11672	4316.2	36.98%
Mouse	ProteinCoding	Liver	Cluster4	NFE2L2(bZIP)/HepG2-NFE2L2-ChIP-Seq(Encode)/Homer	AWWWTGCTGAGTCAT	0.001	0.1873	1471	10	0.68%	11833	21.3	0.18%
Mouse	ProteinCoding	Liver	Cluster4	NRF1(NRF)/MCF7-NRF1-ChIP-Seq(Unpublished)/Homer	CTGCGCATGCGC	0.01	0.2768	1471	98	6.67%	11833	563.1	4.87%
Mouse	ProteinCoding	Liver	Cluster4	NRF(NRF)/Promoter/Homer	STGCGCATGCGC	0.01	0.4643	1471	100	6.81%	11833	595.6	5.15%
Mouse	ProteinCoding	Liver	Cluster4	Sox10(HMG)/SciaticNerve-Sox3-ChIP-Seq(GSE35132)/Homer	CCWTTGTYYB	0.01	0.4643	1471	211	14.36%	11833	1390.3	12.03%
Mouse	ProteinCoding	Liver	Cluster5	Slug(Zf)/Mesoderm-Snai2-ChIP-Seq(GSE61475)/Homer	SNGCACCTGCHS	0.01	0.5418	889	75	8.44%	12262	721	5.88%
Mouse	ProteinCoding	Liver	Cluster5	E2A(bHLH)/proBcell-E2A-ChIP-Seq(GSE21978)/Homer	DNRCAGCTGY	0.01	0.7446	889	158	17.77%	12262	1774.3	14.47%
Mouse	ProteinCoding	Liver	Cluster5	HEB(bHLH)/mES-Heb-ChIP-Seq(GSE53233)/Homer	VCAGCTGBNN	0.01	0.7446	889	199	22.38%	12262	2313.9	18.87%
Mouse	ProteinCoding	Liver	Cluster5	PR(NR)/T47D-PR-ChIP-Seq(GSE31130)/Homer	VAGRACAKNCTGTBC	0.01	0.7446	889	201	22.61%	12262	2356.7	19.22%
Mouse	ProteinCoding	Liver	Cluster5	EBF1(EBF)/Near-E2A-ChIP-Seq(GSE21512)/Homer	GTCCCCWGGGGA	0.01	0.7446	889	139	15.64%	12262	1568.5	12.79%
Mouse	ProteinCoding	Liver	Cluster5	EBF2(EBF)/BrownAdipose-EBF2-ChIP-Seq(GSE97114)/Homer	NABTCCCWDGGGAVH	0.01	0.7446	889	120	13.50%	12262	1332.5	10.87%
Mouse	ProteinCoding	Liver	Cluster5	ZNF519(Zf)/HEK293-ZNF519.GFP-ChIP-Seq(GSE58341)/Homer	GAGSCCGAGC	0.01	0.7446	889	33	3.71%	12262	291.3	2.38%
Mouse	ProteinCoding	Liver	Cluster5	Ptf1a(bHLH)/Panc1-Ptf1a-ChIP-Seq(GSE47459)/Homer	ACAGCTGTTN	0.01	0.7446	889	260	29.25%	12262	3155.8	25.73%
Mouse	ProteinCoding	Testis	Cluster1	ZBTB18(Zf)/HEK293-ZBTB18.GFP-ChIP-Seq(GSE58341)/Homer	AACATCTGGA	0.001	0.0714	1182	69	5.84%	14378	532	3.70%
Mouse	ProteinCoding	Testis	Cluster1	TCF4(bHLH)/SHSY5Y-TCF4-ChIP-Seq(GSE96915)/Homer	SMCATCTGKH	0.01	0.2257	1182	171	14.48%	14378	1655.8	11.51%
Mouse	ProteinCoding	Testis	Cluster1	AR-halfsite(NR)/LNCaP-AR-ChIP-Seq(GSE27824)/Homer	CCAGGAACAG	0.01	0.2257	1182	469	39.71%	14378	5103.3	35.47%
Mouse	ProteinCoding	Testis	Cluster1	STAT1(Stat)/HelaS3-STAT1-ChIP-Seq(GSE12782)/Homer	NATTTCCNGGAAAT	0.01	0.2751	1182	45	3.81%	14378	350.8	2.44%
Mouse	ProteinCoding	Testis	Cluster1	RBPJ:Ebox(?,bHLH)/Panc1-Rbpj1-ChIP-Seq(GSE47459)/Homer	GGGRAARRGRMCAGMTG	0.01	0.3267	1182	44	3.73%	14378	348.1	2.42%
Mouse	ProteinCoding	Testis	Cluster1	Twist(bHLH)/HMLE-TWIST1-ChIP-Seq(Chang_et_al)/Homer	VCAKCTGGNNNCCAGMTGBN	0.01	0.3572	1182	20	1.69%	14378	127.1	0.88%
Mouse	ProteinCoding	Testis	Cluster1	STAT5(Stat)/mCD4+-Stat5-ChIP-Seq(GSE12346)/Homer	RTTTCTNAGAAA	0.01	0.4813	1182	49	4.15%	14378	414.8	2.88%
Mouse	ProteinCoding	Testis	Cluster1	Ascl1(bHLH)/NeuralTubes-Ascl1-ChIP-Seq(GSE55840)/Homer	NNVVCAGCTGBN	0.01	0.5095	1182	201	17.02%	14378	2092.9	14.55%
Mouse	ProteinCoding	Testis	Cluster2	ZNF416(Zf)/HEK293-ZNF416.GFP-ChIP-Seq(GSE58341)/Homer	WDNCTGGGCA	0.01	0.6333	1507	232	15.39%	14176	1808.9	12.76%
Mouse	ProteinCoding	Testis	Cluster2	Oct2(POU,Homeobox)/Bcell-Oct2-ChIP-Seq(GSE21512)/Homer	ATATGCAAAT	0.01	0.7267	1507	41	2.72%	14176	245	1.73%
Mouse	ProteinCoding	Testis	Cluster2	Brn1(POU,Homeobox)/NPC-Brn1-ChIP-Seq(GSE35496)/Homer	TATGCWAATBAV	0.01	1	1507	42	2.79%	14176	266.6	1.88%
Mouse	ProteinCoding	Testis	Cluster2	HRE(HSF)/Striatum-HSF1-ChIP-Seq(GSE38000)/Homer	TTCTAGAABNTTCTA	0.01	1	1507	38	2.52%	14176	236.8	1.67%
Mouse	ProteinCoding	Testis	Cluster3	HIF2a(bHLH)/785_O-HIF2a-ChIP-Seq(GSE34871)/Homer	GCACGTACCC	0.001	0.2459	4357	183	4.20%	11359	373.7	3.29%
Mouse	ProteinCoding	Testis	Cluster3	Egr1(Zf)/K562-Egr1-ChIP-Seq(GSE32465)/Homer	TGCGTGGGYG	0.01	0.2761	4357	583	13.38%	11359	1350.6	11.88%
Mouse	ProteinCoding	Testis	Cluster3	Oct4(POU,Homeobox)/mES-Oct4-ChIP-Seq(GSE11431)/Homer	ATTTGCATAW	0.01	0.2912	4357	149	3.42%	11359	305.4	2.69%
Mouse	ProteinCoding	Testis	Cluster3	OCT:OCT(POU,Homeobox)/NPC-OCT6-ChIP-Seq(GSE43916)/Homer	YATGCATATRCATRT	0.01	0.2912	4357	42	0.96%	11359	68.6	0.60%
Mouse	ProteinCoding	Testis	Cluster3	Arnt:Ahr(bHLH)/MCF7-Arnt-ChIP-Seq(Lo_et_al.)/Homer	TBGCACGCAA	0.01	0.3659	4357	377	8.65%	11359	861.4	7.58%
Mouse	ProteinCoding	Testis	Cluster3	CDX4(Homeobox)/ZebrafishEmbryos-Cdx4.Myc-ChIP-Seq(GSE48254)/Homer	NGYCATAAAWCH	0.01	0.4005	4357	287	6.59%	11359	645.1	5.67%
Mouse	ProteinCoding	Testis	Cluster3	TEAD3(TEA)/HepG2-TEAD3-ChIP-Seq(Encode)/Homer	TRCATTCCAG	0.01	0.4005	4357	453	10.40%	11359	1055	9.28%
Mouse	ProteinCoding	Testis	Cluster3	PRDM15(Zf)/ESC-Prdm15-ChIP-Seq(GSE73694)/Homer	YCCDNTCCAGGTTTT	0.01	0.4005	4357	525	12.05%	11359	1235.2	10.86%
Mouse	ProteinCoding	Testis	Cluster3	IRF1(IRF)/PBMC-IRF1-ChIP-Seq(GSE43036)/Homer	GAAAGTGAAAGT	0.01	0.4005	4357	64	1.47%	11359	121.7	1.07%
Mouse	ProteinCoding	Testis	Cluster4	ZEB2(Zf)/SNU398-ZEB2-ChIP-Seq(GSE103048)/Homer	GNMCAGGTGTGC	1e-04	0.0087	3557	376	10.57%	12152	1041.4	8.57%
Mouse	ProteinCoding	Testis	Cluster4	RFX(HTH)/K562-RFX3-ChIP-Seq(SRA012198)/Homer	CGGTTGCCATGGCAAC	1e-04	0.0169	3557	63	1.77%	12152	128.8	1.06%
Mouse	ProteinCoding	Testis	Cluster4	Rfx2(HTH)/LoVo-RFX2-ChIP-Seq(GSE49402)/Homer	GTTGCCATGGCAACM	0.001	0.0503	3557	65	1.83%	12152	141.8	1.17%
Mouse	ProteinCoding	Testis	Cluster4	LEF1(HMG)/H1-LEF1-ChIP-Seq(GSE64758)/Homer	CCTTTGATST	0.001	0.0713	3557	218	6.13%	12152	597.6	4.92%
Mouse	ProteinCoding	Testis	Cluster4	GATA3(Zf)/iTreg-Gata3-ChIP-Seq(GSE20898)/Homer	AGATAASR	0.01	0.157	3557	454	12.76%	12152	1359.1	11.19%
Mouse	ProteinCoding	Testis	Cluster4	Rfx1(HTH)/NPC-H3K4me1-ChIP-Seq(GSE16256)/Homer	KGTTGCCATGGCAA	0.01	0.157	3557	93	2.61%	12152	232.6	1.91%
Mouse	ProteinCoding	Testis	Cluster4	E2A(bHLH),near_PU.1/Bcell-PU.1-ChIP-Seq(GSE21512)/Homer	NVCACCTGBN	0.01	0.2188	3557	528	14.84%	12152	1613.8	13.29%
Mouse	ProteinCoding	Testis	Cluster4	ETS(ETS)/Promoter/Homer	AACCGGAAGT	0.01	0.2441	3557	203	5.71%	12152	577	4.75%
Mouse	ProteinCoding	Testis	Cluster4	OCT:OCT(POU,Homeobox)/NPC-Brn1-ChIP-Seq(GSE35496)/Homer	ATGAATATTCATGAG	0.01	0.2441	3557	7	0.20%	12152	7.8	0.06%
Mouse	ProteinCoding	Testis	Cluster4	Six2(Homeobox)/NephronProgenitor-Six2-ChIP-Seq(GSE39837)/Homer	GWAAYHTGAKMC	0.01	0.2441	3557	352	9.89%	12152	1052	8.66%
Mouse	ProteinCoding	Testis	Cluster4	NFAT(RHD)/Jurkat-NFATC1-ChIP-Seq(Jolma_et_al.)/Homer	ATTTTCCATT	0.01	0.263	3557	287	8.07%	12152	848.4	6.99%
Mouse	ProteinCoding	Testis	Cluster4	Bapx1(Homeobox)/VertebralCol-Bapx1-ChIP-Seq(GSE36672)/Homer	TTRAGTGSYK	0.01	0.263	3557	776	21.81%	12152	2447.2	20.15%
Mouse	ProteinCoding	Testis	Cluster4	ZEB1(Zf)/PDAC-ZEB1-ChIP-Seq(GSE64557)/Homer	VCAGGTRDRY	0.01	0.2775	3557	604	16.98%	12152	1883.5	15.51%
Rat	ProteinCoding	Brain	Cluster1	Fra1(bZIP)/BT549-Fra1-ChIP-Seq(GSE46166)/Homer	NNATGASTCATH	1e-04	0.0128	2227	100	4.49%	11692	344.9	2.95%
Rat	ProteinCoding	Brain	Cluster1	AP-1(bZIP)/ThioMac-PU.1-ChIP-Seq(GSE21512)/Homer	VTGACTCATC	1e-04	0.0128	2227	136	6.11%	11692	502.8	4.29%
Rat	ProteinCoding	Brain	Cluster1	Atf3(bZIP)/GBM-ATF3-ChIP-Seq(GSE33912)/Homer	DATGASTCATHN	0.001	0.0143	2227	117	5.26%	11692	430.7	3.68%
Rat	ProteinCoding	Brain	Cluster1	REST-NRSF(Zf)/Jurkat-NRSF-ChIP-Seq/Homer	GGMGCTGTCCATGGTGCTGA	0.001	0.0143	2227	10	0.45%	11692	12.3	0.11%
Rat	ProteinCoding	Brain	Cluster1	BATF(bZIP)/Th17-BATF-ChIP-Seq(GSE39756)/Homer	DATGASTCAT	0.001	0.0295	2227	116	5.21%	11692	440.4	3.76%
Rat	ProteinCoding	Brain	Cluster1	Fra2(bZIP)/Striatum-Fra2-ChIP-Seq(GSE43429)/Homer	GGATGACTCATC	0.001	0.0317	2227	86	3.87%	11692	310.1	2.65%
Rat	ProteinCoding	Brain	Cluster1	Fosl2(bZIP)/3T3L1-Fosl2-ChIP-Seq(GSE56872)/Homer	NATGASTCABNN	0.001	0.0343	2227	61	2.74%	11692	205.2	1.75%
Rat	ProteinCoding	Brain	Cluster1	Foxo3(Forkhead)/U2OS-Foxo3-ChIP-Seq(E-MTAB-2701)/Homer	DGTAAACA	0.001	0.0343	2227	139	6.25%	11692	551.5	4.71%
Rat	ProteinCoding	Brain	Cluster1	FoxL2(Forkhead)/Ovary-FoxL2-ChIP-Seq(GSE60858)/Homer	WWTRTAAACAVG	0.001	0.0366	2227	151	6.79%	11692	611.3	5.22%
Rat	ProteinCoding	Brain	Cluster1	EAR2(NR)/K562-NR2F6-ChIP-Seq(Encode)/Homer	NRBCARRGGTCA	0.001	0.0366	2227	304	13.66%	11692	1343.8	11.47%
Rat	ProteinCoding	Brain	Cluster1	ZNF528(Zf)/HEK293-ZNF528.GFP-ChIP-Seq(GSE58341)/Homer	AGAAATGACTTCCCT	0.001	0.0373	2227	3	0.13%	11692	1.5	0.01%
Rat	ProteinCoding	Brain	Cluster1	JunB(bZIP)/DendriticCells-Junb-ChIP-Seq(GSE36099)/Homer	RATGASTCAT	0.01	0.0583	2227	97	4.36%	11692	374.6	3.20%
Rat	ProteinCoding	Brain	Cluster1	COUP-TFII(NR)/K562-NR2F1-ChIP-Seq(Encode)/Homer	GKBCARAGGTCA	0.01	0.0637	2227	337	15.15%	11692	1526.7	13.04%
Rat	ProteinCoding	Brain	Cluster1	Esrrb(NR)/mES-Esrrb-ChIP-Seq(GSE11431)/Homer	KTGACCTTGA	0.01	0.0637	2227	151	6.79%	11692	626.9	5.35%
Rat	ProteinCoding	Brain	Cluster1	Atf4(bZIP)/MEF-Atf4-ChIP-Seq(GSE35681)/Homer	MTGATGCAAT	0.01	0.0637	2227	47	2.11%	11692	157.9	1.35%
Rat	ProteinCoding	Brain	Cluster1	ZEB1(Zf)/PDAC-ZEB1-ChIP-Seq(GSE64557)/Homer	VCAGGTRDRY	0.01	0.0637	2227	411	18.47%	11692	1896.4	16.19%
Rat	ProteinCoding	Brain	Cluster1	Jun-AP1(bZIP)/K562-cJun-ChIP-Seq(GSE31477)/Homer	GATGASTCATCN	0.01	0.0637	2227	40	1.80%	11692	129.1	1.10%
Rat	ProteinCoding	Brain	Cluster1	OCT:OCT-short(POU,Homeobox)/NPC-OCT6-ChIP-Seq(GSE43916)/Homer	ATGCATWATGCATRW	0.01	0.0637	2227	97	4.36%	11692	381	3.25%
Rat	ProteinCoding	Brain	Cluster1	bHLHE41(bHLH)/proB-Bhlhe41-ChIP-Seq(GSE93764)/Homer	KCACGTGMCN	0.01	0.0661	2227	318	14.29%	11692	1443.6	12.33%
Rat	ProteinCoding	Brain	Cluster1	EBF2(EBF)/BrownAdipose-EBF2-ChIP-Seq(GSE97114)/Homer	NABTCCCWDGGGAVH	0.01	0.0661	2227	268	12.04%	11692	1198.3	10.23%
Rat	ProteinCoding	Brain	Cluster1	Ptf1a(bHLH)/Panc1-Ptf1a-ChIP-Seq(GSE47459)/Homer	ACAGCTGTTN	0.01	0.0746	2227	633	28.45%	11692	3036.6	25.93%
Rat	ProteinCoding	Brain	Cluster1	Nur77(NR)/K562-NR4A1-ChIP-Seq(GSE31363)/Homer	TGACCTTTNCNT	0.01	0.0847	2227	39	1.75%	11692	130.8	1.12%
Rat	ProteinCoding	Brain	Cluster1	RARa(NR)/K562-RARa-ChIP-Seq(Encode)/Homer	TTGAMCTTTG	0.01	0.0847	2227	625	28.09%	11692	3003.3	25.64%
Rat	ProteinCoding	Brain	Cluster1	Chop(bZIP)/MEF-Chop-ChIP-Seq(GSE35681)/Homer	ATTGCATCAT	0.01	0.0847	2227	35	1.57%	11692	114.1	0.97%
Rat	ProteinCoding	Brain	Cluster1	Foxo1(Forkhead)/RAW-Foxo1-ChIP-Seq(Fan_et_al.)/Homer	CTGTTTAC	0.01	0.0964	2227	389	17.48%	11692	1815.6	15.50%
Rat	ProteinCoding	Brain	Cluster1	RORa(NR)/Liver-Rora-ChIP-Seq(GSE101115)/Homer	AAWCTAGGTCARDNN	0.01	0.0964	2227	38	1.71%	11692	128.7	1.10%
Rat	ProteinCoding	Brain	Cluster1	FOXK1(Forkhead)/HEK293-FOXK1-ChIP-Seq(GSE51673)/Homer	NVWTGTTTAC	0.01	0.1104	2227	179	8.04%	11692	784.9	6.70%
Rat	ProteinCoding	Brain	Cluster1	Six4(Homeobox)/MCF7-SIX4-ChIP-Seq(Encode)/Homer	TGWAAYCTGABACCB	0.01	0.1104	2227	18	0.81%	11692	49.4	0.42%
Rat	ProteinCoding	Brain	Cluster1	IRF3(IRF)/BMDM-Irf3-ChIP-Seq(GSE67343)/Homer	AGTTTCAKTTTC	0.01	0.1204	2227	67	3.01%	11692	259.3	2.21%
Rat	ProteinCoding	Brain	Cluster1	ZKSCAN1(Zf)/HepG2-ZKSCAN1-ChIP-Seq(Encode)/Homer	GCACAYAGTAGGKCY	0.01	0.1204	2227	14	0.63%	11692	35.8	0.31%
Rat	ProteinCoding	Brain	Cluster2	HOXA1(Homeobox)/mES-Hoxa1-ChIP-Seq(SRP084292)/Homer	TGATKGATGR	0.001	0.1657	2282	47	2.06%	11694	141.5	1.21%
Rat	ProteinCoding	Brain	Cluster2	EKLF(Zf)/Erythrocyte-Klf1-ChIP-Seq(GSE20478)/Homer	NWGGGTGTGGCY	0.001	0.1657	2282	87	3.82%	11694	310.3	2.66%
Rat	ProteinCoding	Brain	Cluster2	Klf4(Zf)/mES-Klf4-ChIP-Seq(GSE11431)/Homer	GCCACACCCA	0.01	0.2006	2282	234	10.28%	11694	990.5	8.48%
Rat	ProteinCoding	Brain	Cluster2	HOXA2(Homeobox)/mES-Hoxa2-ChIP-Seq(Donaldson_et_al.)/Homer	GYCATCMATCAT	0.01	0.2882	2282	21	0.92%	11694	54.8	0.47%
Rat	ProteinCoding	Brain	Cluster2	HOXB13(Homeobox)/ProstateTumor-HOXB13-ChIP-Seq(GSE56288)/Homer	TTTTATKRGG	0.01	0.2882	2282	202	8.87%	11694	853.4	7.30%
Rat	ProteinCoding	Brain	Cluster2	Tbx6(T-box)/ESC-Tbx6-ChIP-Seq(GSE93524)/Homer	DAGGTGTBAA	0.01	0.2882	2282	233	10.23%	11694	1007.7	8.62%
Rat	ProteinCoding	Brain	Cluster2	Sp2(Zf)/HEK293-Sp2.eGFP-ChIP-Seq(Encode)/Homer	YGGCCCCGCCCC	0.01	0.4862	2282	812	35.66%	11694	3887.8	33.26%
Rat	ProteinCoding	Brain	Cluster2	CEBP:CEBP(bZIP)/MEF-Chop-ChIP-Seq(GSE35681)/Homer	NTNATGCAAYMNNHTGMAAY	0.01	0.4862	2282	27	1.19%	11694	83.2	0.71%
Rat	ProteinCoding	Brain	Cluster2	SpiB(ETS)/OCILY3-SPIB-ChIP-Seq(GSE56857)/Homer	AAAGRGGAAGTG	0.01	0.4862	2282	62	2.72%	11694	232.7	1.99%
Rat	ProteinCoding	Brain	Cluster3	GFY(?)/Promoter/Homer	ACTACAATTCCC	1e-06	0	2418	88	3.64%	11385	227.7	2.00%
Rat	ProteinCoding	Brain	Cluster3	Elk4(ETS)/Hela-Elk4-ChIP-Seq(GSE31477)/Homer	NRYTTCCGGY	1e-06	0	2418	366	15.14%	11385	1331.1	11.68%
Rat	ProteinCoding	Brain	Cluster3	Ronin(THAP)/ES-Thap11-ChIP-Seq(GSE51522)/Homer	RACTACAACTCCCAGVAKGC	1e-06	1e-04	2418	76	3.14%	11385	194	1.70%
Rat	ProteinCoding	Brain	Cluster3	GFY-Staf(?,Zf)/Promoter/Homer	RACTACAATTCCCAGAAKGC	1e-06	1e-04	2418	88	3.64%	11385	237.7	2.09%
Rat	ProteinCoding	Brain	Cluster3	Klf4(Zf)/mES-Klf4-ChIP-Seq(GSE11431)/Homer	GCCACACCCA	1e-05	3e-04	2418	244	10.09%	11385	862.7	7.57%
Rat	ProteinCoding	Brain	Cluster3	Elk1(ETS)/Hela-Elk1-ChIP-Seq(GSE31477)/Homer	HACTTCCGGY	1e-04	0.001	2418	340	14.06%	11385	1284.3	11.27%
Rat	ProteinCoding	Brain	Cluster3	KLF6(Zf)/PDAC-KLF6-ChIP-Seq(GSE64557)/Homer	MKGGGYGTGGCC	1e-04	0.0018	2418	576	23.82%	11385	2332.5	20.46%
Rat	ProteinCoding	Brain	Cluster3	YY1(Zf)/Promoter/Homer	CAAGATGGCGGC	1e-04	0.0019	2418	49	2.03%	11385	123.5	1.08%
Rat	ProteinCoding	Brain	Cluster3	Fli1(ETS)/CD8-FLI-ChIP-Seq(GSE20898)/Homer	NRYTTCCGGH	0.001	0.0186	2418	457	18.90%	11385	1860.8	16.32%
Rat	ProteinCoding	Brain	Cluster3	ZNF143|STAF(Zf)/CUTLL-ZNF143-ChIP-Seq(GSE29600)/Homer	ATTTCCCAGVAKSCY	0.001	0.0186	2418	128	5.29%	11385	444.6	3.90%
Rat	ProteinCoding	Brain	Cluster3	ETS(ETS)/Promoter/Homer	AACCGGAAGT	0.001	0.0288	2418	186	7.69%	11385	693.8	6.09%
Rat	ProteinCoding	Brain	Cluster3	ELF1(ETS)/Jurkat-ELF1-ChIP-Seq(SRA014231)/Homer	AVCCGGAAGT	0.01	0.0481	2418	284	11.75%	11385	1125.5	9.87%
Rat	ProteinCoding	Brain	Cluster3	Elf4(ETS)/BMDM-Elf4-ChIP-Seq(GSE88699)/Homer	ACTTCCKGKT	0.01	0.0779	2418	341	14.10%	11385	1388.3	12.18%
Rat	ProteinCoding	Brain	Cluster3	E2F4(E2F)/K562-E2F4-ChIP-Seq(GSE31477)/Homer	GGCGGGAAAH	0.01	0.0779	2418	283	11.70%	11385	1133.3	9.94%
Rat	ProteinCoding	Brain	Cluster3	IRF8(IRF)/BMDM-IRF8-ChIP-Seq(GSE77884)/Homer	GRAASTGAAAST	0.01	0.0807	2418	92	3.80%	11385	321.9	2.82%
Rat	ProteinCoding	Brain	Cluster3	ETV4(ETS)/HepG2-ETV4-ChIP-Seq(ENCODE)/Homer	ACCGGAAGTG	0.01	0.0848	2418	446	18.44%	11385	1865	16.36%
Rat	ProteinCoding	Brain	Cluster3	GABPA(ETS)/Jurkat-GABPa-ChIP-Seq(GSE17954)/Homer	RACCGGAAGT	0.01	0.0864	2418	334	13.81%	11385	1366.6	11.99%
Rat	ProteinCoding	Brain	Cluster3	KLF3(Zf)/MEF-Klf3-ChIP-Seq(GSE44748)/Homer	NRGCCCCRCCCHBNN	0.01	0.1214	2418	371	15.34%	11385	1541.3	13.52%
Rat	ProteinCoding	Brain	Cluster3	Sp2(Zf)/HEK293-Sp2.eGFP-ChIP-Seq(Encode)/Homer	YGGCCCCGCCCC	0.01	0.1368	2418	805	33.29%	11385	3524.9	30.92%
Rat	ProteinCoding	Brain	Cluster3	EWS:FLI1-fusion(ETS)/SK_N_MC-EWS:FLI1-ChIP-Seq(SRA014231)/Homer	VACAGGAAAT	0.01	0.1579	2418	188	7.78%	11385	742.8	6.51%
Rat	ProteinCoding	Brain	Cluster3	Klf9(Zf)/GBM-Klf9-ChIP-Seq(GSE62211)/Homer	GCCACRCCCACY	0.01	0.1597	2418	275	11.37%	11385	1125.8	9.87%
Rat	ProteinCoding	Brain	Cluster3	Ets1-distal(ETS)/CD4+-PolII-ChIP-Seq(Barski_et_al.)/Homer	MACAGGAAGT	0.01	0.1597	2418	71	2.94%	11385	248.6	2.18%
Rat	ProteinCoding	Brain	Cluster3	ETV1(ETS)/GIST48-ETV1-ChIP-Seq(GSE22441)/Homer	AACCGGAAGT	0.01	0.1698	2418	451	18.65%	11385	1918.7	16.83%
Rat	ProteinCoding	Brain	Cluster4	NFY(CCAAT)/Promoter/Homer	RGCCAATSRG	0.001	0.1547	998	150	15.03%	12963	1485.6	11.46%
Rat	ProteinCoding	Brain	Cluster4	E2F(E2F)/Hela-CellCycle-Expression/Homer	TTSGCGCGAAAA	0.01	0.4369	998	23	2.30%	12963	152.4	1.18%
Rat	ProteinCoding	Brain	Cluster4	Dlx3(Homeobox)/Kerainocytes-Dlx3-ChIP-Seq(GSE89884)/Homer	NDGTAATTAC	0.01	0.4369	998	60	6.01%	12963	529.8	4.09%
Rat	ProteinCoding	Brain	Cluster4	ZNF264(Zf)/HEK293-ZNF264.GFP-ChIP-Seq(GSE58341)/Homer	RGGGCACTAACY	0.01	0.5554	998	78	7.82%	12963	752.5	5.80%
Rat	ProteinCoding	Brain	Cluster4	FXR(NR),IR1/Liver-FXR-ChIP-Seq(Chong_et_al.)/Homer	AGGTCANTGACCTB	0.01	0.7262	998	43	4.31%	12963	379.9	2.93%
Rat	ProteinCoding	Brain	Cluster5	Sox2(HMG)/mES-Sox2-ChIP-Seq(GSE11431)/Homer	BCCATTGTTC	1e-05	4e-04	1690	155	9.17%	12194	754.8	6.19%
Rat	ProteinCoding	Brain	Cluster5	Sox10(HMG)/SciaticNerve-Sox3-ChIP-Seq(GSE35132)/Homer	CCWTTGTYYB	0.001	0.0332	1690	252	14.91%	12194	1458.3	11.96%
Rat	ProteinCoding	Brain	Cluster5	Sox6(HMG)/Myotubes-Sox6-ChIP-Seq(GSE32627)/Homer	CCATTGTTNY	0.001	0.0332	1690	240	14.20%	12194	1385.4	11.36%
Rat	ProteinCoding	Brain	Cluster5	Mouse_Recombination_Hotspot(Zf)/Testis-DMC1-ChIP-Seq(GSE24438)/Homer	ACTYKNATTCGTGNTACTTC	0.001	0.0507	1690	15	0.89%	12194	39.8	0.33%
Rat	ProteinCoding	Brain	Cluster5	Sox17(HMG)/Endoderm-Sox17-ChIP-Seq(GSE61475)/Homer	CCATTGTTYB	0.001	0.0554	1690	103	6.09%	12194	535.3	4.39%
Rat	ProteinCoding	Brain	Cluster5	Mef2a(MADS)/HL1-Mef2a.biotin-ChIP-Seq(GSE21529)/Homer	CYAAAAATAG	0.01	0.0949	1690	62	3.67%	12194	298.8	2.45%
Rat	ProteinCoding	Brain	Cluster5	CTCF-SatelliteElement(Zf?)/CD4+-CTCF-ChIP-Seq(Barski_et_al.)/Homer	TGCAGTTCCMVNWRTGGCCA	0.01	0.1216	1690	8	0.47%	12194	16.4	0.13%
Rat	ProteinCoding	Brain	Cluster5	Sox3(HMG)/NPC-Sox3-ChIP-Seq(GSE33059)/Homer	CCWTTGTY	0.01	0.1216	1690	258	15.27%	12194	1570.5	12.88%
Rat	ProteinCoding	Brain	Cluster5	Sox15(HMG)/CPA-Sox15-ChIP-Seq(GSE62909)/Homer	RAACAATGGN	0.01	0.1216	1690	161	9.53%	12194	928.2	7.61%
Rat	ProteinCoding	Brain	Cluster5	Brachyury(T-box)/Mesoendoderm-Brachyury-ChIP-exo(GSE54963)/Homer	ANTTMRCASBNNNGTGYKAAN	0.01	0.2293	1690	38	2.25%	12194	175.6	1.44%
Rat	ProteinCoding	Brain	Cluster5	Tlx?(NR)/NPC-H3K4me1-ChIP-Seq(GSE16256)/Homer	CTGGCAGSCTGCCA	0.01	0.2337	1690	65	3.85%	12194	338.7	2.78%
Rat	ProteinCoding	Kidney	Cluster1	FXR(NR),IR1/Liver-FXR-ChIP-Seq(Chong_et_al.)/Homer	AGGTCANTGACCTB	1e-04	0.0118	2076	104	5.01%	12261	404.6	3.30%
Rat	ProteinCoding	Kidney	Cluster1	EAR2(NR)/K562-NR2F6-ChIP-Seq(Encode)/Homer	NRBCARRGGTCA	1e-04	0.0118	2076	312	15.02%	12261	1483.3	12.11%
Rat	ProteinCoding	Kidney	Cluster1	Erra(NR)/HepG2-Erra-ChIP-Seq(GSE31477)/Homer	CAAAGGTCAG	1e-04	0.0118	2076	522	25.13%	12261	2648.1	21.62%
Rat	ProteinCoding	Kidney	Cluster1	COUP-TFII(NR)/K562-NR2F1-ChIP-Seq(Encode)/Homer	GKBCARAGGTCA	0.001	0.013	2076	344	16.56%	12261	1679.8	13.71%
Rat	ProteinCoding	Kidney	Cluster1	Esrrb(NR)/mES-Esrrb-ChIP-Seq(GSE11431)/Homer	KTGACCTTGA	0.001	0.0285	2076	156	7.51%	12261	697.2	5.69%
Rat	ProteinCoding	Kidney	Cluster1	HNF4a(NR),DR1/HepG2-HNF4a-ChIP-Seq(GSE25021)/Homer	CARRGKBCAAAGTYCA	0.001	0.0495	2076	124	5.97%	12261	544.5	4.44%
Rat	ProteinCoding	Kidney	Cluster1	RARa(NR)/K562-RARa-ChIP-Seq(Encode)/Homer	TTGAMCTTTG	0.01	0.0714	2076	640	30.81%	12261	3403.2	27.78%
Rat	ProteinCoding	Kidney	Cluster1	Nr5a2(NR)/Pancreas-LRH1-ChIP-Seq(GSE34295)/Homer	BTCAAGGTCA	0.01	0.0912	2076	174	8.38%	12261	821.5	6.71%
Rat	ProteinCoding	Kidney	Cluster1	RUNX-AML(Runt)/CD4+-PolII-ChIP-Seq(Barski_et_al.)/Homer	GCTGTGGTTW	0.01	0.1835	2076	153	7.37%	12261	726.3	5.93%
Rat	ProteinCoding	Kidney	Cluster1	COUP-TFII(NR)/Artia-Nr2f2-ChIP-Seq(GSE46497)/Homer	AGRGGTCA	0.01	0.2099	2076	391	18.83%	12261	2042.6	16.67%
Rat	ProteinCoding	Kidney	Cluster1	PU.1(ETS)/ThioMac-PU.1-ChIP-Seq(GSE21512)/Homer	AGAGGAAGTG	0.01	0.2986	2076	121	5.83%	12261	571	4.66%
Rat	ProteinCoding	Kidney	Cluster1	PPARa(NR),DR1/Liver-Ppara-ChIP-Seq(GSE47954)/Homer	VNAGGKCAAAGGTCA	0.01	0.3352	2076	257	12.37%	12261	1315.7	10.74%
Rat	ProteinCoding	Kidney	Cluster1	Hnf1(Homeobox)/Liver-Foxa2-Chip-Seq(GSE25694)/Homer	GGTTAAWCATTAA	0.01	0.3352	2076	29	1.40%	12261	106.7	0.87%
Rat	ProteinCoding	Kidney	Cluster1	Bach1(bZIP)/K562-Bach1-ChIP-Seq(GSE31477)/Homer	AWWNTGCTGAGTCAT	0.01	0.3352	2076	13	0.63%	12261	36.8	0.30%
Rat	ProteinCoding	Kidney	Cluster2	Sp1(Zf)/Promoter/Homer	GGCCCCGCCCCC	1e-05	9e-04	1956	321	16.41%	12279	1573	12.81%
Rat	ProteinCoding	Kidney	Cluster2	KLF3(Zf)/MEF-Klf3-ChIP-Seq(GSE44748)/Homer	NRGCCCCRCCCHBNN	0.001	0.0269	1956	334	17.08%	12279	1732.9	14.11%
Rat	ProteinCoding	Kidney	Cluster2	Sp2(Zf)/HEK293-Sp2.eGFP-ChIP-Seq(Encode)/Homer	YGGCCCCGCCCC	0.01	0.1721	1956	687	35.12%	12279	3916.7	31.89%
Rat	ProteinCoding	Kidney	Cluster2	KLF5(Zf)/LoVo-KLF5-ChIP-Seq(GSE49402)/Homer	DGGGYGKGGC	0.01	0.1721	1956	591	30.21%	12279	3336.1	27.16%
Rat	ProteinCoding	Kidney	Cluster2	E2A(bHLH)/proBcell-E2A-ChIP-Seq(GSE21978)/Homer	DNRCAGCTGY	0.01	0.1721	1956	290	14.83%	12279	1545.5	12.58%
Rat	ProteinCoding	Kidney	Cluster2	EKLF(Zf)/Erythrocyte-Klf1-ChIP-Seq(GSE20478)/Homer	NWGGGTGTGGCY	0.01	0.1842	1956	74	3.78%	12279	330.2	2.69%
Rat	ProteinCoding	Kidney	Cluster2	THRb(NR)/HepG2-THRb.Flag-ChIP-Seq(Encode)/Homer	GGTCACCTGAGGTCA	0.01	0.3206	1956	124	6.34%	12279	616.3	5.02%
Rat	ProteinCoding	Kidney	Cluster2	Ascl1(bHLH)/NeuralTubes-Ascl1-ChIP-Seq(GSE55840)/Homer	NNVVCAGCTGBN	0.01	0.3206	1956	303	15.49%	12279	1654.9	13.48%
Rat	ProteinCoding	Kidney	Cluster2	Klf9(Zf)/GBM-Klf9-ChIP-Seq(GSE62211)/Homer	GCCACRCCCACY	0.01	0.3206	1956	242	12.37%	12279	1296.4	10.56%
Rat	ProteinCoding	Kidney	Cluster2	Tcfcp2l1(CP2)/mES-Tcfcp2l1-ChIP-Seq(GSE11431)/Homer	NRAACCRGTTYRAACCRGYT	0.01	0.3239	1956	41	2.10%	12279	171.7	1.40%
Rat	ProteinCoding	Kidney	Cluster2	Pknox1(Homeobox)/ES-Prep1-ChIP-Seq(GSE63282)/Homer	SCTGTCAVTCAV	0.01	0.3239	1956	61	3.12%	12279	277	2.26%
Rat	ProteinCoding	Kidney	Cluster2	HIF-1a(bHLH)/MCF7-HIF1a-ChIP-Seq(GSE28352)/Homer	TACGTGCV	0.01	0.3239	1956	71	3.63%	12279	331.9	2.70%
Rat	ProteinCoding	Kidney	Cluster2	HEB(bHLH)/mES-Heb-ChIP-Seq(GSE53233)/Homer	VCAGCTGBNN	0.01	0.3239	1956	376	19.22%	12279	2106.1	17.15%
Rat	ProteinCoding	Kidney	Cluster3	Pitx1(Homeobox)/Chicken-Pitx1-ChIP-Seq(GSE38910)/Homer	TAATCCCN	0.001	0.2292	2198	882	40.13%	11826	4345	36.74%
Rat	ProteinCoding	Kidney	Cluster3	CRX(Homeobox)/Retina-Crx-ChIP-Seq(GSE20012)/Homer	GCTAATCC	0.001	0.2292	2198	497	22.61%	11826	2348.3	19.86%
Rat	ProteinCoding	Kidney	Cluster3	Rfx5(HTH)/GM12878-Rfx5-ChIP-Seq(GSE31477)/Homer	SCCTAGCAACAG	0.01	0.2295	2198	100	4.55%	11826	396.8	3.36%
Rat	ProteinCoding	Kidney	Cluster3	ZNF467(Zf)/HEK293-ZNF467.GFP-ChIP-Seq(GSE58341)/Homer	TGGGGAAGGGCM	0.01	0.2295	2198	299	13.60%	11826	1366.2	11.55%
Rat	ProteinCoding	Kidney	Cluster3	NFAT(RHD)/Jurkat-NFATC1-ChIP-Seq(Jolma_et_al.)/Homer	ATTTTCCATT	0.01	0.2295	2198	173	7.87%	11826	748.9	6.33%
Rat	ProteinCoding	Kidney	Cluster3	YY1(Zf)/Promoter/Homer	CAAGATGGCGGC	0.01	0.3417	2198	40	1.82%	11826	138.3	1.17%
Rat	ProteinCoding	Kidney	Cluster3	Rfx1(HTH)/NPC-H3K4me1-ChIP-Seq(GSE16256)/Homer	KGTTGCCATGGCAA	0.01	0.3417	2198	60	2.73%	11826	227.8	1.93%
Rat	ProteinCoding	Kidney	Cluster3	KLF14(Zf)/HEK293-KLF14.GFP-ChIP-Seq(GSE58341)/Homer	RGKGGGCGKGGC	0.01	0.3417	2198	845	38.44%	11826	4240.5	35.85%
Rat	ProteinCoding	Kidney	Cluster3	E2F4(E2F)/K562-E2F4-ChIP-Seq(GSE31477)/Homer	GGCGGGAAAH	0.01	0.3417	2198	262	11.92%	11826	1216.6	10.29%
Rat	ProteinCoding	Kidney	Cluster3	ETS:E-box(ETS,bHLH)/HPC7-Scl-ChIP-Seq(GSE22178)/Homer	AGGAARCAGCTG	0.01	0.3417	2198	22	1.00%	11826	67	0.57%
Rat	ProteinCoding	Kidney	Cluster3	EBF1(EBF)/Near-E2A-ChIP-Seq(GSE21512)/Homer	GTCCCCWGGGGA	0.01	0.3417	2198	266	12.10%	11826	1240.5	10.49%
Rat	ProteinCoding	Kidney	Cluster3	NF1(CTF)/LNCAP-NF1-ChIP-Seq(Unpublished)/Homer	CYTGGCABNSTGCCAR	0.01	0.3417	2198	87	3.96%	11826	358.8	3.03%
Rat	ProteinCoding	Kidney	Cluster3	Lhx1(Homeobox)/EmbryoCarcinoma-Lhx1-ChIP-Seq(GSE70957)/Homer	NNYTAATTAR	0.01	0.3417	2198	184	8.37%	11826	830.3	7.02%
Rat	ProteinCoding	Kidney	Cluster4	Sox2(HMG)/mES-Sox2-ChIP-Seq(GSE11431)/Homer	BCCATTGTTC	0.001	0.1727	2150	175	8.14%	12171	768	6.31%
Rat	ProteinCoding	Kidney	Cluster4	Phox2b(Homeobox)/CLBGA-PHOX2B-ChIP-Seq(GSE90683)/Homer	TTAATTNAATTA	0.001	0.1727	2150	38	1.77%	12171	122.4	1.00%
Rat	ProteinCoding	Kidney	Cluster4	Sox17(HMG)/Endoderm-Sox17-ChIP-Seq(GSE61475)/Homer	CCATTGTTYB	0.001	0.1727	2150	126	5.86%	12171	537.6	4.42%
Rat	ProteinCoding	Kidney	Cluster4	Sox15(HMG)/CPA-Sox15-ChIP-Seq(GSE62909)/Homer	RAACAATGGN	0.01	0.449	2150	199	9.26%	12171	936.3	7.69%
Rat	ProteinCoding	Kidney	Cluster4	Pax7(Paired,Homeobox),long/Myoblast-Pax7-ChIP-Seq(GSE25064)/Homer	TAATCHGATTAC	0.01	0.4885	2150	8	0.37%	12171	15.6	0.13%
Rat	ProteinCoding	Kidney	Cluster4	Sox4(HMG)/proB-Sox4-ChIP-Seq(GSE50066)/Homer	YCTTTGTTCC	0.01	0.5833	2150	161	7.49%	12171	754.1	6.19%
Rat	ProteinCoding	Kidney	Cluster5	Tbx5(T-box)/HL1-Tbx5.biotin-ChIP-Seq(GSE21529)/Homer	AGGTGTCA	0.001	0.2247	786	288	36.64%	13303	4139.8	31.12%
Rat	ProteinCoding	Kidney	Cluster5	Tbx21(T-box)/GM12878-TBX21-ChIP-Seq(Encode)/Homer	AGGTGTGAAA	0.01	0.3121	786	84	10.69%	13303	1021.9	7.68%
Rat	ProteinCoding	Kidney	Cluster5	Ascl1(bHLH)/NeuralTubes-Ascl1-ChIP-Seq(GSE55840)/Homer	NNVVCAGCTGBN	0.01	0.3121	786	155	19.72%	13303	2107.6	15.84%
Rat	ProteinCoding	Kidney	Cluster5	HEB(bHLH)/mES-Heb-ChIP-Seq(GSE53233)/Homer	VCAGCTGBNN	0.01	0.3121	786	187	23.79%	13303	2607.1	19.60%
Rat	ProteinCoding	Kidney	Cluster5	ZEB1(Zf)/PDAC-ZEB1-ChIP-Seq(GSE64557)/Homer	VCAGGTRDRY	0.01	0.3121	786	166	21.12%	13303	2286.9	17.19%
Rat	ProteinCoding	Kidney	Cluster5	E2A(bHLH),near_PU.1/Bcell-PU.1-ChIP-Seq(GSE21512)/Homer	NVCACCTGBN	0.01	0.3121	786	143	18.19%	13303	1940.9	14.59%
Rat	ProteinCoding	Kidney	Cluster5	Eomes(T-box)/H9-Eomes-ChIP-Seq(GSE26097)/Homer	ATTAACACCT	0.01	0.3121	786	167	21.25%	13303	2326.5	17.49%
Rat	ProteinCoding	Kidney	Cluster5	T1ISRE(IRF)/ThioMac-Ifnb-Expression/Homer	ACTTTCGTTTCT	0.01	0.3121	786	4	0.51%	13303	11.6	0.09%
Rat	ProteinCoding	Kidney	Cluster5	CEBP(bZIP)/ThioMac-CEBPb-ChIP-Seq(GSE21512)/Homer	ATTGCGCAAC	0.01	0.3121	786	49	6.23%	13303	569.7	4.28%
Rat	ProteinCoding	Kidney	Cluster5	ZBTB18(Zf)/HEK293-ZBTB18.GFP-ChIP-Seq(GSE58341)/Homer	AACATCTGGA	0.01	0.3121	786	46	5.85%	13303	532.7	4.00%
Rat	ProteinCoding	Kidney	Cluster5	Ptf1a(bHLH)/Panc1-Ptf1a-ChIP-Seq(GSE47459)/Homer	ACAGCTGTTN	0.01	0.3203	786	239	30.41%	13303	3531.2	26.54%
Rat	ProteinCoding	Kidney	Cluster5	OCT:OCT(POU,Homeobox)/NPC-Brn1-ChIP-Seq(GSE35496)/Homer	ATGAATATTCATGAG	0.01	0.3203	786	3	0.38%	13303	7.1	0.05%
Rat	ProteinCoding	Kidney	Cluster5	E2A(bHLH)/proBcell-E2A-ChIP-Seq(GSE21978)/Homer	DNRCAGCTGY	0.01	0.3203	786	141	17.94%	13303	1975.3	14.85%
Rat	ProteinCoding	Liver	Cluster1	Cux2(Homeobox)/Liver-Cux2-ChIP-Seq(GSE35985)/Homer	HNRAATCAAT	0.001	0.1605	1215	52	4.28%	12255	317.4	2.59%
Rat	ProteinCoding	Liver	Cluster1	c-Myc(bHLH)/LNCAP-cMyc-ChIP-Seq(Unpublished)/Homer	VCCACGTG	0.01	0.2621	1215	89	7.33%	12255	645	5.26%
Rat	ProteinCoding	Liver	Cluster1	Ptf1a(bHLH)/Panc1-Ptf1a-ChIP-Seq(GSE47459)/Homer	ACAGCTGTTN	0.01	0.2814	1215	358	29.47%	12255	3163.8	25.78%
Rat	ProteinCoding	Liver	Cluster1	HNF6(Homeobox)/Liver-Hnf6-ChIP-Seq(ERP000394)/Homer	NTATYGATCH	0.01	0.4475	1215	59	4.86%	12255	415.1	3.38%
Rat	ProteinCoding	Liver	Cluster1	TEAD1(TEAD)/HepG2-TEAD1-ChIP-Seq(Encode)/Homer	CYRCATTCCA	0.01	0.4475	1215	125	10.29%	12255	1002.4	8.17%
Rat	ProteinCoding	Liver	Cluster1	NPAS2(bHLH)/Liver-NPAS2-ChIP-Seq(GSE39860)/Homer	KCCACGTGAC	0.01	0.4917	1215	130	10.70%	12255	1059.7	8.63%
Rat	ProteinCoding	Liver	Cluster1	Stat3+il21(Stat)/CD4-Stat3-ChIP-Seq(GSE19198)/Homer	SVYTTCCNGGAARB	0.01	0.4917	1215	104	8.56%	12255	827	6.74%
Rat	ProteinCoding	Liver	Cluster1	CLOCK(bHLH)/Liver-Clock-ChIP-Seq(GSE39860)/Homer	GHCACGTG	0.01	0.4917	1215	81	6.67%	12255	625.5	5.10%
Rat	ProteinCoding	Liver	Cluster2	E2F(E2F)/Hela-CellCycle-Expression/Homer	TTSGCGCGAAAA	0.01	0.6201	1700	34	2.00%	11842	135	1.14%
Rat	ProteinCoding	Liver	Cluster2	CEBP:CEBP(bZIP)/MEF-Chop-ChIP-Seq(GSE35681)/Homer	NTNATGCAAYMNNHTGMAAY	0.01	1	1700	23	1.35%	11842	89	0.75%
Rat	ProteinCoding	Liver	Cluster2	Lhx2(Homeobox)/HFSC-Lhx2-ChIP-Seq(GSE48068)/Homer	TAATTAGN	0.01	1	1700	146	8.59%	11842	828.8	6.99%
Rat	ProteinCoding	Liver	Cluster2	LRF(Zf)/Erythroblasts-ZBTB7A-ChIP-Seq(GSE74977)/Homer	AAGACCCYYN	0.01	1	1700	405	23.84%	11842	2534.3	21.37%
Rat	ProteinCoding	Liver	Cluster2	Gata2(Zf)/K562-GATA2-ChIP-Seq(GSE18829)/Homer	BBCTTATCTS	0.01	1	1700	95	5.59%	11842	516.1	4.35%
Rat	ProteinCoding	Liver	Cluster3	HNF1b(Homeobox)/PDAC-HNF1B-ChIP-Seq(GSE64557)/Homer	GTTAATNATTAA	0.01	1	1484	27	1.82%	12028	128.7	1.07%
Rat	ProteinCoding	Liver	Cluster3	ZNF528(Zf)/HEK293-ZNF528.GFP-ChIP-Seq(GSE58341)/Homer	AGAAATGACTTCCCT	0.01	1	1484	2	0.13%	12028	1.7	0.01%
Rat	ProteinCoding	Liver	Cluster3	Sp2(Zf)/HEK293-Sp2.eGFP-ChIP-Seq(Encode)/Homer	YGGCCCCGCCCC	0.01	1	1484	508	34.21%	12028	3763.6	31.24%
Rat	ProteinCoding	Liver	Cluster4	Klf4(Zf)/mES-Klf4-ChIP-Seq(GSE11431)/Homer	GCCACACCCA	1e-05	0.0032	1458	165	11.32%	11893	956.2	8.04%
Rat	ProteinCoding	Liver	Cluster4	ZNF189(Zf)/HEK293-ZNF189.GFP-ChIP-Seq(GSE58341)/Homer	TGGAACAGMA	0.001	0.0308	1458	152	10.43%	11893	921.1	7.75%
Rat	ProteinCoding	Liver	Cluster4	EKLF(Zf)/Erythrocyte-Klf1-ChIP-Seq(GSE20478)/Homer	NWGGGTGTGGCY	0.001	0.0719	1458	59	4.05%	11893	304.2	2.56%
Rat	ProteinCoding	Liver	Cluster4	NRF1(NRF)/MCF7-NRF1-ChIP-Seq(Unpublished)/Homer	CTGCGCATGCGC	0.01	0.3343	1458	107	7.34%	11893	666.4	5.61%
Rat	ProteinCoding	Liver	Cluster4	Smad3(MAD)/NPC-Smad3-ChIP-Seq(GSE36673)/Homer	TWGTCTGV	0.01	0.442	1458	450	30.86%	11893	3307	27.82%
Rat	ProteinCoding	Liver	Cluster5	Mef2d(MADS)/Retina-Mef2d-ChIP-Seq(GSE61391)/Homer	GCTATTTTTAGC	0.001	0.1372	886	21	2.37%	12530	125.3	1.00%
Rat	ProteinCoding	Testis	Cluster1	OCT4-SOX2-TCF-NANOG(POU,Homeobox,HMG)/mES-Oct4-ChIP-Seq(GSE11431)/Homer	ATTTGCATAACAATG	0.01	1	1179	23	1.95%	14343	146.3	1.02%
Rat	ProteinCoding	Testis	Cluster1	ZFP3(Zf)/HEK293-ZFP3.GFP-ChIP-Seq(GSE58341)/Homer	GGGTTTTGAAGGATGARTAGGAGTT	0.01	1	1179	2	0.17%	14343	0	0.00%
Rat	ProteinCoding	Testis	Cluster1	ZNF675(Zf)/HEK293-ZNF675.GFP-ChIP-Seq(GSE58341)/Homer	ARGAGGMCAAAATGW	0.01	1	1179	19	1.61%	14343	114.3	0.79%
Rat	ProteinCoding	Testis	Cluster1	RUNX(Runt)/HPC7-Runx1-ChIP-Seq(GSE22178)/Homer	SAAACCACAG	0.01	1	1179	91	7.72%	14343	835.9	5.80%
Rat	ProteinCoding	Testis	Cluster2	ZNF416(Zf)/HEK293-ZNF416.GFP-ChIP-Seq(GSE58341)/Homer	WDNCTGGGCA	0.01	1	1503	219	14.57%	14030	1750.9	12.48%
Rat	ProteinCoding	Testis	Cluster3	PRDM10(Zf)/HEK293-PRDM10.eGFP-ChIP-Seq(Encode)/Homer	TGGTACATTCCA	1e-05	0.0038	4340	283	6.52%	11266	567.8	5.04%
Rat	ProteinCoding	Testis	Cluster3	Smad4(MAD)/ESC-SMAD4-ChIP-Seq(GSE29422)/Homer	VBSYGTCTGG	0.001	0.0955	4340	771	17.77%	11266	1791.3	15.89%
Rat	ProteinCoding	Testis	Cluster3	Tbr1(T-box)/Cortex-Tbr1-ChIP-Seq(GSE71384)/Homer	AAGGTGTKAA	0.001	0.0955	4340	510	11.75%	11266	1151.2	10.22%
Rat	ProteinCoding	Testis	Cluster3	Sp2(Zf)/HEK293-Sp2.eGFP-ChIP-Seq(Encode)/Homer	YGGCCCCGCCCC	0.01	0.1581	4340	1552	35.77%	11266	3789.3	33.62%
Rat	ProteinCoding	Testis	Cluster3	p63(p53)/Keratinocyte-p63-ChIP-Seq(GSE17611)/Homer	NNDRCATGYCYNRRCATGYH	0.01	0.2808	4340	124	2.86%	11266	250.8	2.23%
Rat	ProteinCoding	Testis	Cluster3	Znf263(Zf)/K562-Znf263-ChIP-Seq(GSE31477)/Homer	CVGTSCTCCC	0.01	0.2808	4340	1074	24.75%	11266	2596.4	23.04%
Rat	ProteinCoding	Testis	Cluster3	NF1-halfsite(CTF)/LNCaP-NF1-ChIP-Seq(Unpublished)/Homer	YTGCCAAG	0.01	0.2961	4340	734	16.92%	11266	1744.1	15.48%
Rat	ProteinCoding	Testis	Cluster3	Oct4(POU,Homeobox)/mES-Oct4-ChIP-Seq(GSE11431)/Homer	ATTTGCATAW	0.01	0.2961	4340	141	3.25%	11266	293.9	2.61%
Rat	ProteinCoding	Testis	Cluster3	ZNF467(Zf)/HEK293-ZNF467.GFP-ChIP-Seq(GSE58341)/Homer	TGGGGAAGGGCM	0.01	0.2961	4340	649	14.96%	11266	1536	13.63%
Rat	ProteinCoding	Testis	Cluster3	p53(p53)/mES-cMyc-ChIP-Seq(GSE11431)/Homer	ACATGCCCGGGCAT	0.01	0.2961	4340	10	0.23%	11266	11	0.10%
Rat	ProteinCoding	Testis	Cluster3	Pax7(Paired,Homeobox),long/Myoblast-Pax7-ChIP-Seq(GSE25064)/Homer	TAATCHGATTAC	0.01	0.2961	4340	10	0.23%	11266	11	0.10%
Rat	ProteinCoding	Testis	Cluster3	Lhx1(Homeobox)/EmbryoCarcinoma-Lhx1-ChIP-Seq(GSE70957)/Homer	NNYTAATTAR	0.01	0.3171	4340	327	7.54%	11266	746.5	6.62%
Rat	ProteinCoding	Testis	Cluster3	ZNF652/HepG2-ZNF652.Flag-ChIP-Seq(Encode)/Homer	TTAACCCTTTVNKKN	0.01	0.3171	4340	109	2.51%	11266	224.5	1.99%
Rat	ProteinCoding	Testis	Cluster3	Oct2(POU,Homeobox)/Bcell-Oct2-ChIP-Seq(GSE21512)/Homer	ATATGCAAAT	0.01	0.3171	4340	88	2.03%	11266	176.1	1.56%
Rat	ProteinCoding	Testis	Cluster4	RFX(HTH)/K562-RFX3-ChIP-Seq(SRA012198)/Homer	CGGTTGCCATGGCAAC	1e-06	1e-04	3552	65	1.83%	12022	110.6	0.92%
Rat	ProteinCoding	Testis	Cluster4	Rfx2(HTH)/LoVo-RFX2-ChIP-Seq(GSE49402)/Homer	GTTGCCATGGCAACM	1e-06	2e-04	3552	66	1.86%	12022	116.5	0.97%
Rat	ProteinCoding	Testis	Cluster4	Rfx1(HTH)/NPC-H3K4me1-ChIP-Seq(GSE16256)/Homer	KGTTGCCATGGCAA	1e-05	6e-04	3552	102	2.88%	12022	216.6	1.80%
Rat	ProteinCoding	Testis	Cluster4	X-box(HTH)/NPC-H3K4me1-ChIP-Seq(GSE16256)/Homer	GGTTGCCATGGCAA	0.001	0.0309	3552	63	1.78%	12022	134.1	1.11%
Rat	ProteinCoding	Testis	Cluster4	SCRT1(Zf)/HEK293-SCRT1.eGFP-ChIP-Seq(Encode)/Homer	GCAACAGGTG	0.001	0.049	3552	112	3.16%	12022	276.6	2.29%
Rat	ProteinCoding	Testis	Cluster4	FoxL2(Forkhead)/Ovary-FoxL2-ChIP-Seq(GSE60858)/Homer	WWTRTAAACAVG	0.001	0.0652	3552	292	8.23%	12022	828.2	6.87%
Rat	ProteinCoding	Testis	Cluster4	MYB(HTH)/ERMYB-Myb-ChIPSeq(GSE22095)/Homer	GGCVGTTR	0.01	0.206	3552	687	19.37%	12022	2124.5	17.62%
Rat	ProteinCoding	Testis	Cluster4	Foxo3(Forkhead)/U2OS-Foxo3-ChIP-Seq(E-MTAB-2701)/Homer	DGTAAACA	0.01	0.2097	3552	253	7.13%	12022	728.1	6.04%
Rat	ProteinCoding	Testis	Cluster4	FOXK1(Forkhead)/HEK293-FOXK1-ChIP-Seq(GSE51673)/Homer	NVWTGTTTAC	0.01	0.2592	3552	341	9.62%	12022	1013.7	8.41%
Rat	ProteinCoding	Testis	Cluster4	THRa(NR)/C17.2-THRa-ChIP-Seq(GSE38347)/Homer	GGTCANYTGAGGWCA	0.01	0.287	3552	136	3.84%	12022	372.3	3.09%
Rat	ProteinCoding	Testis	Cluster4	Foxf1(Forkhead)/Lung-Foxf1-ChIP-Seq(GSE77951)/Homer	WWATRTAAACAN	0.01	0.3294	3552	323	9.11%	12022	964.5	8.00%
Rat	ProteinCoding	Testis	Cluster4	THRb(NR)/HepG2-THRb.Flag-ChIP-Seq(Encode)/Homer	GGTCACCTGAGGTCA	0.01	0.3294	3552	208	5.87%	12022	599.2	4.97%
Rat	ProteinCoding	Testis	Cluster4	Rfx6(HTH)/Min6b1-Rfx6.HA-ChIP-Seq(GSE62844)/Homer	TGTTKCCTAGCAACM	0.01	0.3294	3552	433	12.21%	12022	1321.9	10.96%
