# Supplementary material for: Comparative Transcriptomics Analyses across Species, Organs, and Developmental Stages Reveal Functionally Constrained lncRNAs
Source: Mol Biol Evol. 2019 Sep 20;37(1):240–59. doi: 10.1093/molbev/msz212 (PMC6984365; doi:10.1093/molbev/msz212)
Supplement: msz212_Supplementary_Data [file msz212_supplementary_data.zip › msz212-Suppl_data/SupplementaryTable9.txt]

IDMouse	IDRat	GeneType	MeanTPM	MaxTPM	ExpressionDivergence	ResidualExpressionDivergence	PhastConsExons	PhastConsPromoters	PhastConsSpliceSites	ExonicLengthMouse	ExonicLengthRat	UngappedExonicLengthMouseRat	IdenticalExonicLengthMouseRat
MSTRG.52847	MSTRG.62980	lncRNA	2.44	23.14	0.1	-0.08	0.25	0.38	NA	2018	2684	912	836
MSTRG.9822	MSTRG.25627	lncRNA	0.27	1.72	0.48	0.26	0.04	0.22	0.07	1588	3650	500	414
ENSMUSG00000110874	MSTRG.48463	lncRNA	2.9	25.02	0.51	0.33	0.24	0.23	0	4867	7676	1651	1434
MSTRG.60267	MSTRG.55350	lncRNA	0.61	2.5	0.11	-0.1	0.06	0.18	NA	777	1332	750	666
MSTRG.48678	MSTRG.45040	lncRNA	0.39	2.64	0.57	0.35	0.13	0.28	0.01	755	819	188	160
MSTRG.31456	MSTRG.1266	lncRNA	1.61	14.94	0.08	-0.12	0.13	0.49	0.24	2499	704	522	487
ENSMUSG00000113101	MSTRG.32431	lncRNA	0.38	5.13	0.73	0.52	0.17	0.22	0.03	453	624	181	165
MSTRG.59549	MSTRG.18269	lncRNA	0.32	2.83	0.45	0.24	0.08	0.68	0.19	1355	684	181	142
MSTRG.46778	ENSRNOG00000058126	lncRNA	1.51	4.76	0.18	-0.02	0.13	0.11	NA	4550	519	413	352
ENSMUSG00000114288	MSTRG.29164	lncRNA	0.85	9.11	0.22	0.01	0.07	0.76	0.23	2266	817	275	244
MSTRG.6908	ENSRNOG00000061934	lncRNA	0.49	4.24	0.74	0.53	0.12	0.04	0.11	3651	743	183	158
ENSMUSG00000078618	ENSRNOG00000051764	lncRNA	2.63	39.64	0.01	-0.17	0.03	0.26	0.05	1185	997	688	597
ENSMUSG00000108461	MSTRG.6003	lncRNA	1.44	5.95	0.34	0.15	0.12	0.23	NA	750	1209	731	647
MSTRG.38310	MSTRG.8730	lncRNA	1.03	7.28	0.3	0.09	0.15	0	NA	6594	3997	3814	3401
MSTRG.73043	ENSRNOG00000055058	lncRNA	0.3	3.75	0.02	-0.19	0.12	0.95	0.27	2034	3172	209	175
ENSMUSG00000085168	MSTRG.77561	lncRNA	0.91	12.31	0.2	-0.01	0.03	0.23	0.01	1892	249	185	161
MSTRG.80953	MSTRG.84731	lncRNA	5.7	50.91	0.07	-0.1	0.08	0.06	NA	2332	2470	2307	2017
ENSMUSG00000115896	MSTRG.71977	lncRNA	3	36.59	0.19	0	0.21	0.55	0.03	1207	3990	983	823
MSTRG.28310	MSTRG.73712	lncRNA	0.47	2.53	0.51	0.3	0.1	0.23	NA	1543	890	749	683
ENSMUSG00000087302	MSTRG.59072	lncRNA	0.24	2.77	0.31	0.09	0.05	0.01	0.25	7563	402	85	71
MSTRG.38506	MSTRG.8928	lncRNA	0.93	10.9	0.02	-0.18	0.14	0.38	NA	1892	1428	1282	1148
ENSMUSG00000106589	MSTRG.42601	lncRNA	2.82	31.7	0.03	-0.15	0.08	0.27	0.16	1477	1768	255	221
ENSMUSG00000112343	ENSRNOG00000059292	lncRNA	0.55	15	0.07	-0.14	0.12	0.78	0.37	8017	3474	2650	2325
MSTRG.5239	MSTRG.23032	lncRNA	2.92	44.63	0.05	-0.13	0.04	0.29	0.03	530	685	346	297
MSTRG.16798	MSTRG.67501	lncRNA	1.95	11.53	0.14	-0.05	0.04	0.03	0	271	3286	263	230
MSTRG.34975	MSTRG.34020	lncRNA	1.17	5	0.32	0.12	0.2	0.04	NA	982	1966	772	661
ENSMUSG00000116520	ENSRNOG00000058450	lncRNA	2.03	16.87	0.16	-0.03	0.16	0.35	0.17	3491	3093	399	350
MSTRG.39149	MSTRG.9657	lncRNA	0.67	4.74	0.1	-0.11	0.1	0.04	NA	4941	7537	4443	3961
MSTRG.5575	MSTRG.310	lncRNA	0.94	5.22	0.2	-0.01	0.21	0.78	NA	1767	1375	943	816
MSTRG.78645	MSTRG.78427	lncRNA	0.52	7.71	0.76	0.54	0.11	0	NA	8023	995	934	795
MSTRG.24090	MSTRG.27580	lncRNA	0.61	5.43	0.17	-0.04	0.06	0.13	0.12	1837	1471	137	119
ENSMUSG00000086379	MSTRG.52230	lncRNA	10.34	86.7	0.01	-0.14	0.08	0	0.25	2929	4485	386	325
MSTRG.13643	MSTRG.14036	lncRNA	0.73	6.91	0.05	-0.16	0.11	0.25	0.07	5215	2943	557	469
ENSMUSG00000108856	ENSRNOG00000057326	lncRNA	1.17	10.33	0.09	-0.11	0.12	0.04	0.11	4494	795	735	650
ENSMUSG00000085418	MSTRG.70967	lncRNA	4.41	48.96	0.02	-0.15	0.07	0.36	0.13	2969	1338	620	475
ENSMUSG00000085640	MSTRG.52327	lncRNA	0.76	10.93	0.17	-0.04	0.13	0.61	0.2	3144	744	412	362
MSTRG.35639	MSTRG.35584	lncRNA	2.48	6.34	0.29	0.11	0.36	0.54	0.19	2258	3614	2202	2045
MSTRG.57497	MSTRG.23252	lncRNA	1.18	16.59	0.06	-0.15	0.26	0.01	0.5	2599	6237	2511	2179
MSTRG.41351	MSTRG.50182	lncRNA	0.64	7.79	0.04	-0.17	0.03	0.08	NA	1147	809	807	719
MSTRG.19539	MSTRG.32561	lncRNA	0.39	2.2	0.37	0.16	0.17	0.03	NA	1476	1848	663	593
MSTRG.38780	MSTRG.9186	lncRNA	1.47	4.98	0.11	-0.09	0.23	0.7	0.37	1795	4280	1735	1562
ENSMUSG00000102833	MSTRG.21595	lncRNA	0.44	4.04	0.17	-0.05	0.18	0.5	NA	1189	1119	1044	925
MSTRG.53556	MSTRG.63722	lncRNA	0.81	4.72	0.32	0.11	0.14	1	NA	6960	3272	3012	2690
MSTRG.41390	MSTRG.50218	lncRNA	0.16	1.61	0.77	0.55	0.3	0.01	NA	1135	403	197	182
ENSMUSG00000107131	MSTRG.25022	lncRNA	1.36	12.34	0.03	-0.16	0.18	0.12	0.42	683	1627	447	384
MSTRG.21183	ENSRNOG00000051888	lncRNA	0.4	4.5	0.16	-0.06	0.13	0.12	0.12	362	1786	134	124
ENSMUSG00000086827	MSTRG.16182	lncRNA	0.58	2.17	0.39	0.18	0.14	0.48	0.18	1302	2177	262	238
MSTRG.30484	MSTRG.16177	lncRNA	2.1	25.95	0.67	0.48	0.08	0.05	0.11	1658	2567	437	377
ENSMUSG00000110273	MSTRG.28576	lncRNA	0.78	5.74	0.31	0.1	0.1	0.13	0.2	741	400	143	123
ENSMUSG00000113211	MSTRG.32481	lncRNA	2.79	25.54	0.03	-0.15	0.17	0.15	0.13	4053	6325	3623	2975
MSTRG.23369	MSTRG.26840	lncRNA	0.68	8.92	0.03	-0.18	0.12	0	NA	763	687	636	571
MSTRG.43343	MSTRG.52342	lncRNA	0.31	4.29	0.51	0.29	0.01	0.08	0.02	1518	5162	235	190
MSTRG.28033	MSTRG.73314	lncRNA	0.3	2.79	0.03	-0.19	0.04	0.18	0.1	663	1503	471	393
ENSMUSG00000097842	MSTRG.2332	lncRNA	1.21	7.43	0.36	0.16	0.09	0	0.47	3706	1106	969	882
MSTRG.3836	MSTRG.21605	lncRNA	0.52	4.18	0.25	0.04	0.09	0.49	NA	2400	5017	2244	1951
MSTRG.35981	MSTRG.35961	lncRNA	0.43	3.76	0.08	-0.13	0.07	0.27	0.02	401	1313	224	190
ENSMUSG00000086851	MSTRG.11281	lncRNA	0.57	3.79	0.57	0.36	0.16	0.13	0.13	2998	705	636	564
MSTRG.78518	MSTRG.78262	lncRNA	0.53	4.75	0.52	0.31	0.41	0.09	0.04	1036	5157	930	810
MSTRG.24056	MSTRG.27571	lncRNA	0.35	3.37	0.06	-0.16	0.04	0.01	0.03	1059	1145	66	51
MSTRG.39612	ENSRNOG00000051469	lncRNA	1.27	17.4	0.06	-0.13	0.07	0.04	0.23	1582	6055	415	332
MSTRG.58851	MSTRG.19017	lncRNA	1.19	4.44	0.22	0.02	0.12	0.13	NA	651	885	605	510
MSTRG.6993	MSTRG.47456	lncRNA	0.7	7.6	0.08	-0.13	0.09	0.15	0.06	3145	2274	1476	1241
ENSMUSG00000097059	MSTRG.32629	lncRNA	4.91	23.83	0.13	-0.04	0.06	0.33	0.5	1780	699	300	260
ENSMUSG00000091147	MSTRG.76871	lncRNA	3.38	38.84	0.04	-0.14	0.15	0.48	0	1025	1797	389	340
MSTRG.8988	MSTRG.70978	lncRNA	0.96	3.96	0.22	0.02	0.11	0.04	0.42	2137	4708	1265	1138
MSTRG.26578	MSTRG.71881	lncRNA	1.12	12.66	0.08	-0.12	0.07	0.11	NA	879	811	355	320
MSTRG.19340	ENSRNOG00000060680	lncRNA	1.27	10.14	0.25	0.05	0.08	0.01	0.07	1143	2139	302	260
MSTRG.30366	MSTRG.16316	lncRNA	0.28	2.95	0.03	-0.19	0.03	0.01	0	1139	1902	962	807
MSTRG.47011	MSTRG.43349	lncRNA	2.1	20.91	0.19	0	0.08	0.09	NA	1746	3274	1165	1049
MSTRG.56754	MSTRG.24153	lncRNA	1.62	21.95	0.09	-0.1	0.07	0.13	0	1186	10616	774	670
ENSMUSG00000097986	MSTRG.20124	lncRNA	2.15	17.91	0.34	0.15	0.08	0	0.19	4532	2490	1114	992
ENSMUSG00000097029	MSTRG.24986	lncRNA	1.14	9.78	0.03	-0.18	0.08	0.26	0	5782	1886	218	184
ENSMUSG00000106764	MSTRG.17679	lncRNA	0.95	12.32	0.08	-0.13	0.07	0.01	0.28	2601	961	684	596
MSTRG.31557	MSTRG.1312	lncRNA	0.49	2.26	0.46	0.25	0.09	0.27	NA	2157	3318	456	408
ENSMUSG00000108828	MSTRG.4456	lncRNA	2.3	33.18	0.07	-0.12	0.17	0.56	0.06	2535	592	214	200
MSTRG.11291	MSTRG.11671	lncRNA	1.15	16.04	0.06	-0.14	0.02	0.01	NA	624	885	620	564
ENSMUSG00000070315	MSTRG.74955	lncRNA	6.53	57.62	0.29	0.13	0.07	0.17	0.14	9893	15627	8824	7740
ENSMUSG00000107736	MSTRG.58137	lncRNA	0.76	3.82	0.27	0.06	0.23	0.08	0.28	348	1413	112	98
MSTRG.72695	MSTRG.38027	lncRNA	3.55	38.86	0.53	0.35	0.06	0.22	0.02	651	903	370	329
MSTRG.30475	ENSRNOG00000059392	lncRNA	0.52	4.4	0.01	-0.2	0.05	0.15	0.04	361	4868	169	152
MSTRG.14019	MSTRG.14479	lncRNA	0.63	6.52	0.08	-0.13	0.46	0.11	0.02	455	1362	80	73
ENSMUSG00000085837	MSTRG.70815	lncRNA	3.65	23.13	0.41	0.23	0.09	0.05	0.46	2025	1272	1008	896
ENSMUSG00000104529	ENSRNOG00000053832	lncRNA	86.27	1005.09	0.05	-0.03	0.1	0.03	0.15	636	984	629	581
ENSMUSG00000114824	ENSRNOG00000058955	lncRNA	1.09	14	0.05	-0.15	0.1	0.12	0.13	1788	1246	171	141
MSTRG.34862	MSTRG.33877	lncRNA	0.53	7.06	0.15	-0.06	0.08	0.13	NA	535	2384	504	425
MSTRG.63668	MSTRG.58432	lncRNA	1.37	10.69	0.31	0.11	0.16	0.02	0.01	2566	969	565	476
MSTRG.56192	MSTRG.24687	lncRNA	0.27	2.17	0.14	-0.07	0.02	0.18	0.05	865	2009	414	378
MSTRG.77514	MSTRG.77197	lncRNA	0.35	3.28	0.03	-0.19	0.17	0	0.04	442	1028	284	250
ENSMUSG00000102615	MSTRG.31465	lncRNA	0.37	3.04	0.11	-0.11	0.12	0	NA	4097	3517	3052	2644
ENSMUSG00000097091	MSTRG.8068	lncRNA	2.29	29.8	0.15	-0.03	0.01	0.07	0.04	1103	2622	135	122
MSTRG.54225	MSTRG.64317	lncRNA	0.29	1.85	0.13	-0.08	0.03	0.16	0.03	407	784	106	92
ENSMUSG00000092499	MSTRG.27914	lncRNA	5.26	76.75	0.05	-0.11	0.06	0.05	0.04	752	1477	232	207
MSTRG.32457	MSTRG.46761	lncRNA	0.49	2.51	0.36	0.14	0.25	1	NA	1293	1126	971	830
MSTRG.1554	MSTRG.80741	lncRNA	0.64	4.87	0.14	-0.07	0.05	0.94	NA	4584	8272	1017	870
MSTRG.71119	MSTRG.31162	lncRNA	0.51	3.52	0.59	0.38	0.1	0.01	0	696	1799	318	288
MSTRG.17569	MSTRG.68266	lncRNA	2.15	9.37	0.12	-0.07	0.59	0.17	NA	1622	3160	1561	1486
MSTRG.41473	ENSRNOG00000055699	lncRNA	1.8	23.48	0.02	-0.17	0.4	0.58	0.17	1141	1243	67	62
MSTRG.54460	MSTRG.64612	lncRNA	1.47	9.93	0.18	-0.01	0.2	0.25	NA	1981	3087	1898	1715
ENSMUSG00000099893	MSTRG.48335	lncRNA	0.25	2.54	0.11	-0.1	0.19	0.25	0.28	2653	997	276	236
ENSMUSG00000107063	ENSRNOG00000054442	lncRNA	0.63	8.7	0.07	-0.14	0.17	0.64	0.02	892	1291	347	313
MSTRG.73387	ENSRNOG00000060296	lncRNA	0.94	13.19	0.06	-0.15	0.01	0.08	0	487	1431	59	53
ENSMUSG00000110356	MSTRG.31449	lncRNA	0.51	5.64	0.01	-0.2	0.03	0.01	0.04	803	652	97	84
MSTRG.76431	MSTRG.76134	lncRNA	1.16	7.69	0.12	-0.08	0.17	0	0.13	2008	1557	1493	1326
ENSMUSG00000109807	MSTRG.30543	lncRNA	0.79	6.94	0.05	-0.16	0.06	0.08	0	4941	4029	960	892
ENSMUSG00000097055	MSTRG.65916	lncRNA	4.78	63.35	0.12	-0.05	0.21	0.12	0.3	2787	874	821	740
MSTRG.45803	MSTRG.42033	lncRNA	0.94	15.05	0.79	0.59	0.1	0.11	0.09	2233	5250	1640	1415
ENSMUSG00000097960	MSTRG.39145	lncRNA	0.36	2.31	0.12	-0.1	0.1	0.29	0.26	2489	724	161	155
ENSMUSG00000114493	MSTRG.32204	lncRNA	0.25	1.22	0.29	0.07	0.15	0.19	0.16	2941	621	236	191
ENSMUSG00000099061	MSTRG.23245	lncRNA	8.58	112.13	0.38	0.23	0.5	0.1	0.16	1175	2873	437	400
MSTRG.53958	MSTRG.64143	lncRNA	0.21	1.8	0.16	-0.06	0.04	0.05	NA	562	701	286	259
ENSMUSG00000110625	MSTRG.38692	lncRNA	0.11	1.59	0.85	0.63	0.09	0.06	0.16	1103	501	399	333
MSTRG.18760	MSTRG.33527	lncRNA	0.25	2.43	0.08	-0.14	0.19	0.14	0.5	259	8464	233	197
MSTRG.34722	MSTRG.65042	lncRNA	0.62	2.64	0.24	0.03	0.07	0.06	0.13	1039	565	50	45
MSTRG.72931	MSTRG.37895	lncRNA	0.96	13	0.05	-0.15	0.02	0	NA	589	1186	496	438
ENSMUSG00000086771	MSTRG.63020	lncRNA	1.72	13.43	0.39	0.2	0.02	0.43	0.01	3186	2029	186	150
ENSMUSG00000087621	ENSRNOG00000051795	lncRNA	1.94	19.76	0.06	-0.13	0.07	0.72	0.28	1799	1090	294	254
ENSMUSG00000087674	MSTRG.34629	lncRNA	1.67	12.01	0.51	0.32	0.06	0.03	0.1	3242	866	259	216
ENSMUSG00000104312	MSTRG.22771	lncRNA	0.69	7.53	0.01	-0.2	0.09	0	NA	3076	1764	1564	1390
ENSMUSG00000100277	MSTRG.15835	lncRNA	0.88	13.04	0.62	0.42	0.12	0.2	0.01	5734	2744	410	341
MSTRG.48622	MSTRG.44949	lncRNA	1.27	11.77	0.04	-0.16	0.21	0.49	0.05	3263	1946	1542	1364
ENSMUSG00000074171	MSTRG.37775	lncRNA	1.35	3.53	0.12	-0.08	0.23	0.96	NA	1885	1594	1377	1256
MSTRG.43187	MSTRG.52164	lncRNA	0.49	6.16	0.08	-0.13	0.23	0.66	NA	2535	3218	2337	2025
MSTRG.33856	MSTRG.79019	lncRNA	1.14	8.69	0.66	0.46	0.1	0.11	0.12	1818	3561	649	542
ENSMUSG00000085433	MSTRG.19352	lncRNA	1.08	3.67	0.13	-0.07	0.07	0.06	0	1827	4524	1261	1055
MSTRG.24008	ENSRNOG00000053491	lncRNA	2.25	34.78	0.21	0.02	0.12	0.29	0.02	1298	564	451	407
MSTRG.39023	MSTRG.9490	lncRNA	0.75	12.35	0.1	-0.11	0.05	0	0.03	424	1520	392	334
MSTRG.73042	ENSRNOG00000058644	lncRNA	0.3	2.78	0.73	0.51	0.09	0.03	0.29	2396	2338	338	292
MSTRG.36838	ENSRNOG00000053886	lncRNA	0.46	5.49	0.78	0.56	0.18	0.04	0.02	742	2571	171	131
MSTRG.51923	MSTRG.62067	lncRNA	0.27	2.75	0.12	-0.1	0.09	0.03	0.01	1664	641	265	234
ENSMUSG00000099419	MSTRG.30217	lncRNA	0.58	7.47	0.16	-0.05	0.12	0.57	0.02	1050	754	101	85
ENSMUSG00000102909	MSTRG.22035	lncRNA	4.53	40.62	0.07	-0.1	0.14	0.46	0.28	822	3962	806	749
ENSMUSG00000087590	MSTRG.35418	lncRNA	51.2	96.7	0.12	0.02	0.04	0.16	0.41	837	593	418	343
MSTRG.64618	MSTRG.2133	lncRNA	0.66	6.72	0.18	-0.03	0.16	0.47	NA	1178	3961	215	186
MSTRG.81837	MSTRG.83887	lncRNA	0.28	2.35	0.23	0.01	0.41	0.89	NA	752	802	736	673
ENSMUSG00000085114	ENSRNOG00000051134	lncRNA	2.17	21.96	0.04	-0.15	0.08	0.08	0.08	1155	145	129	116
ENSMUSG00000099094	MSTRG.76793	lncRNA	0.77	3.06	0.35	0.14	0.11	0.49	0	1509	1549	1356	1192
MSTRG.47728	MSTRG.44016	lncRNA	1.13	8.73	0.24	0.04	0.18	0.59	NA	2982	1216	1160	1016
ENSMUSG00000090708	MSTRG.48241	lncRNA	0.71	8.99	0.72	0.52	0.03	0.13	0.16	345	750	69	58
MSTRG.8060	MSTRG.70056	lncRNA	2.99	36.9	0.02	-0.16	0.16	0.28	0.15	3558	1193	545	376
MSTRG.9039	MSTRG.71017	lncRNA	0.69	5.65	0.09	-0.12	0.11	0.25	0.28	5251	874	168	142
MSTRG.28156	MSTRG.73508	lncRNA	0.61	3.09	0.23	0.02	0.18	0.34	NA	3516	1682	859	760
MSTRG.7011	MSTRG.47399	lncRNA	0.43	6.07	0.11	-0.1	0.23	0.01	0.37	499	1268	335	291
ENSMUSG00000097440	MSTRG.34905	lncRNA	0.82	4.12	0.08	-0.13	0.13	0.05	0.07	4421	1756	1409	1257
ENSMUSG00000035983	MSTRG.66313	lncRNA	6.89	99.29	0.33	0.17	0.13	0.04	0.01	2582	3412	951	832
MSTRG.16911	MSTRG.67587	lncRNA	1.03	9.67	0.03	-0.18	0.2	0.13	0.35	863	643	53	48
MSTRG.24738	MSTRG.28301	lncRNA	0.75	10.46	0.08	-0.12	0.11	0.61	NA	2658	2751	1186	1002
ENSMUSG00000098243	MSTRG.21220	lncRNA	0.44	2.51	0.19	-0.03	0.47	0.74	0.49	1453	759	311	286
MSTRG.12393	MSTRG.12741	lncRNA	0.32	3.59	0.03	-0.18	0.02	0.1	0.12	327	1071	160	123
MSTRG.24890	MSTRG.28426	lncRNA	0.94	4.2	0.23	0.02	0.07	0.14	NA	1542	1416	970	853
MSTRG.48643	MSTRG.45000	lncRNA	0.46	2.07	0.35	0.14	0.13	0.29	NA	3210	1040	696	633
MSTRG.73174	MSTRG.37594	lncRNA	0.98	10.56	0.11	-0.09	0.1	0.09	NA	3688	1574	1086	941
ENSMUSG00000103692	ENSRNOG00000055953	lncRNA	0.62	5.09	0.09	-0.12	0.02	0.44	0	921	1137	176	144
MSTRG.24044	MSTRG.27556	lncRNA	0.37	3.49	0.04	-0.17	0.15	0.24	0.01	2111	1742	406	355
MSTRG.39345	MSTRG.34361	lncRNA	0.46	4.71	0.09	-0.12	0.06	0.21	0.05	527	1345	223	181
ENSMUSG00000115715	ENSRNOG00000058442	lncRNA	2.23	23.8	0.78	0.59	0.11	0.43	0.03	6293	1836	638	518
ENSMUSG00000115623	ENSRNOG00000060781	lncRNA	2.69	24.06	0.02	-0.16	0.01	0.05	0.02	1440	4094	197	161
MSTRG.76190	MSTRG.75864	lncRNA	0.35	1.63	0.08	-0.14	0.05	0.72	NA	4296	4398	4143	3612
ENSMUSG00000110523	MSTRG.39305	lncRNA	1.41	13.02	0.06	-0.13	0.1	0.28	0.06	9678	9372	1745	1516
ENSMUSG00000111836	MSTRG.75725	lncRNA	11.23	175.83	0.09	-0.05	0.09	0.21	0.08	2462	3174	423	389
MSTRG.10679	MSTRG.11129	lncRNA	1.17	4.79	0.29	0.09	0.11	0.08	NA	4667	1581	1131	1052
MSTRG.34667	MSTRG.64949	lncRNA	1.22	20.04	0.22	0.02	0.12	0.84	0.09	21262	6922	6194	5275
MSTRG.29940	MSTRG.16755	lncRNA	0.66	5.04	0.11	-0.1	0.07	0.15	0.42	1077	2987	804	714
ENSMUSG00000114247	MSTRG.32854	lncRNA	0.95	11.57	0.54	0.33	0.14	0.1	0.08	3994	3941	2115	1827
ENSMUSG00000117044	MSTRG.79462	lncRNA	0.97	10.74	0.04	-0.16	0.21	0.16	0.31	5834	4083	2624	2229
MSTRG.49578	MSTRG.46008	lncRNA	0.23	2.41	0.2	-0.02	0.03	0.05	0	309	409	92	78
MSTRG.39093	MSTRG.9592	lncRNA	0.24	1.85	0.12	-0.1	0	0.02	0	717	1838	127	103
ENSMUSG00000112323	ENSRNOG00000051747	lncRNA	2.41	31.34	0.04	-0.14	0.29	0.16	0.08	2854	731	402	353
MSTRG.35815	MSTRG.35773	lncRNA	3.46	32.25	0.61	0.43	0.1	0.23	0.09	2503	7023	1306	1120
ENSMUSG00000090063	ENSRNOG00000051264	lncRNA	6.66	62.75	0.31	0.15	0.21	1	1	5173	4004	3751	3299
ENSMUSG00000107875	MSTRG.56119	lncRNA	1.2	14.03	0.16	-0.04	0.09	0.02	0	1229	4702	762	682
ENSMUSG00000107812	MSTRG.57786	lncRNA	0.36	2.47	0.06	-0.15	0.05	0.35	NA	1050	1126	680	594
ENSMUSG00000100857	MSTRG.15346	lncRNA	4.1	48.15	0.08	-0.09	0.1	0.12	0.17	2947	2325	580	489
MSTRG.63527	MSTRG.58294	lncRNA	0.34	1.44	0.16	-0.05	0.3	0.21	0.08	474	1784	217	203
ENSMUSG00000109644	MSTRG.3769	lncRNA	73.84	674.44	0.1	0.01	0.11	0.19	0.3	3583	8119	2246	1944
MSTRG.46489	MSTRG.42711	lncRNA	1.49	15.96	0.41	0.21	0.06	0.03	0.02	2556	1200	959	857
MSTRG.4650	MSTRG.22414	lncRNA	0.32	2.69	0.17	-0.05	0.04	0.26	0.02	977	277	78	69
MSTRG.64175	MSTRG.59012	lncRNA	0.18	1.89	0.62	0.4	0.17	0.11	0.13	2314	656	141	115
MSTRG.43689	MSTRG.52735	lncRNA	0.54	7.54	0.01	-0.2	0.07	0.21	NA	3571	6612	1953	1700
ENSMUSG00000112347	MSTRG.47871	lncRNA	0.34	3.36	0.11	-0.11	0.11	0.14	NA	1779	9062	1207	1043
ENSMUSG00000102545	MSTRG.43211	lncRNA	1.14	5.47	0.25	0.05	0.1	0.35	0.29	2610	1523	1494	1328
MSTRG.23987	MSTRG.27490	lncRNA	0.47	1.91	0.25	0.04	0.05	0.04	NA	508	909	496	416
ENSMUSG00000087213	ENSRNOG00000058926	lncRNA	23.83	199.74	0.1	-0.02	0.05	0.61	0.16	2341	1754	1232	1102
MSTRG.53422	MSTRG.63581	lncRNA	0.36	3.85	0.11	-0.11	0.31	0.54	NA	553	983	542	487
MSTRG.73392	ENSRNOG00000061211	lncRNA	0.21	3.09	0.24	0.02	0.1	0.02	NA	4525	385	262	215
ENSMUSG00000093482	MSTRG.55133	lncRNA	1.77	23.19	0.72	0.53	0.22	0.69	0.17	4734	647	109	102
MSTRG.36793	MSTRG.37021	lncRNA	0.35	1.61	0.32	0.1	0.07	0	NA	2317	2375	1908	1636
MSTRG.45053	MSTRG.54109	lncRNA	0.9	11.25	0.79	0.58	0.12	0.03	0.17	1401	3411	244	197
ENSMUSG00000043168	ENSRNOG00000022163	lncRNA	1.15	7.63	0.23	0.03	0.7	0.3	0.98	3001	5203	2974	2802
MSTRG.39365	MSTRG.34335	lncRNA	1.43	15.73	0.03	-0.17	0.23	0.34	0.73	3094	2011	1842	1653
MSTRG.30145	MSTRG.16545	lncRNA	0.4	4.59	0.11	-0.1	0.08	0.04	0.07	2172	2405	383	316
ENSMUSG00000099843	MSTRG.20434	lncRNA	1.44	9.13	0.12	-0.08	0.04	0.52	0.01	1417	4562	1116	948
ENSMUSG00000103925	MSTRG.31243	lncRNA	0.92	10.77	0.08	-0.13	0.23	0.34	NA	851	1265	636	551
MSTRG.24488	MSTRG.28005	lncRNA	1.06	14.73	0.16	-0.04	0.12	0.04	0	1300	2902	466	421
ENSMUSG00000108777	MSTRG.4394	lncRNA	0.23	1.82	0.19	-0.03	0.04	0.1	NA	572	400	337	293
MSTRG.49336	MSTRG.45718	lncRNA	0.27	3.85	0.73	0.51	0.12	0.35	0.03	552	1213	282	241
ENSMUSG00000079505	MSTRG.46087	lncRNA	3.26	21.75	0.15	-0.02	0.02	0.19	0.08	3122	3116	1540	1281
MSTRG.6965	MSTRG.47566	lncRNA	1.45	18.54	0.09	-0.1	0.1	0.26	0.11	1777	5523	942	853
MSTRG.44777	MSTRG.53896	lncRNA	0.37	2.39	0.24	0.02	0.05	0.2	NA	1726	2177	969	807
MSTRG.79406	MSTRG.83344	lncRNA	1.31	16.16	0.07	-0.13	0.12	0.21	0.11	1098	755	276	241
ENSMUSG00000068601	MSTRG.55880	lncRNA	1.82	19.97	0.08	-0.11	0.22	0.16	0.34	1344	1809	1320	1190
ENSMUSG00000104035	MSTRG.36412	lncRNA	0.54	6.44	0.23	0.02	0.06	0.11	NA	245	724	239	212
ENSMUSG00000086873	MSTRG.18482	lncRNA	2.69	30.58	0.22	0.04	0.27	0.15	0.32	5493	5195	3838	3330
MSTRG.67675	MSTRG.4644	lncRNA	3.07	40.5	0.04	-0.14	0.19	0.15	0.02	856	1216	745	680
ENSMUSG00000097172	ENSRNOG00000058117	lncRNA	1.01	9.15	0.14	-0.06	0.04	0.05	0.06	5907	1141	845	760
MSTRG.79417	MSTRG.83332	lncRNA	0.93	3.85	0.26	0.05	0.06	0.07	0	914	929	836	732
ENSMUSG00000097099	MSTRG.77781	lncRNA	0.82	2.68	0.12	-0.09	0.15	0.61	0.1	6021	1863	1662	1491
MSTRG.44813	MSTRG.53960	lncRNA	0.84	10.07	0.26	0.06	0.12	0.07	0	3093	1375	724	609
ENSMUSG00000085757	MSTRG.85640	lncRNA	2.83	35.67	0.07	-0.11	0.08	0.04	0.03	1450	564	428	352
MSTRG.77961	MSTRG.77662	lncRNA	0.33	1.39	0.16	-0.06	0.1	0.24	NA	606	1654	573	490
MSTRG.2337	MSTRG.81559	lncRNA	0.49	7.98	0.06	-0.15	0.03	0.14	NA	1282	1416	242	214
ENSMUSG00000104786	MSTRG.45967	lncRNA	0.93	3.87	0.3	0.1	0.27	0	0.2	601	9449	391	340
MSTRG.17890	MSTRG.68582	lncRNA	0.16	1.46	0.14	-0.08	0.07	0.02	0.16	2427	1034	974	845
MSTRG.19536	MSTRG.32564	lncRNA	0.82	7.6	0.3	0.1	0.12	0.04	NA	1124	1163	1094	1003
MSTRG.69380	MSTRG.6388	lncRNA	0.33	3.84	0.07	-0.15	0.05	0.72	NA	2348	1341	1058	897
ENSMUSG00000101540	MSTRG.34112	lncRNA	0.33	3.27	0.03	-0.19	0.04	0.03	0.02	1944	2643	1646	1415
MSTRG.65947	MSTRG.3153	lncRNA	0.21	2.01	0.07	-0.15	0.28	0.3	0.36	607	546	69	64
MSTRG.34840	MSTRG.33920	lncRNA	0.72	6.89	0.07	-0.14	0.07	0.34	NA	4480	5269	2664	2294
MSTRG.36891	MSTRG.37122	lncRNA	0.28	2.68	0.09	-0.13	0.5	0.44	0.5	592	1372	575	550
MSTRG.21123	MSTRG.40148	lncRNA	0.58	7.2	0.22	0.01	0.12	0.12	0.04	801	344	202	183
ENSMUSG00000104507	MSTRG.22830	lncRNA	0.64	4.05	0.08	-0.13	0.02	0	0	1467	1423	1065	939
MSTRG.11656	MSTRG.12019	lncRNA	0.41	2.56	0.05	-0.16	0.04	0	0.2	2495	1539	794	743
ENSMUSG00000110663	MSTRG.30886	lncRNA	1.28	5.6	0.12	-0.08	0.28	0.06	0.1	1381	772	600	532
MSTRG.38807	MSTRG.9218	lncRNA	2.1	16.54	0.06	-0.13	0.11	0.03	0.4	980	888	392	363
ENSMUSG00000097595	MSTRG.6892	lncRNA	4.23	13.23	0.18	0.01	0.23	0.65	0.01	1327	3218	190	176
MSTRG.10665	MSTRG.11110	lncRNA	0.74	4.71	0.14	-0.06	0.07	0.65	0.02	6487	1456	1293	1124
MSTRG.8297	MSTRG.70355	lncRNA	0.6	4.77	0.05	-0.16	0.13	0.49	0.12	910	2474	130	108
MSTRG.51035	MSTRG.61166	lncRNA	0.53	3.77	0.25	0.04	0.15	0.07	0.01	2115	2069	158	130
ENSMUSG00000052291	MSTRG.70829	lncRNA	5.72	68.82	0.42	0.26	0.12	0.85	0.17	4542	1774	1700	1483
ENSMUSG00000021268	ENSRNOG00000059660	lncRNA	58.71	340.24	0.32	0.22	0.16	0.59	0.49	18089	583	390	353
MSTRG.53575	ENSRNOG00000058154	lncRNA	1.22	11.04	0.08	-0.12	0.04	0.28	0.05	1069	2348	676	555
MSTRG.4533	MSTRG.22283	lncRNA	0.58	8.39	0.34	0.13	0.08	0.03	0	4317	1085	792	683
MSTRG.51589	MSTRG.61747	lncRNA	0.79	8.36	0.05	-0.16	0.15	0.11	0.23	756	1441	520	468
MSTRG.30894	MSTRG.15506	lncRNA	0.33	3.05	0.1	-0.12	0.04	0.13	0.98	4502	8767	3893	3450
MSTRG.55081	MSTRG.54611	lncRNA	0.44	2.24	0.52	0.31	0.16	0.01	NA	1536	672	434	357
MSTRG.1122	MSTRG.80404	lncRNA	0.82	8.95	0.02	-0.18	0.13	0.1	NA	5680	5868	5463	4833
MSTRG.63690	MSTRG.58461	lncRNA	0.33	4.13	0.07	-0.14	0.17	0.64	0.13	7085	17217	6724	5731
MSTRG.45513	MSTRG.41774	lncRNA	1.68	20.55	0.06	-0.14	0.25	0.18	NA	1140	1783	1041	918
MSTRG.75955	MSTRG.75571	lncRNA	0.4	3.65	0.07	-0.15	0.18	0.52	0.33	1375	1463	141	129
MSTRG.24072	ENSRNOG00000056083	lncRNA	2.94	44.25	0.06	-0.12	0.11	0.11	NA	1541	1107	761	656
MSTRG.12786	MSTRG.13130	lncRNA	0.24	2.1	0.15	-0.07	0.51	0.04	1	733	887	706	643
ENSMUSG00000054910	ENSRNOG00000051474	lncRNA	1.44	12.65	0.06	-0.14	0.06	0.07	0.02	6293	1975	1601	1337
MSTRG.16529	MSTRG.67180	lncRNA	2.29	6.34	0.09	-0.1	0.47	0.16	NA	620	3072	592	563
ENSMUSG00000097675	MSTRG.58613	lncRNA	3.31	28	0.37	0.19	0.08	0.18	0.17	2413	3635	788	729
MSTRG.15543	MSTRG.66134	lncRNA	0.93	2.56	0.1	-0.1	0.23	0	NA	3205	2972	2760	2517
MSTRG.63237	MSTRG.58061	lncRNA	0.23	1.75	0.15	-0.07	0.26	0.44	0.01	522	1245	245	230
MSTRG.65494	MSTRG.2686	lncRNA	0.62	8.19	0.1	-0.11	0.27	0.54	NA	1392	2198	1367	1256
ENSMUSG00000106437	MSTRG.45208	lncRNA	0.34	3.76	0.23	0.02	0.12	0.01	0.08	1471	712	147	128
ENSMUSG00000085002	MSTRG.63527	lncRNA	0.5	6.72	0.1	-0.11	0.03	0.03	0.04	2575	798	798	703
MSTRG.45323	ENSRNOG00000052217	lncRNA	1.05	11.78	0.07	-0.13	0.29	0.51	0.29	629	697	346	254
MSTRG.13941	ENSRNOG00000057482	lncRNA	3.07	28.31	0.1	-0.08	0.17	0.25	0.01	1748	1744	1246	1080
ENSMUSG00000111639	MSTRG.78414	lncRNA	4.49	39.96	0.02	-0.15	0.15	0.59	0.06	4947	2349	2122	1822
MSTRG.8965	MSTRG.71062	lncRNA	3.43	53.75	0.14	-0.04	0.16	0.18	0.23	1632	1773	197	174
MSTRG.193	MSTRG.59529	lncRNA	0.95	9.06	0.04	-0.16	0.08	0.6	0.02	3007	3174	2758	2413
MSTRG.19483	MSTRG.32745	lncRNA	0.98	9.87	0.22	0.02	0.27	0.05	0.2	284	1235	208	179
MSTRG.27655	MSTRG.72938	lncRNA	13.49	183.29	0.03	-0.11	0.01	0.05	NA	3499	666	636	560
MSTRG.74263	MSTRG.39286	lncRNA	1.03	3.98	0.18	-0.02	0.11	0.02	NA	3739	3488	2789	2380
ENSMUSG00000114401	ENSRNOG00000062218	lncRNA	1.23	7.35	0.31	0.11	0.34	0.8	0.17	1780	2597	194	185
ENSMUSG00000079467	MSTRG.7754	lncRNA	2.75	28.11	0.06	-0.12	0.35	0.55	0.41	1443	996	936	843
ENSMUSG00000085207	ENSRNOG00000061432	lncRNA	2.73	28.06	0.26	0.08	0.11	0.33	0.14	10524	9649	9069	7896
ENSMUSG00000097924	MSTRG.56554	lncRNA	1.82	8.6	0.24	0.05	0.12	0.39	0	3895	4213	3008	2615
MSTRG.19394	MSTRG.32791	lncRNA	1.25	19.19	0.33	0.13	0.04	0.54	0	1208	3739	1113	978
MSTRG.42936	MSTRG.51906	lncRNA	0.82	3.76	0.38	0.17	0.2	0.02	0.34	1306	1094	421	369
MSTRG.64274	MSTRG.59106	lncRNA	0.54	6.94	0.03	-0.19	0.06	0.13	NA	2203	840	347	284
MSTRG.45149	MSTRG.54232	lncRNA	0.59	4.65	0.12	-0.09	0.17	0	0	2283	1557	1468	1344
ENSMUSG00000110336	ENSRNOG00000060758	lncRNA	2.73	24.15	0.01	-0.17	0.16	0.02	0.24	3922	3328	410	350
ENSMUSG00000086166	MSTRG.54229	lncRNA	0.29	1.85	0.44	0.22	0.17	0.09	0.07	2119	2247	107	90
MSTRG.4590	ENSRNOG00000060190	lncRNA	0.29	1.2	0.12	-0.1	0.13	0.01	0.04	687	1176	684	571
ENSMUSG00000115432	MSTRG.28640	lncRNA	1.65	21.13	0.09	-0.1	0.11	0.99	0.15	8994	2432	1331	1108
ENSMUSG00000096997	MSTRG.28860	lncRNA	0.32	3.26	0.07	-0.15	0.13	0.76	0.16	1605	3724	439	381
MSTRG.69075	ENSRNOG00000051825	lncRNA	1.12	7.64	0.1	-0.1	0.12	0.28	0.46	2506	2293	1254	1111
ENSMUSG00000113063	MSTRG.68321	lncRNA	1.68	20.62	0.72	0.53	0.06	0.01	0.06	4540	1323	247	212
ENSMUSG00000087397	MSTRG.73574	lncRNA	0.71	3.11	0.23	0.02	0.12	0.06	0.47	920	3105	714	667
ENSMUSG00000117123	MSTRG.61718	lncRNA	0.99	7.31	0.16	-0.04	0.05	0.1	0.25	1087	884	865	745
MSTRG.63332	MSTRG.58138	lncRNA	0.53	4.54	0.62	0.41	0.03	0.11	0.01	680	987	205	175
ENSMUSG00000097516	MSTRG.23671	lncRNA	0.42	4.51	0.03	-0.18	0.12	0.15	0.19	2987	802	431	350
ENSMUSG00000105957	MSTRG.45374	lncRNA	1.24	2.94	0.13	-0.07	0.09	0.13	NA	2491	2083	1555	1351
MSTRG.58873	MSTRG.19000	lncRNA	3.22	56.11	0.81	0.63	0.3	0.08	0.19	379	684	226	190
ENSMUSG00000097915	ENSRNOG00000060019	lncRNA	3.16	17	0.14	-0.04	0.05	0.54	0	1839	1785	528	466
MSTRG.48608	MSTRG.44923	lncRNA	0.25	1.91	0.12	-0.1	0.1	0.18	NA	2002	4443	1879	1590
ENSMUSG00000090220	MSTRG.19347	lncRNA	0.55	6.62	0.76	0.55	0.03	0.03	0.1	1618	837	360	311
MSTRG.58248	MSTRG.19708	lncRNA	1.15	19.92	0.15	-0.05	0.62	0.17	NA	708	2714	387	364
MSTRG.35517	MSTRG.35472	lncRNA	0.4	1.26	0.11	-0.1	0.25	0.93	NA	732	1843	714	635
ENSMUSG00000084995	ENSRNOG00000051645	lncRNA	7.32	103.14	0.05	-0.11	0.05	0.13	0.02	819	3422	351	289
ENSMUSG00000101764	MSTRG.80903	lncRNA	0.25	3.69	0.88	0.66	0.18	0.04	0.66	741	2236	393	340
ENSMUSG00000085541	ENSRNOG00000054553	lncRNA	0.79	6.73	0.33	0.12	0.15	0.05	0.17	5567	3134	2930	2576
ENSMUSG00000054488	MSTRG.57981	lncRNA	0.23	1.82	0.13	-0.09	0.11	0.29	0.07	2240	783	274	236
MSTRG.19955	MSTRG.32090	lncRNA	2.15	16.86	0.05	-0.13	0.11	0.08	0.09	3964	2291	1080	893
ENSMUSG00000112006	MSTRG.65666	lncRNA	11.65	110.36	0.11	-0.03	0.15	0.23	0.32	876	846	635	467
MSTRG.34057	MSTRG.82051	lncRNA	0.42	4.44	0.13	-0.08	0.09	0	0.17	760	5443	263	218
ENSMUSG00000109783	MSTRG.17120	lncRNA	2.47	21.83	0.21	0.02	0.09	0.89	0.19	5216	2577	1174	1022
MSTRG.75389	MSTRG.74958	lncRNA	0.38	1.74	0.31	0.1	0.1	0.03	NA	747	653	374	340
MSTRG.51230	MSTRG.61387	lncRNA	1.32	18.16	0	-0.19	0.08	0	0.25	9629	3768	3244	2852
ENSMUSG00000109759	MSTRG.30515	lncRNA	0.3	2.77	0.04	-0.18	0.03	0.08	0	861	2374	669	561
ENSMUSG00000087039	ENSRNOG00000052088	lncRNA	4.67	45.27	0.01	-0.16	0.07	0.08	0	4280	1632	724	612
MSTRG.56464	MSTRG.24421	lncRNA	0.79	12.44	0.11	-0.09	0.17	0.32	0.35	659	1073	612	479
MSTRG.51792	MSTRG.61954	lncRNA	0.31	1.2	0.12	-0.09	0.17	0.02	NA	2355	1132	1093	1009
ENSMUSG00000086451	MSTRG.38334	lncRNA	8.74	134.2	0.15	0	0.08	0.26	0.12	5337	1769	450	383
ENSMUSG00000073430	MSTRG.46715	lncRNA	0.53	5.92	0.04	-0.17	0.04	0.26	0.02	5098	10022	2073	1746
MSTRG.37533	MSTRG.7917	lncRNA	0.76	4.57	0.12	-0.08	0.11	0.38	0.25	2581	1286	1123	1005
ENSMUSG00000056089	MSTRG.41357	lncRNA	0.63	4.48	0.26	0.05	0.07	0.12	NA	682	2797	674	625
MSTRG.53572	MSTRG.63745	lncRNA	0.69	5.3	0.2	0	0.21	0.12	0.06	732	1793	246	214
MSTRG.50669	MSTRG.60770	lncRNA	0.42	2.35	0.41	0.19	0.13	0	0.51	751	1932	199	166
MSTRG.47006	MSTRG.43339	lncRNA	0.86	10.02	0.33	0.12	0.02	0.1	0.01	261	2017	254	220
MSTRG.17854	MSTRG.68549	lncRNA	0.45	1.49	0.13	-0.08	0.1	0.21	NA	3354	822	790	668
MSTRG.68970	MSTRG.5851	lncRNA	0.37	2.83	0.07	-0.15	0.26	0.47	0.04	1152	526	108	88
ENSMUSG00000115820	MSTRG.71553	lncRNA	0.57	7.18	0.06	-0.15	0.11	0.14	0.25	727	10058	337	281
MSTRG.57363	MSTRG.23433	lncRNA	0.87	6.83	0.01	-0.19	0.05	0.06	0.17	1727	1310	88	79
ENSMUSG00000108079	MSTRG.57218	lncRNA	1.04	9.59	0.57	0.37	0.1	0.89	0.17	1824	1373	832	735
ENSMUSG00000113771	MSTRG.962	lncRNA	0.35	3.9	0.37	0.16	0.12	0.04	0.14	1529	1682	128	113
ENSMUSG00000063109	MSTRG.13103	lncRNA	7.11	111.08	0.08	-0.08	0.16	0.15	0.03	2359	360	165	150
ENSMUSG00000085488	MSTRG.33544	lncRNA	3.21	47.92	0.01	-0.17	0.11	0	0.07	1988	544	510	413
ENSMUSG00000086186	MSTRG.51342	lncRNA	2.53	34.83	0.02	-0.16	0.32	0.04	0.27	1484	738	583	511
MSTRG.57044	MSTRG.23796	lncRNA	0.81	6.11	0.07	-0.14	0.16	0.13	NA	2966	1810	1683	1576
MSTRG.73122	MSTRG.37744	lncRNA	1.05	14.79	0.07	-0.13	0.14	0.22	NA	3488	22888	3249	2725
MSTRG.72261	MSTRG.29929	lncRNA	0.33	3.19	0.57	0.35	0.14	0.05	0.36	2978	5311	2123	1813
ENSMUSG00000087211	ENSRNOG00000055694	lncRNA	14.84	101.04	0.24	0.11	0.42	0.96	0.58	900	3399	617	555
MSTRG.78609	MSTRG.78388	lncRNA	0.8	2.36	0.1	-0.11	0.11	0.08	NA	1893	3829	1604	1396
MSTRG.38943	MSTRG.9401	lncRNA	1.21	13.75	0.11	-0.09	0.14	0.01	NA	1746	2768	802	670
ENSMUSG00000110996	MSTRG.78085	lncRNA	1.18	9.02	0.64	0.44	0.06	0.32	0.14	3508	649	592	506
MSTRG.72639	MSTRG.38244	lncRNA	0.48	2.56	0.1	-0.11	0.11	0	NA	1500	1370	1297	1134
MSTRG.58700	MSTRG.19220	lncRNA	0.34	3.56	0.02	-0.19	0.11	0.01	0.14	594	513	277	239
ENSMUSG00000087339	MSTRG.13913	lncRNA	0.62	2.77	0.2	-0.01	0.1	0.15	0.17	882	4833	520	477
MSTRG.55094	MSTRG.54589	lncRNA	0.41	2.46	0.46	0.25	0.05	0.06	NA	900	1357	434	373
MSTRG.1343	MSTRG.80559	lncRNA	0.51	1.91	0.25	0.03	0.14	0.11	NA	4699	3821	2353	2017
MSTRG.70268	MSTRG.7356	lncRNA	0.43	1.96	0.27	0.05	0.09	0.29	NA	867	924	817	732
MSTRG.35130	ENSRNOG00000060302	lncRNA	0.52	6.19	0.67	0.46	0.03	0.22	0	923	787	193	165
MSTRG.40090	MSTRG.48739	lncRNA	0.56	6.44	0.03	-0.18	0.09	0.26	0.06	4416	2352	1563	1361
MSTRG.63307	MSTRG.58104	lncRNA	0.48	6.24	0.09	-0.12	0.16	0	NA	878	527	519	464
MSTRG.38949	MSTRG.9391	lncRNA	0.64	6.05	0.15	-0.06	0.17	0.54	NA	519	473	179	161
ENSMUSG00000056738	MSTRG.52027	lncRNA	0.34	3.29	0.6	0.38	0.1	0.43	0.2	3671	2455	2346	1993
MSTRG.55272	MSTRG.54463	lncRNA	0.86	7.18	0.15	-0.05	0.09	0.09	NA	805	1772	768	650
ENSMUSG00000085860	MSTRG.13519	lncRNA	3.03	74.14	0.73	0.55	0.16	0.18	0.14	2632	644	79	68
MSTRG.65095	MSTRG.2346	lncRNA	1.22	10.56	0.02	-0.18	0.3	0	NA	623	928	158	142
ENSMUSG00000063623	ENSRNOG00000055119	lncRNA	1.09	3.36	0.16	-0.04	0.17	0.16	0.5	3628	2137	822	688
ENSMUSG00000110665	MSTRG.30419	lncRNA	4.82	70.27	0.21	0.04	0.08	0.23	0.04	1353	1702	1198	998
ENSMUSG00000106269	MSTRG.54631	lncRNA	0.42	3.8	0.16	-0.05	0.06	0	0.44	690	4165	472	409
ENSMUSG00000086910	MSTRG.11552	lncRNA	1.15	12.89	0.11	-0.09	0.09	0.02	0.12	903	1720	238	215
MSTRG.51633	MSTRG.61790	lncRNA	1.36	21.76	0.15	-0.04	0.06	0.26	0.06	1767	771	245	217
ENSMUSG00000108448	MSTRG.4609	lncRNA	1.09	15.09	0.21	0	0.07	0.46	0.02	12456	10213	8892	7731
MSTRG.69156	MSTRG.6085	lncRNA	1.1	13.94	0.03	-0.17	0.07	0.22	0.08	3626	5261	2080	1795
MSTRG.5258	MSTRG.23052	lncRNA	0.63	7.25	0.01	-0.2	0.09	0.12	0.17	2153	2105	213	190
ENSMUSG00000085293	MSTRG.50928	lncRNA	3.78	58.24	0.02	-0.15	0.18	0.11	0.19	11988	15003	10276	8879
ENSMUSG00000107815	MSTRG.1830	lncRNA	0.49	3.9	0.33	0.11	0.1	0.46	0.26	1446	1146	723	656
MSTRG.73720	MSTRG.38813	lncRNA	0.25	3.07	0.16	-0.06	0.01	0.1	0	273	843	188	152
MSTRG.73018	MSTRG.37984	lncRNA	1.97	6.2	0.12	-0.07	0.23	0.8	0.19	3915	4488	927	862
ENSMUSG00000100002	MSTRG.74724	lncRNA	1.38	19.45	0.08	-0.12	0.27	0.15	0.14	1885	3678	61	53
ENSMUSG00000097762	MSTRG.67475	lncRNA	1.7	8.91	0.23	0.03	0.09	0.01	0	9954	1580	839	760
ENSMUSG00000097710	MSTRG.35392	lncRNA	0.4	3.78	0.5	0.28	0.07	0.21	0.09	4128	5967	296	272
MSTRG.40273	MSTRG.48945	lncRNA	1.13	9.96	0.25	0.05	0.79	0.6	0.5	524	1443	489	466
MSTRG.26102	MSTRG.71393	lncRNA	0.28	3.03	0.09	-0.13	0.02	0.29	0	1194	830	396	341
ENSMUSG00000100303	ENSRNOG00000051523	lncRNA	0.61	8.83	0.45	0.24	0.34	0.88	0.25	7972	9922	3518	3163
MSTRG.60512	MSTRG.55593	lncRNA	0.95	4.1	0.11	-0.09	0.31	0.8	NA	1079	1044	706	641
ENSMUSG00000115099	ENSRNOG00000057291	lncRNA	8.03	30.19	0.29	0.13	0.15	0.73	0.19	5365	1509	451	426
ENSMUSG00000097858	MSTRG.45618	lncRNA	0.32	1.89	0.25	0.03	0.08	0.05	0	1372	865	452	393
ENSMUSG00000110156	MSTRG.7686	lncRNA	4.75	27.79	0.61	0.45	0.04	0.34	0	880	1541	144	127
ENSMUSG00000071181	MSTRG.40600	lncRNA	1.01	5.49	0.11	-0.09	0.12	0.53	0.11	6919	1165	604	528
MSTRG.42655	MSTRG.51618	lncRNA	1	4.03	0.1	-0.1	0.45	0.45	NA	1776	2083	837	719
MSTRG.69866	MSTRG.6896	lncRNA	0.6	7.99	0.08	-0.13	0.09	0.15	0.03	1600	2008	622	536
MSTRG.7468	MSTRG.69478	lncRNA	0.42	1.88	0.25	0.04	0.08	0.15	NA	2244	3863	2204	1958
MSTRG.36895	MSTRG.37133	lncRNA	0.35	4.2	0.14	-0.07	0.11	0.22	0.6	1959	940	906	776
ENSMUSG00000103158	MSTRG.21809	lncRNA	1.35	17.72	0.73	0.53	0.06	0.04	0.04	2571	1689	283	231
ENSMUSG00000110130	MSTRG.30828	lncRNA	0.31	3.31	0.05	-0.17	0.11	0.09	0.13	1800	523	111	104
MSTRG.11288	MSTRG.11665	lncRNA	2.26	33.59	0.57	0.38	0.13	0	0.01	1328	2665	303	268
MSTRG.37841	MSTRG.8210	lncRNA	0.49	1.86	0.11	-0.1	0.11	0.59	NA	901	1694	883	779
MSTRG.22370	MSTRG.26245	lncRNA	2.87	37.09	0.52	0.34	0.43	0.96	NA	4807	1254	233	203
ENSMUSG00000097113	MSTRG.21196	lncRNA	1.68	10.84	0.19	-0.01	0.12	0.11	0.19	2131	1798	909	781
MSTRG.12278	MSTRG.12634	lncRNA	0.27	3.39	0.04	-0.18	0.11	0	NA	1310	1512	1283	1127
MSTRG.41518	MSTRG.50387	lncRNA	0.74	11.15	0.41	0.21	0.04	0.11	0	247	2148	122	102
MSTRG.21809	MSTRG.40957	lncRNA	0.24	2.03	0.12	-0.1	0.37	0.05	NA	1257	8441	1185	1060
MSTRG.60538	MSTRG.55617	lncRNA	1.91	22.91	0.05	-0.14	0.19	0.45	0.24	3108	1929	611	557
MSTRG.26278	MSTRG.71547	lncRNA	0.15	1.13	0.02	-0.2	0.15	0.12	NA	3271	3343	1705	1476
MSTRG.43257	ENSRNOG00000056616	lncRNA	0.39	4.95	0.07	-0.14	0.16	0.04	0.51	525	1179	488	425
MSTRG.6380	MSTRG.48455	lncRNA	1.09	12.41	0.04	-0.16	0.13	0.04	NA	633	685	625	576
MSTRG.78087	MSTRG.77810	lncRNA	0.5	5.46	0.08	-0.14	0.12	0.65	0.13	666	3226	568	492
MSTRG.14394	MSTRG.14874	lncRNA	0.37	4.34	0.02	-0.19	0.1	0.3	NA	3942	2532	2354	2033
MSTRG.27939	MSTRG.73231	lncRNA	0.41	1.93	0.25	0.04	0.03	0.03	0.06	1006	3286	687	597
ENSMUSG00000097571	MSTRG.84601	lncRNA	3.15	11.04	0.11	-0.07	0.18	0.25	0.34	4785	4188	140	126
ENSMUSG00000087162	ENSRNOG00000061882	lncRNA	4.85	59.96	0.01	-0.16	0.15	0.16	0.3	8394	5309	4440	3809
ENSMUSG00000072660	MSTRG.59225	lncRNA	1.2	7.9	0.28	0.08	0.2	0.19	0.12	2944	2776	902	797
MSTRG.80785	MSTRG.84569	lncRNA	0.52	5.87	0.06	-0.15	0.03	0.02	NA	1781	1976	1235	1056
ENSMUSG00000097162	ENSRNOG00000062120	lncRNA	18.04	66.69	0.16	0.04	0.26	0.81	0.18	3748	1222	963	851
ENSMUSG00000078956	ENSRNOG00000061347	lncRNA	2.42	18.76	0.33	0.14	0.06	0.83	0.02	4845	2913	1108	924
MSTRG.13180	MSTRG.13573	lncRNA	0.43	5.12	0.04	-0.17	0.03	0.12	NA	7086	1434	229	188
MSTRG.7471	MSTRG.69444	lncRNA	0.17	1.43	0.06	-0.16	0.13	0	NA	2595	3798	2378	1990
MSTRG.61847	MSTRG.56689	lncRNA	0.23	1.99	0.03	-0.19	0.36	0.24	NA	2121	3648	2111	1983
MSTRG.74068	ENSRNOG00000058847	lncRNA	27.24	262.21	0.54	0.42	0.1	0.07	0.07	8867	3273	2543	2082
ENSMUSG00000087413	MSTRG.61603	lncRNA	4.54	51.53	0.22	0.05	0.16	0.79	0.53	6016	6982	3440	3029
MSTRG.5126	MSTRG.22902	lncRNA	0.46	6.09	0.04	-0.18	0.15	0.1	NA	4443	2905	2587	2225
MSTRG.72981	MSTRG.37844	lncRNA	0.4	2.97	0.14	-0.07	0.17	0.22	NA	974	944	803	737
ENSMUSG00000115725	ENSRNOG00000061188	lncRNA	0.97	6.91	0.44	0.24	0.15	0.66	0.19	6816	1646	264	227
ENSMUSG00000116600	MSTRG.15638	lncRNA	0.5	1.67	0.08	-0.13	0.15	0.2	0.07	3622	3135	1629	1469
ENSMUSG00000104516	MSTRG.79772	lncRNA	0.24	1.85	0.21	-0.01	0.46	0.2	0.2	1432	4751	1392	1282
ENSMUSG00000070997	MSTRG.60747	lncRNA	1.25	12.47	0.21	0.01	0.13	0	NA	3720	2084	1207	1032
MSTRG.78482	MSTRG.78186	lncRNA	0.33	2.4	0.08	-0.14	0.13	0.13	NA	4556	2299	2167	1992
MSTRG.21426	MSTRG.40526	lncRNA	1.43	7.47	0.16	-0.04	0.22	0.12	NA	4263	1577	1561	1456
ENSMUSG00000111550	MSTRG.48017	lncRNA	0.38	3.74	0.05	-0.16	0.05	0.07	0.03	4166	3334	1683	1360
MSTRG.4173	MSTRG.21964	lncRNA	0.32	2.39	0.04	-0.17	0.06	0.08	NA	1268	1216	1169	1026
MSTRG.61362	MSTRG.56398	lncRNA	1.1	5.67	0.26	0.06	0.12	0	NA	3080	2697	2477	2172
ENSMUSG00000053117	MSTRG.9691	lncRNA	0.99	9.61	0.58	0.38	0.15	0.54	0.31	7101	4203	1989	1771
ENSMUSG00000073535	ENSRNOG00000062178	lncRNA	0.19	1.39	0.5	0.28	0.14	0.39	0.17	2206	1373	537	472
MSTRG.10533	MSTRG.10954	lncRNA	0.79	5.25	0.2	-0.01	0.17	0	0.22	1280	3112	1263	1133
ENSMUSG00000097248	ENSRNOG00000054562	lncRNA	7.53	68.44	0.24	0.08	0.16	0.68	0.12	5744	3748	2041	1723
MSTRG.69019	MSTRG.5907	lncRNA	1.82	35.37	0.2	0.01	0.05	0.03	0.04	684	440	171	142
MSTRG.42398	MSTRG.51350	lncRNA	0.33	2.92	0.45	0.23	0	0.17	0.01	246	1639	43	39
ENSMUSG00000107622	MSTRG.57313	lncRNA	0.96	15.75	0.16	-0.04	0.08	0.05	0.23	1974	349	232	184
MSTRG.27472	MSTRG.72779	lncRNA	0.21	1.78	0.15	-0.07	0.08	0.08	NA	1463	659	370	328
ENSMUSG00000107237	MSTRG.19801	lncRNA	0.64	7.11	0.1	-0.11	0.14	0.09	0.2	1473	1643	387	353
MSTRG.4236	MSTRG.22022	lncRNA	0.58	6.9	0.13	-0.08	0.04	0.12	0.07	206	980	121	104
ENSMUSG00000111429	MSTRG.76590	lncRNA	1.35	10.66	0.27	0.07	0.1	0.22	0.19	3462	767	576	481
MSTRG.6589	MSTRG.47687	lncRNA	0.24	1.06	0.2	-0.02	0.15	0.01	NA	1892	859	817	712
MSTRG.16866	MSTRG.67569	lncRNA	0.38	3.3	0.18	-0.04	0.17	0.19	0.46	732	1234	635	599
MSTRG.15842	MSTRG.66493	lncRNA	0.77	1.93	0.1	-0.11	0.15	0.48	0.29	6646	4599	2294	1892
MSTRG.3828	MSTRG.21574	lncRNA	1.18	15.78	0.01	-0.19	0.14	0.07	0.02	994	3574	598	532
MSTRG.14064	MSTRG.14533	lncRNA	0.31	3.63	0.04	-0.18	0.08	0.03	NA	6907	5527	5214	4445
MSTRG.72624	MSTRG.38255	lncRNA	1.03	15.24	0.66	0.45	0.22	0.13	0.22	419	1105	403	337
MSTRG.29973	MSTRG.16689	lncRNA	1.04	11.15	0.27	0.07	0.11	0.08	0.1	1714	4151	990	869
MSTRG.52641	MSTRG.62831	lncRNA	1.06	14.45	0.29	0.08	0.23	0.2	NA	1584	6895	1442	1244
ENSMUSG00000097448	MSTRG.21199	lncRNA	2.17	22.29	0.29	0.1	0.07	0.06	0.05	1617	2456	1015	859
MSTRG.19345	MSTRG.32960	lncRNA	0.39	3.47	0.06	-0.16	0.11	0.07	NA	3219	3505	3141	2830
MSTRG.51442	MSTRG.61640	lncRNA	0.32	3.32	0.12	-0.1	0.45	0.18	NA	995	1181	247	231
ENSMUSG00000097706	MSTRG.30420	lncRNA	0.45	1.43	0.17	-0.05	0.09	0.2	NA	1756	1890	1653	1445
ENSMUSG00000115292	MSTRG.28456	lncRNA	0.34	2.93	0.07	-0.14	0.12	0.11	0.02	438	844	72	64
MSTRG.27307	MSTRG.72649	lncRNA	0.59	5.29	0.1	-0.11	0.11	0	NA	1054	1726	876	721
ENSMUSG00000087177	MSTRG.48143	lncRNA	5.68	30.44	0.65	0.49	0.15	0.75	0.27	7806	1690	1204	987
MSTRG.35593	MSTRG.35540	lncRNA	0.28	1.62	0.3	0.08	0.23	0.52	NA	3277	1919	1825	1647
MSTRG.80725	ENSRNOG00000053721	lncRNA	1.6	15.8	0.1	-0.1	0.08	0.03	0.39	2662	3724	1865	1555
MSTRG.51853	MSTRG.62016	lncRNA	0.32	1.53	0.44	0.22	0.15	0.27	NA	1231	3617	1170	1066
MSTRG.37350	MSTRG.7716	lncRNA	0.56	7.43	0.02	-0.19	0.06	0.02	NA	638	1868	609	532
MSTRG.58273	MSTRG.19681	lncRNA	0.68	7.69	0.02	-0.19	0.06	0.06	0.06	1444	941	371	305
MSTRG.27434	MSTRG.72757	lncRNA	0.24	2.28	0.03	-0.19	0.12	0.04	NA	10150	4631	2941	2503
ENSMUSG00000072893	MSTRG.11565	lncRNA	2.41	7.37	0.35	0.16	0.09	0.31	0.16	5616	2846	2258	1926
ENSMUSG00000093587	MSTRG.930	lncRNA	0.71	4.04	0.39	0.18	0.1	1	0.15	4722	9243	3962	3411
MSTRG.58244	ENSRNOG00000058699	lncRNA	0.52	5.77	0.16	-0.05	0.32	0	0.17	808	7536	571	508
ENSMUSG00000078700	MSTRG.13474	lncRNA	2.56	9.15	0.15	-0.03	0.15	0.6	0.2	10466	8390	4634	3779
MSTRG.9158	ENSRNOG00000054306	lncRNA	1.05	9.32	0.14	-0.06	0.13	0.96	NA	4345	3891	2562	2162
MSTRG.74407	MSTRG.39435	lncRNA	0.18	1.87	0.55	0.33	0.1	0.02	0	1869	2218	1374	1193
MSTRG.36806	MSTRG.37034	lncRNA	0.74	6.42	0.25	0.04	0.1	0.53	NA	5233	1779	1263	1084
MSTRG.7046	MSTRG.47346	lncRNA	0.73	5.81	0.38	0.17	0.15	0.58	NA	1565	1658	1158	1000
MSTRG.52598	MSTRG.62782	lncRNA	0.52	2.84	0.59	0.37	0.24	0.02	0.51	1702	728	152	134
ENSMUSG00000114220	MSTRG.7944	lncRNA	1.07	2.53	0.16	-0.04	0.14	0	0.25	3331	1226	1222	1149
ENSMUSG00000090048	ENSRNOG00000055369	lncRNA	2.6	27.55	0.02	-0.17	0.21	0.11	0.12	1821	1589	363	314
MSTRG.17668	MSTRG.68344	lncRNA	1.03	11.66	0.12	-0.08	0.03	0.2	NA	1338	2171	1298	1135
ENSMUSG00000111977	MSTRG.69484	lncRNA	2.54	22.79	0.1	-0.08	0.1	0	NA	1665	2221	1570	1396
MSTRG.14154	MSTRG.14629	lncRNA	0.23	1.38	0.16	-0.06	0.11	0.32	NA	2083	2916	1584	1329
MSTRG.54847	MSTRG.54821	lncRNA	0.85	11.95	0.06	-0.15	0.11	0.05	NA	1030	6430	993	828
ENSMUSG00000100175	MSTRG.24299	lncRNA	5.14	73.7	0.11	-0.06	0.05	0.16	0.06	1280	696	367	328
ENSMUSG00000086247	MSTRG.20279	lncRNA	1.36	4.09	0.24	0.04	0.05	0.33	0.15	2992	1534	269	226
ENSMUSG00000092399	MSTRG.13087	lncRNA	3.48	52.05	0.03	-0.15	0.03	0.27	0.18	1263	1768	205	181
MSTRG.1116	MSTRG.80398	lncRNA	0.39	3.39	0.01	-0.21	0.13	0.02	NA	3289	1817	1604	1355
MSTRG.49177	MSTRG.45527	lncRNA	0.44	1.84	0.21	0	0.25	0.61	NA	2159	3399	2121	1947
MSTRG.39764	MSTRG.34607	lncRNA	0.32	2.55	0.02	-0.2	0.17	0.02	NA	2117	3382	1614	1385
ENSMUSG00000108657	MSTRG.3258	lncRNA	0.41	1.89	0.17	-0.05	0.25	0.23	0.12	1792	1625	419	354
MSTRG.62627	MSTRG.57435	lncRNA	1.17	16.33	0.07	-0.13	0.07	0	NA	567	1934	443	377
ENSMUSG00000112790	MSTRG.69174	lncRNA	2.48	7.03	0.17	-0.02	0.45	0.05	0.42	5486	4181	4099	3730
ENSMUSG00000097216	MSTRG.24638	lncRNA	0.52	2.74	0.07	-0.14	0.23	0	0.18	4716	3419	3397	3261
ENSMUSG00000099752	MSTRG.80588	lncRNA	8.92	142.93	0.05	-0.11	0.18	0.59	0.18	2339	1511	193	171
ENSMUSG00000098702	MSTRG.36403	lncRNA	1.06	3.79	0.3	0.1	0.11	0.08	0.54	2296	3443	211	195
MSTRG.55269	MSTRG.54343	lncRNA	1.72	19.17	0.02	-0.17	0.06	0.23	0.05	427	2475	140	119
ENSMUSG00000109984	MSTRG.2278	lncRNA	0.38	3.89	0.58	0.37	0.11	0	0.2	688	1967	87	86
ENSMUSG00000112619	ENSRNOG00000054712	lncRNA	0.72	5.79	0.25	0.05	0.2	0.01	0.25	2098	2793	1623	1369
ENSMUSG00000107773	ENSRNOG00000054974	lncRNA	2.15	23.27	0.13	-0.06	0.2	0.19	0.08	1073	706	459	377
MSTRG.63567	MSTRG.58334	lncRNA	0.22	1.92	0.66	0.44	0.25	0.1	0.24	535	1459	109	101
ENSMUSG00000114028	MSTRG.66950	lncRNA	0.64	9.15	0.64	0.43	0.08	0.34	0.26	3525	1286	419	356
ENSMUSG00000072769	MSTRG.23142	lncRNA	4.8	44.99	0.56	0.39	0.06	0	0.12	8471	6713	4422	3853
MSTRG.66082	MSTRG.3266	lncRNA	0.53	4.8	0.13	-0.09	0.16	0.74	0.04	572	1269	178	157
MSTRG.17235	MSTRG.67920	lncRNA	0.94	11.81	0.12	-0.09	0.13	0	0.09	1394	879	572	483
ENSMUSG00000085170	MSTRG.11728	lncRNA	0.4	4.42	0.73	0.52	0.12	0.19	0.12	854	405	367	309
MSTRG.3708	MSTRG.21468	lncRNA	0.19	1.44	0.29	0.07	0.28	0.1	0	1102	1110	1032	893
ENSMUSG00000092203	ENSRNOG00000054031	lncRNA	51.05	153.64	0.13	0.03	0.07	0.13	0.17	1811	1522	1208	933
MSTRG.17343	MSTRG.68034	lncRNA	0.67	4.8	0.08	-0.13	0.1	0.92	NA	2816	3997	2743	2427
ENSMUSG00000086098	MSTRG.53531	lncRNA	1.53	13.35	0.43	0.23	0.05	0.06	0.35	5550	9713	3096	2663
MSTRG.34736	MSTRG.65057	lncRNA	0.75	9.23	0.55	0.34	0.07	0	NA	3058	3198	2307	2007
ENSMUSG00000116409	MSTRG.73016	lncRNA	0.22	2.13	0.7	0.48	0.2	0.65	0.2	1475	526	430	381
MSTRG.35527	MSTRG.35483	lncRNA	1.43	5.87	0.08	-0.11	0.25	0.56	NA	3495	3391	2873	2537
ENSMUSG00000097462	MSTRG.57458	lncRNA	0.79	2.92	0.18	-0.03	0.09	0.52	0.24	9164	2876	2590	2176
MSTRG.43472	MSTRG.52514	lncRNA	0.39	3.57	0.26	0.04	0.38	0.87	NA	2402	4114	2314	2124
ENSMUSG00000042087	MSTRG.58010	lncRNA	1.32	13.27	0.14	-0.06	0.03	0.01	NA	1953	2905	1705	1496
MSTRG.40335	MSTRG.49020	lncRNA	1.12	9.09	0.1	-0.1	0.11	0.79	0.08	1781	1359	582	448
ENSMUSG00000085012	MSTRG.57788	lncRNA	3.21	44.34	0.05	-0.13	0.03	0.12	0.41	667	1795	595	542
MSTRG.24748	MSTRG.28310	lncRNA	0.23	1.47	0.46	0.24	0.08	0.94	NA	6304	3210	3075	2716
ENSMUSG00000105274	MSTRG.19229	lncRNA	6.04	68.3	0	-0.16	0.03	0.03	0.03	1064	997	669	556
ENSMUSG00000086782	MSTRG.62008	lncRNA	1.26	6.23	0.15	-0.05	0.37	0.4	0.88	918	7306	412	339
ENSMUSG00000074284	MSTRG.75981	lncRNA	2.96	20.05	0.23	0.05	0.08	0.67	0.17	1466	1213	474	431
ENSMUSG00000086141	MSTRG.52542	lncRNA	3.02	25.59	0.1	-0.08	0.15	0.88	0.1	8190	7686	1088	976
MSTRG.34354	MSTRG.65264	lncRNA	1.51	8.62	0.17	-0.02	0.09	0.53	NA	656	1347	612	548
ENSMUSG00000087044	MSTRG.61134	lncRNA	11.42	132.17	0.03	-0.12	0.07	0.23	0.05	6386	8189	5057	4266
MSTRG.12323	MSTRG.12672	lncRNA	0.25	1.7	0.07	-0.15	0.42	0	NA	955	1267	631	563
ENSMUSG00000097757	MSTRG.15668	lncRNA	2.39	9.03	0.28	0.1	0.07	0.23	0.02	1346	3144	1210	993
MSTRG.12518	MSTRG.12858	lncRNA	0.33	3.73	0.1	-0.12	0.07	0.09	NA	1097	771	750	671
MSTRG.52108	MSTRG.62284	lncRNA	0.42	4.15	0.05	-0.16	0.2	0.08	NA	1280	2208	1102	1010
ENSMUSG00000098098	MSTRG.36396	lncRNA	2.06	10.45	0.47	0.28	0.06	0.04	0.02	753	1051	435	358
ENSMUSG00000117171	MSTRG.46789	lncRNA	0.71	2.25	0.2	-0.01	0.14	0.15	NA	3026	1778	779	731
ENSMUSG00000108986	MSTRG.4289	lncRNA	0.09	1.75	0.07	-0.15	0.06	0	0.01	3478	3343	2924	2441
ENSMUSG00000108194	ENSRNOG00000060697	lncRNA	7.2	85.89	0.03	-0.13	0.24	0.23	NA	1522	8112	1432	1227
MSTRG.38663	MSTRG.9082	lncRNA	0.72	3.76	0.33	0.13	0	0.16	0.01	723	874	74	61
ENSMUSG00000109559	MSTRG.5373	lncRNA	1.15	15.63	0.31	0.11	0.03	0.03	0.01	2143	764	128	112
MSTRG.54206	MSTRG.64359	lncRNA	0.61	1.79	0.1	-0.11	0.05	0.27	NA	1050	1403	979	851
ENSMUSG00000100211	MSTRG.67899	lncRNA	3.9	57.87	0.06	-0.12	0.05	0.5	0	645	569	205	184
ENSMUSG00000099718	MSTRG.76972	lncRNA	1.15	11.18	0.05	-0.15	0.06	0.12	0.02	366	5089	141	119
MSTRG.43085	MSTRG.52054	lncRNA	3.73	30.7	0.11	-0.07	0.15	0.04	0.04	3548	4828	3254	2891
MSTRG.56751	MSTRG.24164	lncRNA	0.25	2.56	0.08	-0.13	0.03	0.02	0	564	1589	211	184
MSTRG.74562	MSTRG.39664	lncRNA	0.48	1.38	0.12	-0.09	0.09	0.06	NA	2264	1200	1182	1073
ENSMUSG00000100747	MSTRG.48988	lncRNA	1.32	10.37	0.08	-0.12	0.22	0.07	NA	1429	1302	1253	1098
MSTRG.32702	ENSRNOG00000051612	lncRNA	0.4	4.48	0.28	0.07	0.09	0.21	NA	4935	1560	1121	975
ENSMUSG00000085037	MSTRG.60295	lncRNA	5.57	52.7	0.29	0.12	0.14	0.21	0.16	5634	1652	1459	1223
MSTRG.16442	MSTRG.67112	lncRNA	1.56	25.22	0.12	-0.08	0.19	0.05	0.12	451	5210	298	271
ENSMUSG00000114722	MSTRG.26199	lncRNA	2.51	25.39	0.02	-0.16	0.1	0.16	0.14	11813	6637	1615	1344
ENSMUSG00000097589	MSTRG.27664	lncRNA	5.93	24.12	0.21	0.05	0.15	0.54	0.43	11334	5348	1952	1674
MSTRG.49524	MSTRG.45946	lncRNA	0.19	1.57	0.01	-0.21	0.25	0.56	NA	768	670	647	556
MSTRG.43001	MSTRG.51982	lncRNA	0.45	3.58	0.07	-0.14	0.1	0.08	0.25	5421	1280	1203	1130
MSTRG.27358	MSTRG.72676	lncRNA	0.31	3.47	0.05	-0.17	0.09	0.04	NA	3278	2958	1818	1527
MSTRG.62878	MSTRG.57708	lncRNA	0.56	7.78	0.16	-0.05	0.2	0.39	0.13	1188	376	208	194
MSTRG.35406	MSTRG.35346	lncRNA	1.99	14.55	0.11	-0.08	0.08	0.01	NA	953	1210	690	623
MSTRG.55384	MSTRG.65507	lncRNA	0.76	8.78	0.03	-0.18	0.08	0.38	0.04	1412	1242	217	191
MSTRG.24684	MSTRG.28259	lncRNA	1.37	17.8	0.43	0.23	0.1	0.45	NA	1921	812	788	689
ENSMUSG00000097766	MSTRG.70348	lncRNA	0.66	6	0.68	0.47	0.1	0.06	0.03	2053	1835	311	269
ENSMUSG00000106352	ENSRNOG00000054521	lncRNA	14.91	194.05	0.7	0.57	0.08	0.15	0.09	1345	5588	752	647
ENSMUSG00000099707	MSTRG.80892	lncRNA	11.62	149.55	0.61	0.47	0.17	0.89	0.17	4859	680	517	453
MSTRG.5174	MSTRG.22964	lncRNA	0.37	2.05	0.12	-0.1	0.09	0.03	NA	1065	772	705	617
MSTRG.76287	MSTRG.75977	lncRNA	1	3.01	0.26	0.05	0.06	0.04	NA	2437	925	141	129
ENSMUSG00000106019	MSTRG.41905	lncRNA	2.15	7.33	0.18	-0.01	0.17	0.03	NA	1731	1882	1700	1525
MSTRG.74258	MSTRG.39279	lncRNA	1.73	5.18	0.11	-0.08	0.12	0.08	0.02	4042	1679	1485	1305
ENSMUSG00000085396	ENSRNOG00000058115	lncRNA	4.95	19.13	0.24	0.07	0.05	0.14	0.06	10991	1849	1101	819
MSTRG.76952	MSTRG.76643	lncRNA	0.37	4.22	0.12	-0.1	0.18	0.14	NA	699	757	400	349
ENSMUSG00000092341	ENSRNOG00000062127	lncRNA	22.34	59.61	0.09	-0.03	0.58	0.19	0.25	6983	2350	2212	2033
ENSMUSG00000115263	MSTRG.29039	lncRNA	0.94	7.51	0.13	-0.08	0.11	0.84	0.28	1451	2933	901	770
MSTRG.31434	MSTRG.1245	lncRNA	1.42	21.36	0.79	0.59	0.3	0.13	0.1	1539	3886	256	235
ENSMUSG00000100550	MSTRG.70344	lncRNA	5.78	97.62	0.14	-0.02	0.14	0.12	0.09	4487	1102	552	455
MSTRG.16232	MSTRG.66886	lncRNA	1	7.61	0.07	-0.14	0.17	0.06	NA	1161	785	687	626
MSTRG.59875	ENSRNOG00000061668	lncRNA	2.22	27.26	0.01	-0.17	0.08	0.03	0.18	6224	3524	1310	1125
ENSMUSG00000097217	MSTRG.69543	lncRNA	0.87	3.15	0.13	-0.07	0.13	0.72	0.04	1207	2382	919	763
MSTRG.51663	MSTRG.61820	lncRNA	2.85	41.17	0.04	-0.14	0.12	0.03	NA	20351	17176	13072	11343
ENSMUSG00000097662	MSTRG.41009	lncRNA	0.53	5.99	0.18	-0.03	0.12	0.42	0.02	4201	1193	323	295
MSTRG.58975	MSTRG.18911	lncRNA	0.41	1.95	0.09	-0.12	0.21	0.14	NA	1058	751	551	502
MSTRG.12308	MSTRG.12652	lncRNA	0.78	2.28	0.22	0.02	0.07	0.34	0.01	1261	846	666	552
ENSMUSG00000106766	ENSRNOG00000057122	lncRNA	2.42	33.65	0.04	-0.14	0.04	0	NA	1463	750	426	368
MSTRG.17892	MSTRG.68584	lncRNA	0.33	3.03	0.14	-0.07	0.05	0.08	NA	4130	2352	2274	2001
ENSMUSG00000097893	MSTRG.59572	lncRNA	3.13	16.31	0.39	0.21	0.12	0.09	0.17	4877	1877	890	865
ENSMUSG00000085327	MSTRG.69206	lncRNA	1.74	15.15	0.41	0.22	0.29	0.23	0.11	597	889	386	354
MSTRG.46106	MSTRG.42362	lncRNA	0.2	1.56	0.05	-0.17	0.05	0.3	NA	3469	3397	3143	2710
ENSMUSG00000112500	MSTRG.70900	lncRNA	1.41	20.9	0.83	0.63	0.12	0.1	0.17	3964	905	131	117
ENSMUSG00000108660	MSTRG.56984	lncRNA	1.13	9.08	0.55	0.35	0.18	0.57	0.09	6906	562	74	64
ENSMUSG00000085829	MSTRG.28196	lncRNA	2.94	9.96	0.16	-0.02	0.05	0.18	0	2304	1747	1140	916
MSTRG.19949	MSTRG.32080	lncRNA	0.56	6.48	0.1	-0.11	0.1	0	0.12	5464	1368	1049	798
ENSMUSG00000085705	MSTRG.1556	lncRNA	0.4	1.67	0.24	0.02	0.05	0.03	0.01	1155	2106	837	708
ENSMUSG00000084804	MSTRG.63726	lncRNA	3.82	51.92	0.04	-0.14	0.08	0.14	0.23	4977	10590	2656	2174
ENSMUSG00000112346	MSTRG.70475	lncRNA	0.93	2.36	0.08	-0.12	0.07	0.6	0.02	3220	7008	2800	2456
ENSMUSG00000114832	ENSRNOG00000051361	lncRNA	11.87	176	0.03	-0.11	0.13	0.93	0.32	9379	8562	6631	5585
MSTRG.12842	MSTRG.13227	lncRNA	3.43	41.01	0.12	-0.06	0.07	0.33	NA	6558	8085	3135	2652
ENSMUSG00000093619	MSTRG.77868	lncRNA	1.48	21.21	0.08	-0.12	0.12	0.54	0.11	939	579	129	111
ENSMUSG00000085457	MSTRG.33209	lncRNA	2.37	9.41	0.17	-0.01	0.08	0.16	0.18	3985	2717	757	619
MSTRG.13702	MSTRG.14076	lncRNA	0.52	4.12	0.05	-0.17	0.11	0.44	0.07	4298	2099	1665	1420
ENSMUSG00000113891	MSTRG.32975	lncRNA	0.22	2.43	0.62	0.4	0.2	0.11	0.39	567	820	173	162
MSTRG.45248	MSTRG.54323	lncRNA	1.47	8.07	0.29	0.1	0.02	0.07	NA	3917	4007	412	339
ENSMUSG00000102774	MSTRG.28350	lncRNA	3.81	58.02	0.54	0.37	0.39	0.34	0.95	1670	2253	1220	1150
MSTRG.32329	MSTRG.10553	lncRNA	0.73	6.71	0.23	0.03	0.08	0.02	NA	3133	4960	2852	2423
ENSMUSG00000087620	MSTRG.84661	lncRNA	0.64	4.2	0.09	-0.12	0.12	0.52	0.26	6513	7372	3473	3136
MSTRG.24232	MSTRG.27812	lncRNA	0.23	1.7	0.24	0.02	0.67	0	NA	524	964	522	501
MSTRG.71750	MSTRG.30496	lncRNA	0.44	2.34	0.11	-0.1	0.13	0.12	NA	1529	1789	1392	1342
ENSMUSG00000038152	MSTRG.32663	lncRNA	2.24	7.78	0.14	-0.05	0.32	0.87	0.51	1272	7333	1216	1108
ENSMUSG00000115026	MSTRG.55867	lncRNA	1.08	4.19	0.13	-0.08	0.09	0.5	NA	544	1884	518	484
ENSMUSG00000106943	MSTRG.24263	lncRNA	6.9	39.26	0.2	0.05	0.14	0	0.72	2347	1086	996	838
MSTRG.13911	MSTRG.14296	lncRNA	1	11.09	0.03	-0.17	0.12	0.44	NA	7808	7565	6706	5751
ENSMUSG00000087685	MSTRG.38159	lncRNA	1.89	27.64	0.07	-0.12	0.06	0.52	0	709	1985	674	609
ENSMUSG00000086333	MSTRG.36810	lncRNA	1.72	14.77	0.01	-0.18	0.06	0.47	0.07	3209	5716	1405	1160
ENSMUSG00000085651	MSTRG.14633	lncRNA	2.25	23.74	0.12	-0.07	0.06	0.09	0	3428	3501	2442	1995
ENSMUSG00000087611	MSTRG.23528	lncRNA	2.08	22.92	0.04	-0.15	0.1	0.21	0.01	3055	1709	1149	1003
MSTRG.17237	MSTRG.67925	lncRNA	0.36	2.78	0.06	-0.16	0.17	0.56	NA	2335	2256	2186	1980
ENSMUSG00000095123	MSTRG.1156	lncRNA	0.98	2.36	0.12	-0.08	0.15	0.27	NA	4838	10044	4040	3431
MSTRG.3041	MSTRG.20745	lncRNA	1.51	11.07	0.27	0.07	0.06	0.16	0.37	5782	2943	162	139
ENSMUSG00000110056	MSTRG.31406	lncRNA	0.5	5.88	0.02	-0.19	0.03	0.33	0.01	1808	2917	154	138
ENSMUSG00000085404	MSTRG.60418	lncRNA	2.61	37.1	0.14	-0.04	0.04	0.14	0	4510	682	426	345
MSTRG.69890	MSTRG.6932	lncRNA	0.47	6.49	0.01	-0.21	0.68	0.51	0.13	555	1683	543	512
MSTRG.13762	MSTRG.14125	lncRNA	0.8	2.8	0.12	-0.09	0.33	0.5	0.45	1903	2895	1507	1378
MSTRG.12319	MSTRG.12671	lncRNA	0.25	4.12	0.51	0.29	0.05	0.63	0.01	1183	1487	829	724
MSTRG.63778	MSTRG.58544	lncRNA	0.85	8.69	0.04	-0.17	0.02	0.17	0.05	1210	1923	123	102
ENSMUSG00000096796	MSTRG.8358	lncRNA	0.35	3.78	0.06	-0.16	0.17	0.03	0.31	659	1631	174	144
ENSMUSG00000097882	MSTRG.38338	lncRNA	0.32	2.52	0.27	0.05	0.06	0.07	0.47	3071	2919	1491	1334
ENSMUSG00000108511	MSTRG.6241	lncRNA	1.68	14.96	0.03	-0.17	0.12	0.2	0.27	4907	4221	3033	2608
MSTRG.36564	MSTRG.36751	lncRNA	0.62	3.88	0.15	-0.06	0.15	0.56	NA	4159	2612	2191	1880
MSTRG.3525	MSTRG.21259	lncRNA	0.52	3.61	0.07	-0.14	0.21	0.05	NA	1359	1899	1167	1020
ENSMUSG00000075534	MSTRG.34288	lncRNA	0.45	2.94	0.24	0.02	0.14	0.56	0.2	6540	1305	691	598
ENSMUSG00000102737	MSTRG.39155	lncRNA	3.07	27.7	0.03	-0.15	0.24	0.44	NA	835	839	769	741
MSTRG.53757	MSTRG.63927	lncRNA	2	29.79	0.07	-0.12	0.05	0.04	NA	518	656	38	37
MSTRG.2706	MSTRG.20417	lncRNA	0.62	5.28	0.17	-0.04	0.05	0.02	0.06	841	1243	154	130
MSTRG.26262	MSTRG.71528	lncRNA	0.47	2.08	0.09	-0.12	0.14	0.21	0.47	3680	3682	3382	3005
ENSMUSG00000106978	MSTRG.24451	lncRNA	8.19	64.62	0.08	-0.07	0.22	0.28	0.01	2611	799	452	411
MSTRG.6741	MSTRG.47825	lncRNA	1.84	9.16	0.17	-0.02	0.31	0.3	0.34	1981	6005	1889	1753
MSTRG.64109	MSTRG.58922	lncRNA	0.71	8.72	0.06	-0.15	0.15	0.02	0.41	687	1145	413	346
ENSMUSG00000115810	MSTRG.72227	lncRNA	0.87	3.32	0.19	-0.02	0.15	0.01	0.11	862	641	524	483
MSTRG.48237	MSTRG.44533	lncRNA	0.38	2.05	0.32	0.1	0.05	0.05	NA	1803	3254	1556	1390
ENSMUSG00000114916	MSTRG.29163	lncRNA	1.06	11.25	0.13	-0.07	0.16	0.09	0.04	2262	577	100	90
ENSMUSG00000108489	MSTRG.6017	lncRNA	1.21	16.7	0.02	-0.18	0.28	0.19	0.05	4895	1575	1553	1409
ENSMUSG00000109666	ENSRNOG00000061567	lncRNA	0.26	3.08	0.23	0.01	0.04	0.05	0	560	1160	405	329
ENSMUSG00000085287	MSTRG.65023	lncRNA	1.5	7.05	0.14	-0.05	0.12	0.65	0.02	3249	3761	2112	1787
MSTRG.10203	MSTRG.26159	lncRNA	0.38	3.34	0.05	-0.17	0.07	0.27	NA	2348	2219	1988	1771
ENSMUSG00000097223	MSTRG.78417	lncRNA	3.48	37.82	0.14	-0.04	0.15	0.71	0.11	1115	1309	275	254
ENSMUSG00000101299	MSTRG.80186	lncRNA	0.47	5.68	0.21	0	0.11	0.27	0.16	14158	4445	3913	3257
ENSMUSG00000084789	MSTRG.63418	lncRNA	3	41.2	0.25	0.07	0.53	0.59	0.02	1719	1270	876	810
MSTRG.78373	MSTRG.78080	lncRNA	0.29	3.14	0.05	-0.17	0.13	0.07	0.07	1330	361	202	164
ENSMUSG00000097650	ENSRNOG00000058990	lncRNA	1.97	20.19	0.06	-0.13	0.07	0.11	0.04	1653	1024	389	342
MSTRG.53383	MSTRG.63547	lncRNA	0.31	2.51	0.07	-0.15	0.1	0.23	NA	4498	3089	2585	2247
ENSMUSG00000090031	MSTRG.59634	lncRNA	0.97	7.45	0.37	0.16	0.07	0.22	0	6601	1377	521	426
MSTRG.33627	MSTRG.79188	lncRNA	0.79	7.28	0.01	-0.2	0.13	0.01	0.01	640	1424	461	414
ENSMUSG00000097027	ENSRNOG00000056895	lncRNA	0.52	1.51	0.2	-0.01	0.09	0.6	0.53	2875	4920	1110	953
MSTRG.49414	ENSRNOG00000062173	lncRNA	0.65	7.85	0.73	0.52	0.13	0.18	0.59	2247	4024	221	183
ENSMUSG00000105483	MSTRG.19122	lncRNA	17.12	260.53	0.06	-0.07	0.03	0.07	NA	670	1165	392	333
MSTRG.29575	MSTRG.17148	lncRNA	0.41	1.86	0.27	0.06	0.06	0.1	NA	3350	3010	920	753
MSTRG.49406	MSTRG.45933	lncRNA	0.19	1.73	0.13	-0.09	0.1	0.09	0.07	309	1455	241	197
MSTRG.19778	ENSRNOG00000061562	lncRNA	1.25	11.1	0.1	-0.1	0.1	0.39	0.24	1478	3242	570	534
MSTRG.44185	MSTRG.53206	lncRNA	0.34	3.95	0.12	-0.1	0.1	0.7	NA	3000	2396	2342	2094
ENSMUSG00000099146	MSTRG.45496	lncRNA	9.53	125.22	0.67	0.52	0.05	0.14	0.07	14571	8702	773	638
MSTRG.27880	MSTRG.73174	lncRNA	0.49	3.17	0.21	0	0.18	0.13	0.12	1353	4012	741	635
ENSMUSG00000069713	MSTRG.421	lncRNA	5.86	16.51	0.35	0.19	0.02	0.34	NA	1789	2529	1619	1329
ENSMUSG00000085501	MSTRG.14986	lncRNA	1.09	4.38	0.18	-0.02	0.29	0.58	0	4405	2561	2290	2195
MSTRG.55613	MSTRG.25199	lncRNA	0.95	12.77	0.04	-0.17	0.01	0	0.01	644	936	457	414
ENSMUSG00000090216	MSTRG.28091	lncRNA	0.85	9.03	0.2	0	0.19	0.06	0.42	940	991	413	380
MSTRG.55831	MSTRG.24954	lncRNA	1.45	17.34	0.01	-0.19	0.04	0.06	0.1	1438	1491	688	607
MSTRG.19481	MSTRG.32742	lncRNA	0.93	12.8	0.04	-0.16	0.41	0.22	0.5	478	1352	403	359
ENSMUSG00000086003	MSTRG.13228	lncRNA	2.42	8.08	0.15	-0.03	0.18	0.14	0.23	1114	1640	248	233
MSTRG.41487	MSTRG.50334	lncRNA	0.18	1.73	0.15	-0.07	0.09	0.1	NA	531	4549	332	284
MSTRG.29071	MSTRG.9828	lncRNA	0.22	1.92	0.08	-0.14	0.14	0.03	NA	5353	4445	3647	3141
ENSMUSG00000097820	MSTRG.78575	lncRNA	0.66	2.68	0.23	0.02	0.17	1	0.02	5282	4130	3754	3293
MSTRG.77502	MSTRG.77169	lncRNA	0.8	7.36	0.17	-0.04	0.08	0.3	0.04	2235	4962	539	462
MSTRG.35085	MSTRG.34975	lncRNA	2.5	31.42	0.22	0.04	0.07	0.17	0	1351	1030	934	835
MSTRG.43602	ENSRNOG00000058509	lncRNA	0.78	10.82	0.22	0.01	0.05	0	0.09	1255	2539	162	118
MSTRG.70873	MSTRG.31379	lncRNA	0.49	1.54	0.17	-0.04	0.15	0.04	NA	1057	1044	691	613
MSTRG.69112	MSTRG.6053	lncRNA	6.89	59.68	0.05	-0.11	0.04	0.16	0.15	1702	3123	1605	1362
MSTRG.35228	MSTRG.35101	lncRNA	1.46	21.91	0.02	-0.17	0.07	0.06	0	1917	1777	1736	1467
MSTRG.69013	MSTRG.5895	lncRNA	0.77	7.99	0.03	-0.17	0.16	0.01	NA	3340	4661	1289	1128
ENSMUSG00000116937	MSTRG.15440	lncRNA	0.5	5.16	0.17	-0.04	0.03	0	0.01	842	954	515	422
MSTRG.13255	MSTRG.13643	lncRNA	1.15	7.49	0.2	0	0.2	0	NA	1154	1714	480	444
ENSMUSG00000086781	ENSRNOG00000055381	lncRNA	0.52	6.74	0.04	-0.17	0.08	0.1	0.06	2062	718	356	286
MSTRG.44647	MSTRG.53668	lncRNA	0.57	6.75	0.08	-0.13	0.02	0.38	0.08	453	5925	244	204
MSTRG.57232	MSTRG.23634	lncRNA	0.49	6.57	0.08	-0.13	0.3	0.43	NA	2352	4894	1594	1359
MSTRG.63936	MSTRG.58722	lncRNA	0.17	1.73	0.24	0.02	0.01	0.26	0	448	489	75	65
MSTRG.51346	MSTRG.61521	lncRNA	1.04	13.82	0.34	0.14	0.2	0.38	0.23	518	601	402	365
MSTRG.60777	MSTRG.55831	lncRNA	1.66	16.27	0.53	0.34	0.14	0.29	0.07	6902	1774	1566	1358
ENSMUSG00000101546	MSTRG.6914	lncRNA	0.26	2.1	0.02	-0.2	0.21	0.18	0.03	1025	881	740	666
ENSMUSG00000109347	MSTRG.4993	lncRNA	0.77	8.74	0.06	-0.15	0.24	0.03	0.05	1375	6543	1302	1131
MSTRG.17796	MSTRG.68488	lncRNA	0.17	1.47	0.63	0.41	0	0.03	0	463	1163	87	74
MSTRG.21018	MSTRG.40041	lncRNA	0.5	1.87	0.13	-0.08	0.18	0.11	NA	2334	3135	2106	1659
MSTRG.79600	MSTRG.85341	lncRNA	0.55	4.46	0.11	-0.1	0.13	0.03	0.39	644	388	258	232
MSTRG.7020	MSTRG.47422	lncRNA	1.41	20.57	0.08	-0.12	0.2	0.11	0.04	719	726	421	354
ENSMUSG00000086031	MSTRG.13745	lncRNA	0.55	7.27	0.09	-0.12	0.19	0.62	0.17	2104	703	547	517
MSTRG.37973	MSTRG.8324	lncRNA	1.25	8.95	0.34	0.14	0.28	0.51	0.42	3870	2428	2149	1889
ENSMUSG00000097791	MSTRG.64704	lncRNA	1.21	5.8	0.41	0.21	0.25	0.48	0	2645	1323	1299	1138
ENSMUSG00000107879	MSTRG.58471	lncRNA	4.6	56.82	0.11	-0.06	0.18	0.01	0.99	3843	4874	2515	2100
ENSMUSG00000086013	MSTRG.59105	lncRNA	2.14	10.57	0.39	0.2	0.05	0.19	0.37	916	1238	775	682
MSTRG.73207	MSTRG.37531	lncRNA	0.26	1.84	0.27	0.05	0.02	0.22	0	465	719	152	128
ENSMUSG00000100510	ENSRNOG00000052518	lncRNA	1.81	11.44	0.12	-0.07	0.23	0.68	0.28	12840	1079	992	864
ENSMUSG00000058812	MSTRG.53310	lncRNA	0.54	6.38	0.17	-0.04	0.13	0.09	NA	952	999	747	642
MSTRG.9970	MSTRG.25814	lncRNA	0.49	4.27	0.08	-0.13	0.21	0.57	NA	5157	1969	1859	1605
MSTRG.69737	MSTRG.6735	lncRNA	0.22	2.18	0.78	0.56	0.04	0.04	0.09	1516	381	201	174
ENSMUSG00000087524	MSTRG.52197	lncRNA	5.5	78.29	0.16	0	0.09	0.04	0.37	2433	14258	2014	1820
ENSMUSG00000096948	MSTRG.36175	lncRNA	0.83	2.05	0.12	-0.09	0.47	0.27	0.41	4727	1236	1213	1172
ENSMUSG00000084819	MSTRG.25459	lncRNA	1.32	20.43	0.11	-0.09	0.03	0.16	0	480	365	81	63
ENSMUSG00000102432	MSTRG.22396	lncRNA	0.36	2.36	0.16	-0.06	0.27	1	0.31	1833	587	192	172
MSTRG.76744	MSTRG.76452	lncRNA	2.95	9.77	0.52	0.34	0.19	0.23	0.47	416	1183	156	143
MSTRG.25346	MSTRG.28976	lncRNA	1.09	13.53	0.14	-0.07	0.14	0.03	0.18	5096	3402	1932	1611
MSTRG.17090	MSTRG.67751	lncRNA	0.93	10.07	0.13	-0.07	0.09	0.24	0.27	3808	1021	313	266
MSTRG.35066	MSTRG.34945	lncRNA	2.79	42.86	0.06	-0.12	0.15	0.01	0	1139	3381	163	139
ENSMUSG00000097354	MSTRG.58593	lncRNA	12.28	122.13	0.15	0.01	0.19	0.07	0.13	7357	9390	1306	1077
ENSMUSG00000097837	MSTRG.49832	lncRNA	0.42	4.12	0.24	0.03	0.2	0.04	0	4400	4469	4334	3861
MSTRG.171	MSTRG.59564	lncRNA	0.29	3.26	0.82	0.6	0.11	0.07	0.03	3014	988	974	848
MSTRG.34685	MSTRG.64981	lncRNA	0.29	3.02	0.82	0.61	0.06	0.51	0.01	789	1202	223	171
MSTRG.25695	MSTRG.41212	lncRNA	0.22	2.11	0.12	-0.1	0.03	0.01	0.01	960	695	399	346
ENSMUSG00000115709	MSTRG.28277	lncRNA	0.44	4.05	0.02	-0.19	0.09	0.07	0.01	977	1330	248	209
ENSMUSG00000114469	MSTRG.8291	lncRNA	0.39	2.29	0.37	0.15	0.08	0.04	0	3369	1773	1744	1515
ENSMUSG00000097767	MSTRG.20125	lncRNA	6.99	51.76	0.14	-0.02	0.08	0.06	0.27	9293	9498	8615	7503
ENSMUSG00000091492	MSTRG.72814	lncRNA	0.37	1.66	0.14	-0.08	0.17	0.08	0.5	580	797	388	347
MSTRG.79367	MSTRG.83413	lncRNA	0.27	2.2	0.12	-0.1	0.22	0.25	NA	1267	2307	1229	1098
ENSMUSG00000116610	MSTRG.15318	lncRNA	0.68	5.87	0.42	0.21	0.35	0.05	0.75	434	506	208	195
MSTRG.23801	MSTRG.27295	lncRNA	0.74	6.95	0.08	-0.12	0.23	0.65	0.18	2588	2261	1916	1685
ENSMUSG00000102636	ENSRNOG00000059333	lncRNA	2.06	21.61	0.05	-0.14	0.15	0.1	0.1	3902	2156	716	596
ENSMUSG00000097729	MSTRG.67256	lncRNA	2.41	15.7	0.11	-0.08	0.2	0.23	0.19	2330	4934	1774	1553
MSTRG.52311	MSTRG.62493	lncRNA	0.44	2.95	0.17	-0.05	0.26	0.15	0.02	1932	1887	1455	1351
ENSMUSG00000104825	MSTRG.19218	lncRNA	0.97	9.08	0.05	-0.16	0.08	0	0.01	1820	2012	401	345
ENSMUSG00000113429	MSTRG.66718	lncRNA	0.45	3.96	0.4	0.18	0.05	0.01	0	2202	407	361	301
MSTRG.73613	MSTRG.38508	lncRNA	1	12.58	0.2	0	0.21	0.31	0.19	1876	1262	607	562
ENSMUSG00000087017	MSTRG.51810	lncRNA	4.45	64.67	0.03	-0.14	0.12	0.26	0.16	1887	582	96	84
MSTRG.1816	MSTRG.81068	lncRNA	0.19	1.71	0.2	-0.02	0.48	0.34	NA	1842	2048	1817	1704
ENSMUSG00000084980	MSTRG.11349	lncRNA	0.5	5.29	0.02	-0.19	0.09	0.17	0.05	2196	1264	626	521
ENSMUSG00000101009	MSTRG.28268	lncRNA	5.06	64.4	0.06	-0.11	0.11	0.12	0.17	4807	1390	1224	1050
ENSMUSG00000114446	MSTRG.27989	lncRNA	0.71	8.3	0.24	0.03	0.12	0.16	0.07	1870	289	114	107
ENSMUSG00000092492	MSTRG.61536	lncRNA	2.4	17.26	0.12	-0.06	0.2	0.11	0.25	1050	4673	823	688
ENSMUSG00000105834	MSTRG.46028	lncRNA	2.55	33.51	0.06	-0.12	0.09	0	0.07	1316	1426	581	525
ENSMUSG00000087256	MSTRG.69849	lncRNA	0.59	12.12	0.81	0.6	0.06	0.02	0	3321	262	115	91
MSTRG.72842	MSTRG.38181	lncRNA	0.4	3.8	0.06	-0.16	0.44	0.12	NA	1473	744	726	676
ENSMUSG00000097452	MSTRG.41330	lncRNA	1.06	8.51	0.12	-0.08	0.09	0.46	0.13	10736	3953	2135	1822
ENSMUSG00000112164	MSTRG.66629	lncRNA	0.89	7.66	0.06	-0.14	0.25	0.97	0.52	1538	961	263	241
MSTRG.16428	ENSRNOG00000051551	lncRNA	0.37	1.86	0.14	-0.07	0.1	0.01	NA	1606	1736	870	789
MSTRG.48169	MSTRG.44449	lncRNA	1.21	6.33	0.27	0.07	0.22	0	NA	2020	1382	1356	1208
ENSMUSG00000086600	MSTRG.36062	lncRNA	0.95	11.56	0.48	0.28	0.15	0.22	0.07	3919	1836	669	583
MSTRG.14224	MSTRG.14698	lncRNA	0.59	3.64	0.35	0.14	0.03	0.09	0.01	4021	4513	1789	1484
MSTRG.41474	ENSRNOG00000051466	lncRNA	0.76	11.96	0.14	-0.07	0.21	0.03	0.49	1547	516	294	263
ENSMUSG00000103898	MSTRG.68529	lncRNA	0.74	2.9	0.3	0.09	0.15	0.08	NA	2603	569	383	321
MSTRG.45591	MSTRG.41864	lncRNA	0.54	2	0.23	0.02	0.16	0.58	NA	965	435	362	318
MSTRG.54370	MSTRG.64514	lncRNA	0.42	3.5	0.3	0.08	0.53	0.5	NA	761	391	340	317
MSTRG.9975	MSTRG.25819	lncRNA	1.3	7.46	0.09	-0.11	0.21	0.41	0.01	3087	2948	1828	1710
MSTRG.19363	MSTRG.32984	lncRNA	0.4	4.63	0.03	-0.18	0.17	0.02	0.43	1121	1361	951	847
MSTRG.46424	MSTRG.42624	lncRNA	0.35	2.01	0.18	-0.04	0.16	0	NA	3332	3259	3197	2870
MSTRG.51760	MSTRG.61895	lncRNA	0.51	5.23	0.03	-0.18	0.63	0.89	0	1232	2655	796	758
ENSMUSG00000096932	MSTRG.33034	lncRNA	0.55	3.45	0.19	-0.02	0.05	0	0.01	1701	1935	692	588
MSTRG.14592	MSTRG.15068	lncRNA	0.81	11.11	0.11	-0.1	0.53	0	NA	601	927	548	502
ENSMUSG00000109088	MSTRG.84774	lncRNA	0.22	1.7	0.22	0.01	0.08	0.98	0.17	1481	444	428	355
ENSMUSG00000114424	MSTRG.29302	lncRNA	0.92	9.04	0.22	0.02	0.01	0.03	0.01	2501	794	291	239
ENSMUSG00000110020	MSTRG.3808	lncRNA	10.06	100.22	0.07	-0.08	0.15	0.06	0.28	2391	2211	1559	1444
ENSMUSG00000084983	MSTRG.15009	lncRNA	12.83	186.56	0.1	-0.04	0.08	0.13	0.03	1568	2703	850	734
MSTRG.4949	MSTRG.22706	lncRNA	0.98	7.31	0.27	0.07	0.14	0	0.02	4068	1175	613	523
MSTRG.30227	MSTRG.16468	lncRNA	1.54	20.85	0.03	-0.17	0.24	0.33	0.14	2848	825	231	206
ENSMUSG00000100812	MSTRG.39540	lncRNA	0.36	2.01	0.26	0.05	0.1	0.09	0.01	1183	1827	512	469
ENSMUSG00000085956	MSTRG.43933	lncRNA	0.97	3.62	0.12	-0.08	0.26	0.79	0.02	1490	2244	661	620
MSTRG.40616	MSTRG.49322	lncRNA	0.17	2.21	0.7	0.48	0.03	0.06	0.04	385	3095	283	251
MSTRG.36580	MSTRG.36757	lncRNA	0.78	4.7	0.13	-0.08	0.08	0.02	0.07	1624	2439	376	332
ENSMUSG00000054909	MSTRG.18676	lncRNA	24.56	342.8	0.04	-0.08	0.12	0.35	0.14	3630	4289	1607	1470
ENSMUSG00000115774	MSTRG.28847	lncRNA	4.43	66.74	0.11	-0.06	0.17	0.02	0.31	6177	1814	1723	1423
MSTRG.77853	MSTRG.77544	lncRNA	0.48	3.44	0.09	-0.12	0.19	0.41	0.09	5993	5994	5360	4627
ENSMUSG00000097145	MSTRG.24732	lncRNA	1.61	4.91	0.15	-0.05	0.05	0.45	0.11	2762	5568	526	422
ENSMUSG00000078122	ENSRNOG00000051216	lncRNA	1.91	35.63	0.06	-0.13	0.05	0.38	0.25	3295	728	702	619
MSTRG.43500	MSTRG.52521	lncRNA	1.41	5.04	0.16	-0.04	0.11	0.05	NA	4972	2597	2431	2101
MSTRG.51236	MSTRG.61389	lncRNA	0.4	3.09	0.06	-0.15	0.12	0.61	NA	1493	6756	1383	1225
ENSMUSG00000114404	MSTRG.33116	lncRNA	1.85	24.75	0.04	-0.15	0.18	0.04	0.14	2388	3509	340	285
MSTRG.38537	MSTRG.8964	lncRNA	1.2	14.43	0.04	-0.16	0.1	0.02	0.11	2017	1610	469	368
ENSMUSG00000096950	MSTRG.21556	lncRNA	0.3	2.4	0.63	0.42	0.21	0.47	0.02	3281	561	536	470
MSTRG.18113	MSTRG.68801	lncRNA	0.44	6.12	0.1	-0.12	0.48	0.91	0.94	627	999	624	568
MSTRG.45162	MSTRG.54210	lncRNA	2.94	28.17	0.13	-0.05	0.17	0.01	NA	2308	2814	2245	1956
ENSMUSG00000020992	MSTRG.66880	lncRNA	0.74	8.88	0.58	0.37	0.15	0.17	0.23	4603	1141	1038	912
MSTRG.23480	MSTRG.26959	lncRNA	0.47	8.16	0.46	0.25	0.08	0.03	NA	2367	6438	2163	1823
MSTRG.37732	MSTRG.8113	lncRNA	4.75	58.6	0.1	-0.06	0.27	0.29	NA	1197	1901	600	566
ENSMUSG00000034764	MSTRG.71049	lncRNA	11.67	156.93	0.75	0.61	0.22	0	0.25	2885	4210	340	299
MSTRG.11231	MSTRG.11622	lncRNA	0.84	9.52	0.26	0.06	0.17	0.27	NA	5890	1905	1442	1299
ENSMUSG00000097532	ENSRNOG00000052421	lncRNA	1.34	3.16	0.16	-0.04	0.26	0.01	0.49	2769	3277	707	628
MSTRG.81484	ENSRNOG00000051136	lncRNA	0.61	5.41	0.19	-0.02	0.21	0.05	0.42	1188	946	258	218
ENSMUSG00000112150	MSTRG.67162	lncRNA	0.47	1.26	0.18	-0.03	0.17	0.72	NA	2599	1552	1376	1218
ENSMUSG00000106718	MSTRG.25008	lncRNA	0.25	2.98	0.15	-0.07	0.29	0.73	0.2	1850	2494	1187	1065
ENSMUSG00000111422	MSTRG.48427	lncRNA	0.81	10.42	0.58	0.37	0.15	0.02	0.01	2782	10440	923	817
MSTRG.12848	MSTRG.13243	lncRNA	0.46	3.98	0.04	-0.18	0.32	0.7	NA	2369	1487	1479	1391
MSTRG.46666	ENSRNOG00000060521	lncRNA	2.57	38.69	0.02	-0.16	0.13	0.26	NA	2234	729	102	80
MSTRG.38419	ENSRNOG00000051982	lncRNA	0.42	7.89	0.72	0.51	0.06	0.2	0.04	2467	2736	1223	1042
MSTRG.1630	MSTRG.80822	lncRNA	0.41	5.37	0.2	-0.01	0.16	0.38	0.19	3462	829	162	146
MSTRG.34523	MSTRG.64782	lncRNA	0.44	3.43	0.54	0.32	0.1	0.07	0.22	450	1093	107	92
MSTRG.7875	ENSRNOG00000058036	lncRNA	0.78	12.07	0.07	-0.14	0.03	0.28	NA	620	2842	577	503
ENSMUSG00000097000	MSTRG.29764	lncRNA	1.45	6.03	0.11	-0.09	0.07	0.08	0	4885	2627	1962	1736
MSTRG.34686	MSTRG.64980	lncRNA	0.79	5.28	0.44	0.23	0.05	0.19	0	1160	3425	402	322
MSTRG.10683	MSTRG.11133	lncRNA	0.49	5.55	0.18	-0.03	0.21	0.24	0.31	481	1017	225	201
ENSMUSG00000085831	MSTRG.75493	lncRNA	0.95	13.81	0.49	0.28	0.04	0.32	0.01	706	390	277	235
MSTRG.38211	MSTRG.8606	lncRNA	1.5	20.39	0.09	-0.1	0.21	0.36	0.1	949	572	157	137
ENSMUSG00000087528	MSTRG.52028	lncRNA	0.86	17.73	0.3	0.09	0.08	0.16	0.2	6344	3800	3211	2645
MSTRG.25660	MSTRG.41189	lncRNA	3.19	44.62	0.07	-0.11	0.08	0.05	NA	3440	713	427	356
MSTRG.53541	MSTRG.63707	lncRNA	0.85	2.11	0.11	-0.09	0.27	0.52	NA	1333	2714	1261	1113
ENSMUSG00000097617	MSTRG.75379	lncRNA	0.26	1.61	0.51	0.3	0.06	0.27	0	3233	3577	336	250
MSTRG.27368	MSTRG.72689	lncRNA	0.19	1.35	0.05	-0.17	0.15	0.59	NA	2424	1529	1242	1080
MSTRG.32695	MSTRG.46954	lncRNA	0.27	2.11	0.57	0.35	0.12	0.1	0.02	841	600	528	448
ENSMUSG00000085399	ENSRNOG00000052757	lncRNA	1.79	17.56	0.17	-0.03	0.08	0.49	0.22	3265	1038	646	575
MSTRG.40648	MSTRG.49359	lncRNA	3.93	46.58	0.09	-0.08	0.22	0.06	NA	1518	953	891	772
ENSMUSG00000085263	MSTRG.62888	lncRNA	0.44	2.65	0.44	0.23	0.03	0.07	0.05	519	1878	298	254
MSTRG.28479	MSTRG.73873	lncRNA	0.18	1.61	0.01	-0.21	0.2	0.86	0	1159	1195	1099	997
MSTRG.78457	MSTRG.78169	lncRNA	0.5	2.19	0.1	-0.11	0.1	0.26	NA	2649	2715	2163	1876
MSTRG.67328	MSTRG.4373	lncRNA	0.23	2	0.16	-0.06	0.18	0.01	NA	823	1027	807	722
MSTRG.39092	ENSRNOG00000055729	lncRNA	1	15.2	0.66	0.46	0.03	0.07	0	286	3114	272	241
ENSMUSG00000097784	MSTRG.22762	lncRNA	0.6	4.01	0.29	0.08	0.08	0.05	0.21	1275	1020	356	296
MSTRG.17300	MSTRG.67983	lncRNA	0.19	1.47	0.03	-0.19	0.08	0.11	NA	2300	2368	1171	1021
MSTRG.24078	MSTRG.27586	lncRNA	0.35	2.25	0.36	0.14	0.02	0	0	3382	3378	3293	3057
ENSMUSG00000085996	MSTRG.59730	lncRNA	0.17	1.02	0.48	0.26	0.04	0.07	0.5	1665	623	537	488
ENSMUSG00000111329	MSTRG.75519	lncRNA	0.7	3.34	0.21	0.01	0.1	0.01	NA	1898	1743	1512	1383
MSTRG.53260	MSTRG.63428	lncRNA	0.61	4.98	0.44	0.23	0.06	0.14	NA	875	1032	837	723
ENSMUSG00000090086	ENSRNOG00000057941	lncRNA	5.82	11.89	0.13	-0.03	0.25	0.8	0.64	8470	8929	7934	7234
MSTRG.41427	MSTRG.50267	lncRNA	0.97	2.47	0.12	-0.08	0.36	0.29	NA	3566	3522	3244	2937
MSTRG.13662	MSTRG.14041	lncRNA	3.66	49.27	0.04	-0.14	0.08	0.16	NA	13001	462	369	324
MSTRG.63385	MSTRG.58185	lncRNA	0.63	8.73	0.13	-0.08	0.2	0.74	NA	541	806	325	303
ENSMUSG00000059277	MSTRG.7323	lncRNA	1.5	6.32	0.12	-0.08	0.17	0.04	0.28	4551	11990	720	625
MSTRG.45141	MSTRG.54225	lncRNA	0.34	3.03	0.08	-0.14	0.07	0.01	NA	543	4943	540	498
MSTRG.16407	MSTRG.67058	lncRNA	3.88	61.7	0.12	-0.05	0.12	0.09	NA	1089	4017	370	344
ENSMUSG00000056023	MSTRG.43275	lncRNA	0.92	7.44	0.17	-0.03	0.03	0.15	0	3392	1141	123	106
ENSMUSG00000111195	MSTRG.819	lncRNA	0.61	5.37	0.06	-0.15	0.28	0.04	0.24	669	364	184	169
ENSMUSG00000097164	ENSRNOG00000054516	lncRNA	10.12	77.85	0.18	0.04	0.19	0.37	0.08	6605	14746	5248	4571
MSTRG.6877	MSTRG.47607	lncRNA	2.26	20.95	0.03	-0.15	0.06	0.04	0	6421	4277	762	652
MSTRG.17746	MSTRG.68441	lncRNA	0.3	2.59	0.02	-0.2	0.11	0.1	NA	3308	3261	3037	2633
MSTRG.53612	MSTRG.63783	lncRNA	1.06	8.46	0.1	-0.11	0.1	0.19	0.5	1526	919	456	409
MSTRG.5776	ENSRNOG00000060376	lncRNA	1.89	12.59	0.17	-0.02	0.01	0.22	NA	634	818	478	413
MSTRG.35557	MSTRG.35499	lncRNA	0.62	5.87	0.25	0.04	0.13	0.05	0.28	813	1582	360	340
ENSMUSG00000086181	MSTRG.42309	lncRNA	0.47	2.81	0.23	0.02	0.08	0	0.45	7937	5009	2033	1881
MSTRG.77601	MSTRG.77307	lncRNA	0.53	3.13	0.2	-0.02	0.14	0.27	0	664	540	64	59
MSTRG.58654	MSTRG.19285	lncRNA	1.07	9.15	0.11	-0.1	0.24	0	NA	759	543	543	496
MSTRG.37579	MSTRG.7950	lncRNA	0.44	1.95	0.34	0.13	0.09	0.18	NA	1054	1788	691	626
MSTRG.1228	ENSRNOG00000051735	lncRNA	0.29	2.79	0.11	-0.11	0.15	0	0.23	1210	501	395	343
ENSMUSG00000101894	MSTRG.55268	lncRNA	41.56	384.07	0.06	-0.05	0.18	0.07	1	429	520	426	372
MSTRG.44157	MSTRG.53170	lncRNA	0.34	4.35	0.27	0.05	0.03	0.25	NA	1074	1709	372	327
MSTRG.62262	MSTRG.57115	lncRNA	0.95	11.64	0.09	-0.11	0.1	0.49	0.3	2465	3108	1619	1371
ENSMUSG00000112627	MSTRG.70833	lncRNA	3.21	25.88	0.4	0.22	0.11	0.6	0.12	4589	1728	1152	982
ENSMUSG00000086645	MSTRG.16873	lncRNA	1.67	10.03	0.15	-0.04	0.03	0.17	0	1901	10578	1856	1691
ENSMUSG00000089726	MSTRG.28796	lncRNA	1.21	5.83	0.18	-0.02	0.22	0.29	0.8	3536	2311	1997	1599
ENSMUSG00000085751	MSTRG.5233	lncRNA	1.27	14.54	0.05	-0.15	0.06	0.09	0.11	1613	1717	1410	1209
ENSMUSG00000086503	ENSRNOG00000051257	lncRNA	2.04	75.36	0.01	-0.18	0.12	0	0.72	17946	988	942	844
ENSMUSG00000069925	MSTRG.37342	lncRNA	0.92	8.58	0.04	-0.16	0.01	0	0	4125	3181	2886	1930
MSTRG.10313	MSTRG.10700	lncRNA	0.66	10.3	0.16	-0.05	0.03	0.05	0.05	2011	894	524	441
MSTRG.34845	MSTRG.33914	lncRNA	0.57	5.98	0.05	-0.16	0.4	0.14	NA	1762	4792	1705	1487
ENSMUSG00000100706	MSTRG.30457	lncRNA	0.56	2.03	0.22	0.01	0.15	0.83	0.39	6763	2850	1042	970
MSTRG.73277	MSTRG.37447	lncRNA	0.89	12.11	0.02	-0.19	0.04	0	0	1281	855	777	679
MSTRG.65144	MSTRG.2389	lncRNA	0.38	1.83	0.42	0.21	0.23	0.09	0.25	906	309	83	64
MSTRG.36876	MSTRG.37117	lncRNA	2.45	30.21	0.08	-0.1	0	0	0	729	5320	105	89
MSTRG.42802	MSTRG.51769	lncRNA	0.7	6.62	0.19	-0.02	0.27	0.05	0.61	1112	2143	328	292
ENSMUSG00000097592	MSTRG.77673	lncRNA	1.63	13.32	0.11	-0.08	0.13	0.76	0.22	2803	3354	1848	1584
MSTRG.48405	MSTRG.44697	lncRNA	0.58	7.53	0.23	0.02	0.13	0	0	1311	1396	1012	859
MSTRG.68813	MSTRG.5707	lncRNA	0.18	1.7	0.04	-0.18	0.17	0	NA	2219	2401	1810	1593
ENSMUSG00000097296	MSTRG.38114	lncRNA	0.84	4.07	0.19	-0.02	0.14	0.16	NA	690	872	674	585
ENSMUSG00000115146	ENSRNOG00000053672	lncRNA	0.87	13.42	0.23	0.02	0.08	0.04	0.14	1765	1440	524	379
MSTRG.13526	MSTRG.13909	lncRNA	2	26.56	0.63	0.44	0.12	0.03	0.58	524	370	349	296
ENSMUSG00000074113	MSTRG.38506	lncRNA	0.66	7.66	0.1	-0.1	0.18	0.64	0.45	8048	578	570	504
ENSMUSG00000085321	MSTRG.55631	lncRNA	0.6	4.66	0.05	-0.16	0.08	0.38	0.01	2012	1877	109	93
ENSMUSG00000062132	ENSRNOG00000061774	lncRNA	2.14	24.3	0.02	-0.16	0.37	0.14	0.86	2648	5547	2464	2262
MSTRG.78098	MSTRG.77825	lncRNA	0.98	13.93	0.01	-0.19	0.14	0.82	NA	2519	2600	262	200
ENSMUSG00000085368	MSTRG.64212	lncRNA	0.58	4.96	0.52	0.31	0.07	0.2	0.05	1742	4297	429	373
MSTRG.27914	MSTRG.73200	lncRNA	0.26	1.89	0.1	-0.12	0.05	0.05	NA	5053	2529	2428	2072
ENSMUSG00000086629	MSTRG.84735	lncRNA	2.44	11.99	0.31	0.12	0.17	0.54	0.08	9434	472	147	129
MSTRG.43889	MSTRG.52930	lncRNA	1.57	21.96	0.09	-0.1	0.1	0.14	0.11	367	1490	208	178
MSTRG.34948	MSTRG.34001	lncRNA	1.26	23.28	0.38	0.18	0.06	0.91	NA	6232	2413	1170	1060
MSTRG.14068	ENSRNOG00000053474	lncRNA	0.9	5.29	0.42	0.21	0.12	0.19	NA	1704	7948	390	336
MSTRG.46608	MSTRG.42826	lncRNA	0.7	6.85	0.12	-0.09	0.1	0.12	NA	1217	3267	1181	1050
ENSMUSG00000105638	MSTRG.44752	lncRNA	0.17	1.43	0.02	-0.2	0.09	0.03	0.01	1830	551	545	464
MSTRG.40892	MSTRG.49717	lncRNA	0.39	3.12	0.15	-0.06	0.25	0.74	NA	1320	856	632	560
ENSMUSG00000115529	MSTRG.28391	lncRNA	0.23	2.52	0.04	-0.18	0.05	0.68	0.15	2803	2200	2134	1764
MSTRG.42674	MSTRG.51634	lncRNA	2.84	37.66	0.71	0.53	0.14	0.07	NA	1734	4284	1114	985
ENSMUSG00000086540	ENSRNOG00000052694	lncRNA	1	9.62	0.11	-0.1	0.12	0.18	0.72	846	2108	837	725
MSTRG.60773	MSTRG.55840	lncRNA	0.32	2.36	0.13	-0.08	0.13	0.2	0.37	1054	595	145	131
MSTRG.22231	MSTRG.26436	lncRNA	0.48	2.45	0.34	0.13	0.07	0.4	0.14	578	4144	264	218
ENSMUSG00000100851	MSTRG.20685	lncRNA	1.05	10.01	0.1	-0.1	0.31	0.26	0.49	1603	519	383	377
ENSMUSG00000085184	MSTRG.22266	lncRNA	0.62	3.51	0.35	0.14	0.09	0.1	0.13	2946	803	319	262
MSTRG.18843	MSTRG.33436	lncRNA	0.38	4.29	0.16	-0.06	0.11	0.03	0.11	970	1365	498	436
ENSMUSG00000086185	MSTRG.85693	lncRNA	0.71	7.15	0.09	-0.12	0.11	0.16	0.48	349	320	315	253
MSTRG.42628	MSTRG.51585	lncRNA	0.69	2.43	0.13	-0.07	0.17	0.02	NA	704	629	472	414
ENSMUSG00000116557	ENSRNOG00000058902	lncRNA	1.33	13.33	0.09	-0.11	0.09	0.24	0.2	4302	3142	1556	1331
MSTRG.61367	MSTRG.56407	lncRNA	8.45	129.07	0.01	-0.14	0.1	0.15	0.06	3029	1370	849	711
ENSMUSG00000097868	MSTRG.50856	lncRNA	1.07	3.85	0.22	0.02	0.09	0.35	0.23	1186	355	213	174
ENSMUSG00000087467	MSTRG.50053	lncRNA	0.46	5.22	0.15	-0.06	0.08	0	0.32	404	1388	118	105
ENSMUSG00000111103	MSTRG.48271	lncRNA	11.18	176.78	0.11	-0.04	0.1	0.41	0	1144	2523	1103	937
ENSMUSG00000099983	ENSRNOG00000052394	lncRNA	1.42	15.28	0.56	0.37	0.03	0.09	0.27	974	2032	236	209
MSTRG.42286	MSTRG.51220	lncRNA	1.63	7.09	0.43	0.24	0.48	0.32	NA	1786	1595	1566	1444
ENSMUSG00000086945	MSTRG.19810	lncRNA	5.91	60.35	0.07	-0.09	0.1	0.75	0.4	952	939	724	630
ENSMUSG00000085175	ENSRNOG00000051364	lncRNA	3.31	15.72	0.19	0.01	0.02	0.2	0	885	1310	444	373
MSTRG.46065	ENSRNOG00000058063	lncRNA	0.77	11.54	0.14	-0.07	0.04	0.06	0	499	329	86	80
MSTRG.76711	MSTRG.76422	lncRNA	0.34	1.99	0.14	-0.08	0.28	0.61	NA	1993	598	573	517
MSTRG.74863	MSTRG.74380	lncRNA	0.62	7.02	0.44	0.23	0.07	0.06	0.22	6139	5616	3407	2934
MSTRG.57349	ENSRNOG00000062024	lncRNA	0.51	2.15	0.18	-0.03	0.1	0.87	0.55	902	12721	163	154
ENSMUSG00000087296	ENSRNOG00000055712	lncRNA	3	47.48	0.02	-0.16	0.11	0.09	0.21	4272	556	256	213
MSTRG.62560	MSTRG.57394	lncRNA	0.37	5.85	0.49	0.27	0.03	0.09	NA	1014	967	877	787
MSTRG.16417	MSTRG.67079	lncRNA	0.51	1.58	0.07	-0.14	0.08	0.84	NA	1324	904	891	775
ENSMUSG00000074912	MSTRG.51613	lncRNA	0.83	2.48	0.1	-0.1	0.11	1	0.26	1123	1933	860	719
ENSMUSG00000104970	MSTRG.20276	lncRNA	0.51	2.02	0.21	-0.01	0.07	0.07	0.18	2131	5294	404	345
MSTRG.48322	MSTRG.44612	lncRNA	0.25	2.62	0.16	-0.06	0.05	0.07	0	4234	2429	2007	1735
MSTRG.59786	MSTRG.18031	lncRNA	0.63	7.61	0.03	-0.18	0.11	0.05	0.42	1555	2126	1529	1326
ENSMUSG00000109524	MSTRG.4468	lncRNA	0.45	2.35	0.41	0.2	0.27	0.3	0.11	974	420	188	158
MSTRG.21221	MSTRG.40174	lncRNA	0.71	4.33	0.18	-0.03	0.15	0.05	0	6005	3386	2383	2010
MSTRG.32383	MSTRG.46708	lncRNA	0.25	2.54	0.13	-0.09	0.08	0.04	0.08	1267	2020	427	340
MSTRG.28101	MSTRG.73426	lncRNA	0.4	3.32	0.25	0.04	0.24	0.03	0.05	522	3405	271	238
MSTRG.8489	MSTRG.70526	lncRNA	0.33	3.89	0.01	-0.2	0.49	0.94	0.17	617	1048	380	333
MSTRG.624	MSTRG.79825	lncRNA	0.82	12.93	0.07	-0.13	0.2	0	NA	5195	1887	1858	1671
MSTRG.74197	MSTRG.39226	lncRNA	0.68	4.79	0.07	-0.14	0.18	0.95	0.15	700	6920	666	593
MSTRG.56733	MSTRG.24168	lncRNA	3.88	50.41	0.1	-0.07	0.12	0.04	0.25	855	7015	738	684
ENSMUSG00000106662	MSTRG.19327	lncRNA	0.52	3.48	0.1	-0.12	0.12	0	NA	1364	2404	1352	1190
MSTRG.11843	MSTRG.12215	lncRNA	0.67	8.73	0.21	0	0	0.06	0.01	559	6372	167	142
MSTRG.50229	MSTRG.60347	lncRNA	0.29	1.88	0.05	-0.16	0.19	0	NA	2664	3439	2372	2085
ENSMUSG00000110080	ENSRNOG00000058401	lncRNA	1.1	11.24	0.08	-0.12	0.23	0.44	0.18	5671	777	139	116
ENSMUSG00000111028	MSTRG.78450	lncRNA	8.44	113.56	0.03	-0.13	0.05	0.16	0.01	1940	2599	1531	1304
ENSMUSG00000079045	MSTRG.22842	lncRNA	8.73	59.38	0.52	0.37	0.21	0.73	0.26	2850	5262	160	154
MSTRG.66177	ENSRNOG00000055333	lncRNA	0.59	6.62	0.13	-0.09	0.16	0.33	0.08	1823	303	173	150
ENSMUSG00000102813	MSTRG.64238	lncRNA	0.34	1.89	0.11	-0.1	0.14	0.02	NA	2459	3283	2108	1811
MSTRG.32600	MSTRG.46842	lncRNA	0.57	4.59	0.05	-0.17	0.08	0.03	NA	1019	920	715	636
ENSMUSG00000086496	MSTRG.53158	lncRNA	1.99	24.61	0.09	-0.1	0.11	0.14	0.05	8172	10927	5030	4353
MSTRG.72633	MSTRG.38249	lncRNA	0.18	1.92	0.8	0.58	0.02	0.05	0.02	474	3012	121	95
MSTRG.19305	MSTRG.32911	lncRNA	1.15	10.81	0.7	0.5	0.18	0.35	0.21	1937	2269	569	416
ENSMUSG00000073485	MSTRG.22529	lncRNA	0.81	8.04	0.08	-0.12	0.17	0.7	0.08	3044	1277	1198	1090
ENSMUSG00000110419	MSTRG.30283	lncRNA	0.78	5.18	0.07	-0.14	0.12	0.37	0.15	3082	8624	1117	971
MSTRG.41995	MSTRG.50881	lncRNA	1.64	11.94	0.18	-0.01	0.32	0.33	NA	780	1228	671	624
ENSMUSG00000115962	ENSRNOG00000061168	lncRNA	0.97	7.69	0.02	-0.18	0.01	0.02	NA	464	2453	426	347
ENSMUSG00000056821	MSTRG.70037	lncRNA	3.17	41.05	0.22	0.04	0.11	0.07	0.06	1056	1445	851	718
MSTRG.29645	MSTRG.17063	lncRNA	0.47	6.75	0.87	0.66	0.04	0.15	0.01	2506	3617	1371	1206
ENSMUSG00000093738	MSTRG.45986	lncRNA	0.33	5.57	0.41	0.19	0.33	0.71	0.75	2386	2717	1784	1548
MSTRG.4259	MSTRG.22040	lncRNA	0.59	3.8	0.12	-0.09	0.09	0.09	0	1782	947	820	669
ENSMUSG00000102880	MSTRG.60736	lncRNA	1.59	22.33	0.18	-0.02	0.11	0.05	NA	1568	6295	1464	1247
ENSMUSG00000097023	MSTRG.4739	lncRNA	7.09	33.17	0.26	0.1	0.2	0.58	0.35	6740	4587	3798	3278
ENSMUSG00000097502	MSTRG.31971	lncRNA	19.23	282.31	0.06	-0.07	0.1	0.21	0.27	5960	1565	914	800
ENSMUSG00000110863	MSTRG.78534	lncRNA	0.93	6.1	0.07	-0.13	0.14	0.22	0.19	1294	2335	616	491
ENSMUSG00000113835	MSTRG.68168	lncRNA	0.76	4.32	0.43	0.23	0.06	0.72	0	2401	2344	1601	1353
ENSMUSG00000112294	MSTRG.71081	lncRNA	1.48	6.45	0.43	0.23	0.19	0.31	0.41	625	538	258	246
ENSMUSG00000110910	MSTRG.74472	lncRNA	0.31	1.89	0.21	-0.01	0.12	0.21	NA	2495	2054	1956	1640
ENSMUSG00000086054	MSTRG.19917	lncRNA	8.54	84.03	0.37	0.22	0.11	0.4	0.24	1370	852	478	424
ENSMUSG00000106078	MSTRG.45228	lncRNA	0.31	4.84	0.42	0.2	0.08	0.33	0.63	3969	3828	3656	3234
MSTRG.3169	MSTRG.20882	lncRNA	0.38	2.73	0.19	-0.02	0.33	0.42	NA	1407	1116	409	391
MSTRG.72220	MSTRG.29971	lncRNA	0.31	1.63	0.34	0.13	0.19	0.09	NA	2413	989	494	426
MSTRG.21807	MSTRG.40952	lncRNA	1.03	15.16	0.09	-0.11	0.13	0.09	0.03	1373	3932	267	223
MSTRG.76470	MSTRG.76144	lncRNA	0.49	4.13	0.07	-0.14	0.16	0.68	0.07	1800	2361	1427	1240
ENSMUSG00000113527	MSTRG.68735	lncRNA	2.2	19.79	0.11	-0.08	0.25	0.21	NA	550	2977	495	433
MSTRG.17720	MSTRG.68424	lncRNA	0.25	2.26	0.1	-0.12	0.09	0.25	NA	4107	6662	3120	2550
ENSMUSG00000100666	MSTRG.42703	lncRNA	1.38	14.57	0.47	0.27	0.11	0	0.12	7644	1265	195	157
MSTRG.19792	MSTRG.32350	lncRNA	1	8.65	0.11	-0.09	0.18	0.47	NA	1694	3471	1522	1353
MSTRG.32126	MSTRG.10311	lncRNA	0.41	1.84	0.15	-0.07	0.1	0.33	NA	1419	2906	694	581
ENSMUSG00000086555	MSTRG.49353	lncRNA	0.78	3.41	0.29	0.08	0.07	0.32	0.17	4268	2203	1216	1077
MSTRG.19490	ENSRNOG00000053097	lncRNA	0.17	1.65	0.24	0.02	0.17	0.1	NA	602	529	291	216
ENSMUSG00000097330	MSTRG.35734	lncRNA	0.67	6.39	0.42	0.22	0.15	0.06	0.65	6918	15983	5704	4713
MSTRG.58694	MSTRG.19236	lncRNA	1.06	10.03	0.09	-0.12	0.12	0.01	0.23	1446	555	548	515
ENSMUSG00000116096	ENSRNOG00000055545	lncRNA	6.16	48.34	0.01	-0.15	0.3	0.15	0.29	2122	2243	1480	1309
MSTRG.3560	MSTRG.21291	lncRNA	1.8	15.57	0.01	-0.19	0.04	0.35	0.02	361	1374	128	102
ENSMUSG00000097689	MSTRG.70276	lncRNA	0.66	8.51	0.12	-0.08	0.12	0.07	0.04	2250	997	592	477
ENSMUSG00000052154	MSTRG.24311	lncRNA	0.59	2.58	0.17	-0.04	0.08	0.12	NA	2356	2486	2061	1879
MSTRG.3645	MSTRG.21419	lncRNA	5.5	66.07	0.1	-0.06	0.03	0.13	0.04	3507	1952	83	76
MSTRG.26864	ENSRNOG00000056933	lncRNA	0.64	4.07	0.21	0	0.14	0.13	0.12	6051	1169	522	419
MSTRG.21412	MSTRG.40517	lncRNA	0.76	8.19	0.05	-0.16	0.13	0.25	NA	2632	2704	2567	2292
MSTRG.32543	MSTRG.46655	lncRNA	0.36	3.25	0.19	-0.03	0	0.15	NA	697	2073	679	573
ENSMUSG00000110009	MSTRG.5886	lncRNA	1.59	16.1	0.02	-0.17	0.25	0.22	0.38	1503	662	308	260
MSTRG.44335	MSTRG.53364	lncRNA	0.41	1.49	0.19	-0.03	0.16	0.32	NA	1461	924	791	695
ENSMUSG00000101651	MSTRG.56381	lncRNA	1.07	14.31	0.79	0.59	0.2	0.18	0.1	373	5967	373	346
MSTRG.44898	MSTRG.54063	lncRNA	0.31	2.39	0.67	0.46	0.11	0	0.14	1037	7122	126	110
MSTRG.24722	MSTRG.28293	lncRNA	1.02	10.06	0.08	-0.12	0.1	0.05	0.08	693	960	100	94
ENSMUSG00000101314	MSTRG.59500	lncRNA	1.08	10.55	0.09	-0.11	0.15	0.16	0.23	999	984	748	653
MSTRG.6609	MSTRG.47696	lncRNA	0.32	1.57	0.06	-0.15	0.13	0	NA	10316	9381	8995	7733
ENSMUSG00000078143	MSTRG.38761	lncRNA	0.78	6.94	0.27	0.06	0.11	0.27	0.44	2994	1446	928	842
ENSMUSG00000116674	MSTRG.15477	lncRNA	1.15	11.46	0.11	-0.09	0.09	0.24	0.09	1846	625	129	103
MSTRG.42194	MSTRG.51116	lncRNA	0.62	8.06	0.1	-0.11	0.06	0	NA	775	1167	320	299
ENSMUSG00000111246	MSTRG.74927	lncRNA	0.39	3.88	0.24	0.03	0.25	0.5	NA	2972	2981	2823	2581
ENSMUSG00000087625	MSTRG.42148	lncRNA	0.48	6.8	0.08	-0.14	0.14	0.85	0.1	2084	2168	134	131
MSTRG.41557	MSTRG.50413	lncRNA	1.28	7.79	0.14	-0.06	0.13	0.1	0.15	1972	943	708	585
ENSMUSG00000075010	MSTRG.8058	lncRNA	52.64	481.64	0.39	0.3	0.05	0.16	0.05	1180	1061	746	611
ENSMUSG00000087332	MSTRG.61939	lncRNA	0.82	13.05	0.1	-0.11	0.22	0.02	0.46	354	911	78	72
ENSMUSG00000086725	MSTRG.26104	lncRNA	6.33	26.67	0.13	-0.03	0.09	0.16	0.62	2569	5434	1114	984
ENSMUSG00000110381	MSTRG.30255	lncRNA	1.77	26.08	0.02	-0.17	0.02	0	0.04	1483	1015	177	150
MSTRG.4721	MSTRG.22499	lncRNA	0.81	3.11	0.18	-0.03	0.1	0	NA	1166	674	582	519
MSTRG.70691	MSTRG.31560	lncRNA	2.71	17.35	0.22	0.04	0.15	0.16	0.23	674	4016	634	547
MSTRG.17886	MSTRG.68577	lncRNA	0.22	1.87	0.07	-0.15	0.08	0.74	NA	3727	1090	1011	880
MSTRG.55659	MSTRG.25150	lncRNA	0.46	5.26	0.08	-0.14	0.09	0.12	NA	3538	925	914	782
MSTRG.29059	MSTRG.9755	lncRNA	2.55	25.24	0.1	-0.08	0.03	0.01	0.04	1932	7983	613	537
MSTRG.27759	MSTRG.73041	lncRNA	0.21	1.81	0.04	-0.18	0.11	0.2	0.49	396	545	342	321
MSTRG.73605	MSTRG.38497	lncRNA	0.38	4.88	0.1	-0.12	0.07	0	NA	1153	2107	1050	961
ENSMUSG00000113210	ENSRNOG00000054787	lncRNA	2.1	25.23	0.02	-0.17	0.3	0.42	0.04	1176	890	455	392
MSTRG.59868	MSTRG.17963	lncRNA	0.88	12.95	0.34	0.13	0.08	0.1	0.12	1705	776	114	86
ENSMUSG00000087336	MSTRG.19410	lncRNA	2.87	13.22	0.13	-0.05	0.11	0.69	0.25	3065	2784	355	308
MSTRG.51982	MSTRG.62166	lncRNA	1.54	22.02	0.08	-0.12	0.39	0.71	0.5	801	494	479	443
ENSMUSG00000085763	MSTRG.60989	lncRNA	0.83	6.99	0.12	-0.08	0.07	0.2	0.05	626	1155	255	199
ENSMUSG00000116445	MSTRG.72575	lncRNA	0.92	13.09	0.05	-0.15	0.04	0.35	NA	1184	1846	635	536
MSTRG.27586	MSTRG.72899	lncRNA	4.08	24.73	0.32	0.14	0.08	0.28	0	8904	525	409	359
MSTRG.21408	MSTRG.40512	lncRNA	0.14	1.16	0.03	-0.19	0.13	0.02	0.22	556	597	215	177
MSTRG.65417	MSTRG.2625	lncRNA	1.38	12.44	0.1	-0.1	0.5	0.02	0.5	689	590	382	367
ENSMUSG00000109333	MSTRG.15340	lncRNA	3.62	33.96	0.69	0.51	0.23	0.03	0.17	2390	6488	401	349
MSTRG.34677	MSTRG.64973	lncRNA	2.4	17.95	0.52	0.34	0.15	0.98	0.04	2299	3113	1086	976
ENSMUSG00000097115	MSTRG.1903	lncRNA	1.69	22.9	0.04	-0.15	0.02	0.03	0.03	1555	1539	355	292
MSTRG.16498	ENSRNOG00000054542	lncRNA	2	27.62	0.07	-0.12	0.33	0.12	NA	810	2235	304	297
ENSMUSG00000085914	MSTRG.53585	lncRNA	0.58	5.72	0.05	-0.16	0.05	0.49	0.09	2203	3441	742	652
ENSMUSG00000107994	MSTRG.57887	lncRNA	0.88	4.21	0.07	-0.13	0.29	0.31	NA	1813	1679	1531	1386
MSTRG.41923	MSTRG.50817	lncRNA	0.22	2.24	0.06	-0.16	0.11	0.06	0.03	1079	1698	549	482
ENSMUSG00000086828	MSTRG.7361	lncRNA	0.62	4.45	0.15	-0.06	0.04	0.09	0.11	757	1355	200	160
MSTRG.33156	ENSRNOG00000059825	lncRNA	1.12	4.08	0.15	-0.05	0.06	0	NA	3340	638	432	354
MSTRG.35864	MSTRG.35826	lncRNA	0.23	1.89	0.07	-0.15	0.09	0.52	0.36	4981	1056	922	759
MSTRG.27822	MSTRG.73119	lncRNA	2.01	24.13	0.02	-0.17	0.17	0.31	0.06	3056	3218	2691	2317
MSTRG.60037	MSTRG.55103	lncRNA	0.39	4.24	0.07	-0.14	0.14	0.04	0.01	3293	4201	1638	1372
ENSMUSG00000104348	MSTRG.23016	lncRNA	0.28	1.3	0.22	0	0.07	0.36	NA	2573	6930	1663	1365
MSTRG.78432	MSTRG.78130	lncRNA	1.9	8.56	0.23	0.04	0.21	0.04	NA	1986	852	356	328
ENSMUSG00000092196	MSTRG.42179	lncRNA	1.97	17.94	0.01	-0.18	0.14	0.02	0.16	2117	2166	348	250
ENSMUSG00000112028	MSTRG.47311	lncRNA	0.74	4.91	0.35	0.15	0.21	0.82	0.38	3033	2179	1292	1136
MSTRG.28800	MSTRG.10140	lncRNA	1.34	20.32	0.24	0.04	0.05	0.06	NA	803	2873	440	381
ENSMUSG00000090050	MSTRG.67988	lncRNA	0.28	3.36	0.2	-0.02	0.22	0.05	0.21	2528	4364	2407	2196
ENSMUSG00000085360	MSTRG.14039	lncRNA	0.77	5.46	0.16	-0.04	0.01	0.01	0.02	1390	3122	1334	1237
MSTRG.50781	MSTRG.60906	lncRNA	0.64	7.78	0.03	-0.18	0.11	0.84	NA	6194	1523	814	718
MSTRG.78504	MSTRG.78234	lncRNA	0.47	4.13	0.11	-0.1	0.03	0.1	0.08	591	410	256	213
ENSMUSG00000108236	MSTRG.56266	lncRNA	0.37	2.68	0.61	0.39	0.06	0.15	0.03	1102	1073	735	641
MSTRG.13364	ENSRNOG00000051089	lncRNA	0.71	9.34	0.07	-0.14	0.02	0.04	0.12	737	1066	618	472
MSTRG.45716	MSTRG.41977	lncRNA	1.39	20.97	0.07	-0.13	0.07	0.09	0.04	554	1948	120	109
MSTRG.60263	MSTRG.55359	lncRNA	0.29	3.26	0.31	0.09	0.08	0.07	0.51	582	540	447	380
ENSMUSG00000111494	ENSRNOG00000056096	lncRNA	1.23	20.53	0.28	0.08	0.05	0	0.49	1157	8183	480	438
ENSMUSG00000085633	MSTRG.51811	lncRNA	0.91	8.26	0.06	-0.14	0.06	0	0	696	658	275	234
ENSMUSG00000111763	MSTRG.74362	lncRNA	0.37	3.25	0.47	0.25	0.13	0.21	0.12	2377	2188	532	465
MSTRG.47030	MSTRG.43363	lncRNA	0.57	6.86	0.02	-0.19	0.45	0	NA	912	520	494	453
ENSMUSG00000097315	MSTRG.21170	lncRNA	0.67	5.86	0.02	-0.19	0.03	0.01	0.02	1594	2195	1269	1095
MSTRG.7607	MSTRG.69332	lncRNA	3.53	57.64	0.16	-0.01	0.03	0	0.13	577	3477	163	136
ENSMUSG00000086224	MSTRG.41755	lncRNA	0.4	4.5	0.45	0.24	0.23	0.73	0.26	1272	2500	273	212
MSTRG.22782	MSTRG.29480	lncRNA	0.52	3.96	0.06	-0.15	0.06	0.24	0.12	2228	1197	466	386
MSTRG.45745	MSTRG.41995	lncRNA	0.3	1.82	0.18	-0.03	0.15	0.48	NA	5938	3837	2993	2516
MSTRG.21145	MSTRG.40205	lncRNA	0.33	4.98	0.68	0.46	0.02	0.18	0.35	1064	592	265	224
ENSMUSG00000086646	ENSRNOG00000052941	lncRNA	0.66	6.61	0.08	-0.13	0.17	0.66	0.3	1079	1209	291	239
MSTRG.44741	ENSRNOG00000052268	lncRNA	2.76	41.55	0	-0.18	0.15	0.05	0.02	979	3404	515	435
MSTRG.32575	MSTRG.46739	lncRNA	0.79	6.39	0.15	-0.05	0.3	0.19	0.24	817	2393	124	100
MSTRG.23973	MSTRG.27473	lncRNA	0.63	1.32	0.09	-0.12	0.13	0.39	NA	1544	2642	865	782
ENSMUSG00000100600	MSTRG.3437	lncRNA	0.8	3.68	0.09	-0.11	0.09	0.37	0.14	5379	2707	440	380
MSTRG.51505	MSTRG.61685	lncRNA	0.22	2.51	0.07	-0.15	0.13	0.19	0.14	2620	4676	1232	1096
MSTRG.70775	MSTRG.31493	lncRNA	0.24	2.19	0.05	-0.17	0.11	0.04	NA	875	3239	700	584
MSTRG.74547	MSTRG.39659	lncRNA	4.05	42.02	0.12	-0.05	0.14	0.12	0.16	638	7246	558	490
MSTRG.71607	MSTRG.30641	lncRNA	0.4	3.35	0.04	-0.18	0.1	0.23	0.03	1032	1611	896	803
MSTRG.77758	MSTRG.77443	lncRNA	0.36	1.57	0.23	0.01	0.12	0.52	NA	6666	3645	3389	2919
MSTRG.1128	MSTRG.80371	lncRNA	0.44	5.37	0.05	-0.17	0.16	0.08	NA	8170	7933	7467	6677
ENSMUSG00000112967	MSTRG.66273	lncRNA	1.57	13.51	0.11	-0.09	0.21	0	0.19	4586	327	135	122
ENSMUSG00000102936	MSTRG.43046	lncRNA	1.05	13.26	0.35	0.14	0.09	0.1	0.03	1077	628	473	397
MSTRG.16741	MSTRG.67446	lncRNA	0.35	3.64	0.01	-0.2	0.14	0.24	0.24	1130	1814	154	137
MSTRG.43158	MSTRG.52116	lncRNA	0.36	3.9	0.62	0.41	0.08	0.05	0	279	471	103	85
MSTRG.45396	MSTRG.41680	lncRNA	0.65	5.76	0.17	-0.04	0.3	0	NA	3065	2451	1925	1666
ENSMUSG00000111022	ENSRNOG00000052055	lncRNA	2.47	33.52	0.03	-0.16	0.16	0.28	0.12	1960	1230	187	159
MSTRG.74013	MSTRG.39033	lncRNA	1.15	2.27	0.08	-0.12	0.07	0.11	NA	2330	1988	1776	1543
ENSMUSG00000085498	MSTRG.52032	lncRNA	0.83	7.68	0.21	0.01	0.09	0.22	0.1	8732	1078	963	835
ENSMUSG00000113722	MSTRG.68125	lncRNA	3.59	10.99	0.2	0.03	0.1	0.17	0.2	564	748	454	381
ENSMUSG00000102112	MSTRG.29029	lncRNA	7.37	56.34	0.17	0.01	0.12	0.03	0.07	1788	1852	1692	1490
ENSMUSG00000100954	MSTRG.21427	lncRNA	3.77	42.52	0.04	-0.14	0.11	0.06	0.26	5853	1810	1793	1640
MSTRG.68915	MSTRG.5808	lncRNA	0.67	2	0.23	0.02	0.15	0.54	NA	4274	4720	4045	3598
ENSMUSG00000087579	MSTRG.8761	lncRNA	5.79	114.29	0.04	-0.12	0.19	0.39	0.16	4287	2116	332	295
ENSMUSG00000085549	MSTRG.62211	lncRNA	8.81	94.99	0.04	-0.11	0.28	0.11	0.17	1356	715	668	598
ENSMUSG00000097519	MSTRG.80499	lncRNA	3.49	44.7	0.09	-0.08	0.12	0.27	0.14	11513	1009	410	357
MSTRG.60636	MSTRG.55710	lncRNA	0.19	1.01	0.39	0.17	0.03	0	0.03	1240	1064	272	240
MSTRG.32618	MSTRG.46878	lncRNA	10.01	97.23	0.08	-0.06	0.14	0.27	0.02	1407	9844	738	636
MSTRG.48544	MSTRG.44851	lncRNA	0.85	7.26	0.11	-0.09	0.12	0.72	0.19	832	4985	644	559
MSTRG.27951	MSTRG.73254	lncRNA	0.56	6.82	0.08	-0.13	0.07	0.08	0	1915	5114	289	254
ENSMUSG00000086593	MSTRG.21907	lncRNA	3.91	40.16	0.3	0.13	0.08	0.03	0.11	1400	2560	1036	900
ENSMUSG00000086273	MSTRG.43299	lncRNA	2.92	23.65	0.05	-0.13	0.11	0.15	0.12	5293	6649	1240	1076
MSTRG.61136	MSTRG.56143	lncRNA	0.29	3.16	0.11	-0.11	0.17	0.34	NA	1188	1151	1131	1054
ENSMUSG00000114903	MSTRG.31967	lncRNA	0.93	10.8	0.07	-0.13	0.03	0.05	0.05	1894	1251	491	418
MSTRG.69177	MSTRG.6174	lncRNA	1.83	23.37	0.12	-0.07	0.07	0.08	NA	963	1093	262	220
ENSMUSG00000087128	MSTRG.61828	lncRNA	1.47	6.42	0.21	0.02	0.04	0.14	0.12	1068	1465	831	675
MSTRG.54280	MSTRG.64431	lncRNA	0.97	12.14	0.08	-0.13	0.09	0.07	0.23	362	4462	215	177
MSTRG.58798	ENSRNOG00000060352	lncRNA	0.3	4.29	0.81	0.6	0.19	0.07	NA	3023	3822	1056	908
MSTRG.77522	MSTRG.77212	lncRNA	1.37	19.01	0.04	-0.16	0.08	0.44	NA	977	2647	542	455
ENSMUSG00000097716	MSTRG.56134	lncRNA	0.35	3.19	0.16	-0.06	0.06	0.09	0	794	2599	603	528
MSTRG.11798	MSTRG.12167	lncRNA	0.43	1.26	0.2	-0.02	0.16	0.07	NA	949	1343	913	819
ENSMUSG00000097430	MSTRG.35631	lncRNA	0.68	6.56	0.51	0.3	0.2	0.56	0.51	5051	1733	345	295
MSTRG.73861	MSTRG.38916	lncRNA	1.9	21.38	0.03	-0.16	0.13	0.39	0.75	2948	2007	1417	1213
MSTRG.20866	ENSRNOG00000056707	lncRNA	1.03	8.72	0.1	-0.1	0.16	0.2	0.14	1572	1083	81	80
MSTRG.70756	MSTRG.31526	lncRNA	0.53	4.79	0.04	-0.17	0.14	0.06	0.37	2345	2242	892	754
ENSMUSG00000087692	MSTRG.13694	lncRNA	1.03	3.3	0.12	-0.08	0.16	0.34	0.51	3537	4104	3457	3040
ENSMUSG00000086584	MSTRG.25633	lncRNA	1.62	24.84	0.66	0.47	0.07	0.1	0.06	2757	9790	273	230
MSTRG.12726	MSTRG.13063	lncRNA	0.74	9.7	0.08	-0.13	0.05	0.28	0.02	634	3194	417	328
ENSMUSG00000073867	MSTRG.5804	lncRNA	0.69	1.81	0.22	0.01	0.04	0.48	NA	3339	6683	2340	1889
ENSMUSG00000100430	MSTRG.37132	lncRNA	1.15	16.33	0.46	0.26	0.15	0.44	0	2609	2351	311	283
ENSMUSG00000097834	MSTRG.57613	lncRNA	1.34	14.64	0.09	-0.11	0.12	0.3	0.15	3873	1192	227	205
MSTRG.60312	MSTRG.55375	lncRNA	2.02	28.5	0.08	-0.11	0.04	0.05	0.04	2417	835	100	89
MSTRG.54248	MSTRG.64343	lncRNA	1.74	15.89	0.08	-0.11	0.08	0.82	0.05	1412	4929	1171	992
ENSMUSG00000108616	MSTRG.4743	lncRNA	2.03	23.98	0.27	0.08	0.1	0.07	0.37	8558	5772	5101	4331
ENSMUSG00000085282	MSTRG.70579	lncRNA	1.37	6.68	0.11	-0.08	0.15	1	0.14	3999	2288	1629	1437
ENSMUSG00000087479	MSTRG.28901	lncRNA	7.08	82.46	0.06	-0.09	0.1	0.02	0.09	8129	1783	866	724
MSTRG.37415	MSTRG.7784	lncRNA	0.4	1.98	0.28	0.07	0.03	0.07	NA	970	5051	615	527
MSTRG.2986	MSTRG.20704	lncRNA	2.62	27.28	0	-0.18	0.15	0.18	0.29	3146	436	399	336
MSTRG.10048	MSTRG.25994	lncRNA	1.1	12.49	0.01	-0.19	0.03	0.44	0.1	3994	5037	1525	1243
MSTRG.59990	ENSRNOG00000052257	lncRNA	7.08	112.29	0.07	-0.08	0.28	0.05	0.01	920	738	372	288
ENSMUSG00000115304	MSTRG.28064	lncRNA	4.24	46.6	0.05	-0.12	0.09	0.08	0.04	4733	462	194	162
ENSMUSG00000102722	MSTRG.21063	lncRNA	5.35	23.98	0.28	0.12	0.09	0.2	NA	982	2586	199	165
MSTRG.76901	MSTRG.76604	lncRNA	0.17	1.44	0.04	-0.18	0.18	0.55	NA	6395	2436	1876	1617
ENSMUSG00000107371	MSTRG.19686	lncRNA	0.63	7.64	0.07	-0.14	0.13	0.07	0.41	2464	1433	1422	1233
MSTRG.10163	MSTRG.26120	lncRNA	0.43	2.09	0.23	0.02	0.07	0.34	NA	529	543	390	357
ENSMUSG00000104365	MSTRG.80026	lncRNA	1.26	18.31	0.04	-0.16	0.08	0.05	0.2	4141	1604	1544	1239
MSTRG.13425	MSTRG.13788	lncRNA	0.5	2.79	0.13	-0.08	0.13	0.26	NA	3489	2877	2769	2514
ENSMUSG00000103785	MSTRG.77916	lncRNA	0.93	9.64	0.11	-0.1	0.11	0.74	0.04	2490	2680	1112	979
ENSMUSG00000054457	MSTRG.53242	lncRNA	1.15	11.65	0.12	-0.08	0.1	0.99	0.19	4520	2481	2190	1922
ENSMUSG00000048603	MSTRG.40299	lncRNA	1.92	17.64	0.14	-0.05	0.21	0.09	0.16	2644	1489	895	809
ENSMUSG00000101848	ENSRNOG00000051933	lncRNA	0.32	4.66	0.82	0.6	0.08	0.25	0	1464	1155	140	131
ENSMUSG00000087484	MSTRG.18198	lncRNA	3.19	11.84	0.17	-0.01	0.12	0.39	0.11	3144	3777	306	257
MSTRG.27276	MSTRG.72621	lncRNA	0.37	3.43	0.35	0.13	0.18	0.31	NA	995	1377	654	566
MSTRG.38120	MSTRG.8490	lncRNA	0.15	1.27	0.1	-0.12	0.09	0.26	NA	1692	876	770	658
MSTRG.13102	MSTRG.13492	lncRNA	0.32	2.05	0.25	0.03	0.09	0.86	NA	1746	1648	1577	1454
ENSMUSG00000109064	MSTRG.31708	lncRNA	0.17	1.58	0.07	-0.15	0.06	0.02	0.08	1094	2558	125	99
ENSMUSG00000103935	MSTRG.53716	lncRNA	6.2	76.15	0.04	-0.12	0.45	0.02	NA	1173	1189	1105	1016
ENSMUSG00000100558	ENSRNOG00000059128	lncRNA	2.93	43.3	0.04	-0.14	0.18	0.01	0.16	3624	1663	283	258
MSTRG.55883	MSTRG.24921	lncRNA	0.15	1.43	0.65	0.43	0.3	0.01	0.41	564	252	179	174
ENSMUSG00000099958	MSTRG.72231	lncRNA	1.67	23.46	0.03	-0.16	0.13	0.26	0.09	2414	1618	1575	1372
MSTRG.53008	MSTRG.63143	lncRNA	0.53	5.59	0.14	-0.07	0.22	0.91	NA	1831	2161	1379	1221
MSTRG.52901	MSTRG.63037	lncRNA	0.24	1.68	0.23	0.01	0.2	0	0	921	2300	885	725
ENSMUSG00000091994	MSTRG.69461	lncRNA	1.3	9.46	0.12	-0.08	0.1	0.07	0.2	6402	4933	3867	3332
ENSMUSG00000073236	MSTRG.52824	lncRNA	9.36	65.96	0.26	0.11	0.11	0.38	0.21	4564	1015	560	485
ENSMUSG00000104960	MSTRG.45122	lncRNA	45.64	181.11	0.15	0.05	0.11	0.1	0.73	853	1416	291	225
ENSMUSG00000097890	MSTRG.48161	lncRNA	0.98	11.87	0.09	-0.12	0.06	0.22	0.02	2400	1311	1155	990
ENSMUSG00000109868	MSTRG.38710	lncRNA	0.38	3.52	0.3	0.08	0.23	0.85	0.91	2797	1784	918	846
MSTRG.10768	MSTRG.11233	lncRNA	0.75	2.91	0.26	0.05	0.08	0.17	0.02	705	3728	594	512
ENSMUSG00000108621	MSTRG.3392	lncRNA	6.73	17.33	0.09	-0.07	0.14	0.12	0.25	16547	4619	4438	3892
ENSMUSG00000116004	MSTRG.73074	lncRNA	0.48	4.55	0.36	0.15	0.15	0.16	0.19	511	1813	340	302
ENSMUSG00000085427	MSTRG.50248	lncRNA	0.33	2.67	0.19	-0.02	0.34	0.16	0.19	2594	698	185	163
MSTRG.5695	MSTRG.450	lncRNA	1.09	15.16	0.02	-0.18	0.08	0.08	0.14	1057	3586	661	533
MSTRG.9705	MSTRG.25472	lncRNA	0.56	4.45	0.23	0.02	0.21	0.15	NA	1118	2257	1030	938
MSTRG.67546	MSTRG.4525	lncRNA	0.65	7.62	0.31	0.1	0.24	0.25	0.17	1527	3364	509	413
MSTRG.38620	MSTRG.9052	lncRNA	0.71	4.65	0.05	-0.16	0.09	0	NA	2241	2102	2007	1772
MSTRG.38386	MSTRG.8819	lncRNA	0.74	11.41	0.28	0.07	0.1	0.95	0.2	1731	4052	346	304
MSTRG.37170	MSTRG.7538	lncRNA	1.92	19.16	0.1	-0.09	0.1	0	0.1	1061	1681	1009	893
ENSMUSG00000052403	MSTRG.48686	lncRNA	1.61	22.47	0.61	0.41	0.07	0.12	0.15	1924	3407	780	689
MSTRG.15941	MSTRG.66583	lncRNA	2.76	7.39	0.07	-0.12	0.25	0.32	NA	2793	896	859	809
ENSMUSG00000089663	MSTRG.17204	lncRNA	0.4	2.16	0.39	0.18	0.12	0.2	0.67	2594	1701	107	100
ENSMUSG00000108387	MSTRG.4724	lncRNA	3.16	34.78	0.13	-0.05	0.13	0.16	0.11	1329	2012	1309	1126
MSTRG.19898	MSTRG.32198	lncRNA	0.41	4.8	0.1	-0.11	0.06	0.52	0.1	2039	990	704	614
MSTRG.42647	MSTRG.51610	lncRNA	0.13	1.37	0.15	-0.07	0.15	0.21	NA	1151	685	614	511
ENSMUSG00000084757	MSTRG.62857	lncRNA	2.62	36.22	0.06	-0.13	0.19	0.65	0.22	1692	1002	292	247
MSTRG.50191	MSTRG.60313	lncRNA	0.63	4.09	0.12	-0.09	0.16	0.45	0.03	3708	2219	2117	1913
ENSMUSG00000056579	ENSRNOG00000051135	lncRNA	41.41	80.52	0.06	-0.04	0.4	0.8	0.91	9734	9227	8341	7781
MSTRG.45527	MSTRG.41810	lncRNA	0.44	2.74	0.29	0.08	0.44	0.23	0.5	6048	655	636	558
MSTRG.5809	MSTRG.571	lncRNA	0.3	2.64	0.63	0.41	0.2	0.16	0.15	575	1027	335	284
MSTRG.66910	ENSRNOG00000051394	lncRNA	1.83	25.97	0.11	-0.08	0.04	0.08	0.08	8243	3218	3036	2364
ENSMUSG00000097203	MSTRG.39386	lncRNA	2.83	41.51	0.78	0.6	0.11	0.22	0.1	4770	467	464	389
ENSMUSG00000097885	MSTRG.42495	lncRNA	0.64	6.38	0.34	0.13	0.17	0.61	0.17	3822	1834	1534	1077
MSTRG.47121	MSTRG.43484	lncRNA	0.38	1.68	0.54	0.32	0.2	0	NA	569	1227	459	417
MSTRG.4075	MSTRG.21849	lncRNA	2.06	19.18	0.35	0.16	0.21	0.04	NA	1100	2897	824	729
ENSMUSG00000086722	MSTRG.59120	lncRNA	0.65	11.47	0.33	0.12	0.07	0.14	0.03	632	2549	165	133
MSTRG.44656	MSTRG.53686	lncRNA	0.4	3.72	0.09	-0.12	0.22	0.26	NA	514	3865	504	441
MSTRG.38256	ENSRNOG00000055653	lncRNA	9.1	34.26	0.49	0.34	0.03	0.09	0	251	7619	125	103
MSTRG.64747	MSTRG.2015	lncRNA	0.25	2.38	0.01	-0.2	0.05	0.1	0.02	273	380	184	166
MSTRG.8509	MSTRG.70553	lncRNA	3.45	45.82	0.7	0.53	0.21	0.42	0.36	3224	1375	1287	1127
ENSMUSG00000092536	MSTRG.7255	lncRNA	0.55	3.57	0.23	0.01	0.06	0.06	0.11	2656	349	307	271
MSTRG.24064	MSTRG.27585	lncRNA	0.83	11.22	0.74	0.53	0.11	0.37	0.01	711	2841	93	77
ENSMUSG00000109714	ENSRNOG00000057634	lncRNA	0.62	4.51	0.18	-0.03	0.16	0.36	0.07	4491	1047	239	195
MSTRG.53444	MSTRG.63621	lncRNA	0.25	2.2	0.23	0.01	0.17	0.39	NA	1068	1123	1009	901
MSTRG.16703	MSTRG.67380	lncRNA	0.91	12.58	0.07	-0.13	0.16	0.25	NA	1841	3916	162	147
ENSMUSG00000113662	MSTRG.68370	lncRNA	0.76	2.13	0.07	-0.14	0.14	0.02	0	4572	1360	1298	1142
ENSMUSG00000097277	MSTRG.4882	lncRNA	10.9	35.58	0.09	-0.05	0.07	0.43	0.24	1993	624	544	483
ENSMUSG00000113654	MSTRG.33789	lncRNA	1.38	16.96	0.59	0.39	0.21	0.4	0.34	1450	1651	168	158
ENSMUSG00000097881	MSTRG.20644	lncRNA	0.42	3.38	0.12	-0.1	0.23	0.48	0.32	4829	1201	1168	997
ENSMUSG00000109381	ENSRNOG00000055810	lncRNA	3.21	47.01	0.03	-0.15	0.04	0.02	NA	2332	6471	2175	1861
MSTRG.61331	MSTRG.56350	lncRNA	1.33	19.51	0.06	-0.14	0.22	0.03	NA	3158	240	128	108
MSTRG.26108	MSTRG.71400	lncRNA	2.85	25.8	0.08	-0.1	0.24	0.33	NA	2213	1777	1232	1103
MSTRG.74324	MSTRG.39328	lncRNA	1.18	6.96	0.2	0	0.1	0	0.24	1032	2616	373	284
MSTRG.62769	ENSRNOG00000059365	lncRNA	1.56	13.53	0.08	-0.12	0.05	0.25	0.12	13972	1403	497	448
ENSMUSG00000067103	MSTRG.79152	lncRNA	4.44	54.51	0.02	-0.15	0.08	0	0.1	8080	5342	3914	3247
MSTRG.58467	MSTRG.19465	lncRNA	0.31	4.98	0.8	0.58	0.05	0	0.03	1562	2038	353	296
ENSMUSG00000117172	ENSRNOG00000056941	lncRNA	0.58	2.68	0.32	0.11	0.14	0.2	1	749	2891	575	481
ENSMUSG00000116040	MSTRG.73123	lncRNA	0.45	5.69	0.09	-0.13	0.06	0	0.01	2050	4170	315	286
ENSMUSG00000085182	MSTRG.50068	lncRNA	0.45	3.95	0.06	-0.16	0.21	0.22	0.49	2384	923	907	838
MSTRG.11896	MSTRG.12257	lncRNA	1.98	16.49	0.04	-0.15	0.48	0.61	0.49	1641	1980	1542	1468
ENSMUSG00000054514	MSTRG.64604	lncRNA	7.38	77.05	0.32	0.16	0.12	0.26	0.04	1647	2178	958	821
MSTRG.39170	ENSRNOG00000052475	lncRNA	0.84	5.92	0.05	-0.15	0.12	0.05	0.13	1516	1377	461	412
ENSMUSG00000075389	MSTRG.14981	lncRNA	9.06	36.06	0.13	-0.03	0.2	0.3	0.34	4453	2210	2008	1840
ENSMUSG00000034587	MSTRG.25295	lncRNA	3.5	13.09	0.44	0.26	0.18	0.03	0.16	2738	687	232	192
ENSMUSG00000112762	ENSRNOG00000060894	lncRNA	0.71	9.58	0.84	0.63	0.07	0.12	0.02	2112	247	95	79
ENSMUSG00000104845	ENSRNOG00000060644	lncRNA	0.97	9.62	0.27	0.06	0.08	0.29	0.43	1785	3190	122	106
ENSMUSG00000044694	MSTRG.75707	lncRNA	0.5	2.38	0.12	-0.09	0.15	0.37	0.42	6470	3079	2785	2456
MSTRG.13989	MSTRG.14408	lncRNA	0.63	6.84	0.62	0.41	0.25	0.55	0.5	1407	3976	1330	1195
ENSMUSG00000085743	MSTRG.25746	lncRNA	0.33	2.04	0.19	-0.03	0.17	0.85	0.31	2749	2040	1594	1350
MSTRG.36749	MSTRG.36962	lncRNA	0.49	3.11	0.29	0.07	0.03	0.2	NA	738	550	328	294
MSTRG.76640	MSTRG.76343	lncRNA	0.44	3.37	0.17	-0.05	0.17	0.39	0.02	1096	3053	151	139
MSTRG.9212	MSTRG.71238	lncRNA	1.17	13.55	0.13	-0.07	0	0.08	NA	608	5841	423	298
ENSMUSG00000115996	MSTRG.50072	lncRNA	1.2	10.7	0.03	-0.17	0.11	0.32	0.32	256	760	64	58
ENSMUSG00000097573	MSTRG.80593	lncRNA	1.36	5.42	0.16	-0.03	0.07	0.12	NA	2309	1821	1755	1518
MSTRG.4488	MSTRG.82371	lncRNA	2.12	29.59	0.18	-0.01	0.09	0	NA	1841	1748	1613	1465
ENSMUSG00000097786	MSTRG.42057	lncRNA	3.39	30.48	0.26	0.09	0.08	0.13	NA	995	1086	745	649
ENSMUSG00000087038	MSTRG.78070	lncRNA	1.05	12.52	0.1	-0.11	0.09	0.09	0.09	7396	1657	1232	1149
ENSMUSG00000103009	MSTRG.52025	lncRNA	3.22	5.84	0.1	-0.08	0.16	0.03	NA	1943	2428	1891	1739
MSTRG.58145	MSTRG.19800	lncRNA	1.24	17.5	0.03	-0.17	0.08	0.03	0.16	1573	3506	1426	1214
MSTRG.52081	MSTRG.62252	lncRNA	0.39	2.8	0.09	-0.13	0.07	0.04	NA	525	1455	509	448
ENSMUSG00000112375	MSTRG.70034	lncRNA	1.06	3.82	0.17	-0.03	0.11	0.31	0.18	1239	1284	314	269
MSTRG.42742	MSTRG.51694	lncRNA	0.47	1.66	0.14	-0.07	0.16	0.08	NA	614	561	557	512
ENSMUSG00000087405	MSTRG.52137	lncRNA	1.67	23.48	0.06	-0.13	0.16	0.18	0.35	3050	3314	524	470
MSTRG.12981	ENSRNOG00000055324	lncRNA	1.35	29.52	0.29	0.09	0.07	0.3	0.15	779	12327	451	379
MSTRG.47172	MSTRG.43513	lncRNA	0.62	6.44	0.3	0.09	0.41	0.1	0.06	786	2843	774	712
MSTRG.44768	MSTRG.53891	lncRNA	0.19	1.88	0.07	-0.15	0.08	0.13	NA	522	725	416	351
ENSMUSG00000045464	MSTRG.51011	lncRNA	1.49	4.02	0.27	0.08	0.22	0.28	0.34	2040	667	636	570
MSTRG.10687	MSTRG.11137	lncRNA	0.53	5.87	0.1	-0.11	0.12	0.38	NA	3266	4074	2131	1840
MSTRG.45900	MSTRG.42183	lncRNA	0.46	3.82	0.03	-0.18	0.17	0.18	0.21	7840	529	340	301
MSTRG.29827	MSTRG.16851	lncRNA	0.8	2.8	0.14	-0.06	0.28	0.66	0.5	802	1353	752	699
MSTRG.20858	MSTRG.39864	lncRNA	0.39	4.32	0.19	-0.02	0.21	0.12	0.04	903	2420	832	713
MSTRG.20477	MSTRG.1070	lncRNA	0.71	9.21	0.02	-0.18	0.26	0.1	0.06	578	774	376	352
MSTRG.44133	MSTRG.53146	lncRNA	0.2	1.58	0.1	-0.12	0.16	0	NA	1826	2162	1771	1584
ENSMUSG00000114708	MSTRG.33111	lncRNA	0.16	1.75	0.4	0.18	0.08	0.3	0.5	579	370	259	237
MSTRG.34697	MSTRG.65010	lncRNA	0.16	1.83	0.3	0.07	0.12	0.02	0.02	238	1365	190	165
ENSMUSG00000085804	MSTRG.63234	lncRNA	0.36	3.02	0.11	-0.11	0.08	0.33	0.08	1606	535	62	53
MSTRG.46996	MSTRG.43335	lncRNA	1.12	10.77	0.07	-0.13	0.11	0.46	0.27	4633	2592	743	688
MSTRG.74840	MSTRG.74369	lncRNA	0.68	8.4	0.03	-0.18	0.08	0.11	0.01	1260	2489	90	75
ENSMUSG00000107497	MSTRG.57919	lncRNA	0.8	8.24	0.48	0.28	0.18	0.23	0.17	2334	550	102	88
ENSMUSG00000106584	MSTRG.42163	lncRNA	0.39	4.19	0.27	0.05	0.19	0.01	NA	948	561	548	475
MSTRG.17433	MSTRG.68108	lncRNA	1.24	3.7	0.12	-0.08	0.17	0.79	NA	769	1836	724	619
ENSMUSG00000097020	MSTRG.14655	lncRNA	1.21	17.06	0.2	0	0.09	0.01	0.16	2974	1586	1196	1040
MSTRG.49320	MSTRG.45696	lncRNA	0.28	2.1	0.14	-0.08	0.13	0.08	NA	1119	1596	1063	901
ENSMUSG00000087400	MSTRG.578	lncRNA	1.07	6.62	0.2	0	0.17	0.13	0.22	3349	6344	372	332
ENSMUSG00000104011	MSTRG.21926	lncRNA	1.55	8.42	0.24	0.04	0.06	0.06	0.05	2519	9557	775	617
ENSMUSG00000085470	ENSRNOG00000061434	lncRNA	2.93	29.67	0.02	-0.16	0.31	0.21	0.02	724	2169	556	510
ENSMUSG00000086500	MSTRG.31599	lncRNA	0.85	7.31	0.04	-0.16	0.03	0.01	0.13	328	1109	317	247
MSTRG.12805	MSTRG.13187	lncRNA	0.35	4.28	0.11	-0.1	0.03	0.07	0.02	1839	544	155	127
MSTRG.76871	MSTRG.76565	lncRNA	1.46	19.3	0.09	-0.11	0.12	0.37	NA	1848	5838	1765	1573
MSTRG.68341	MSTRG.5316	lncRNA	2.4	14.84	0.1	-0.09	0.22	0.87	0.5	2244	2462	1865	1700
ENSMUSG00000074776	MSTRG.70432	lncRNA	0.99	9.02	0.41	0.21	0.06	0.14	0.1	5160	1430	102	95
MSTRG.6988	MSTRG.47454	lncRNA	1.86	17.69	0.03	-0.16	0.23	0.06	0.17	1669	4367	290	247
ENSMUSG00000044081	MSTRG.1082	lncRNA	1	5.74	0.23	0.02	0.12	0.14	0.13	6574	2986	739	565
ENSMUSG00000108383	MSTRG.4556	lncRNA	3.87	40.64	0.01	-0.17	0.02	0.06	0.01	5309	5720	4755	4070
MSTRG.46086	MSTRG.42353	lncRNA	0.68	7.83	0.07	-0.13	0.26	0	0.55	803	3249	754	654
MSTRG.31548	MSTRG.1304	lncRNA	0.99	11.33	0.33	0.13	0.05	0.04	NA	810	683	442	374
MSTRG.3348	MSTRG.21099	lncRNA	0.37	1.92	0.23	0.01	0.02	0.54	NA	749	3210	721	647
ENSMUSG00000087305	MSTRG.55187	lncRNA	4.6	57.48	0.54	0.37	0.15	0.48	0.17	5056	579	224	181
ENSMUSG00000086632	MSTRG.24137	lncRNA	2.13	26.49	0.01	-0.17	0.05	0.1	0.13	2976	2095	726	643
MSTRG.42806	MSTRG.51771	lncRNA	1.42	19.34	0.02	-0.18	0.14	0.34	0.69	5090	2660	2595	2388
MSTRG.10939	MSTRG.11333	lncRNA	0.66	6.98	0.03	-0.18	0.08	0.1	0.05	1984	1379	202	178
MSTRG.10620	MSTRG.11067	lncRNA	1.8	24.25	0.13	-0.06	0.17	0.33	0.28	942	1556	289	246
MSTRG.25202	MSTRG.28772	lncRNA	19.64	306.24	0.03	-0.1	0.04	0.11	0.2	679	3562	142	116
ENSMUSG00000097603	MSTRG.56622	lncRNA	0.67	3.32	0.48	0.27	0.09	0.4	0.09	4536	446	217	180
ENSMUSG00000098720	MSTRG.37043	lncRNA	0.45	3.16	0.34	0.12	0.24	0.57	0.49	1431	6295	481	449
MSTRG.29399	MSTRG.17396	lncRNA	0.83	11.18	0.08	-0.12	0.23	0.11	NA	850	2074	831	746
ENSMUSG00000086978	MSTRG.62845	lncRNA	1.58	23.39	0.12	-0.07	0.2	0.11	0.15	2603	1034	506	421
MSTRG.42272	MSTRG.51204	lncRNA	4.3	26.68	0.31	0.14	0.24	0.36	NA	1538	1668	611	581
MSTRG.41542	MSTRG.50402	lncRNA	0.24	1.79	0.31	0.09	0.11	0.21	NA	3593	648	401	347
ENSMUSG00000108452	MSTRG.6276	lncRNA	1.94	18.03	0.08	-0.11	0.27	0	NA	993	1248	958	871
ENSMUSG00000085810	MSTRG.45774	lncRNA	1.28	15.84	0.07	-0.13	0.23	0.06	0.25	3613	1157	152	128
MSTRG.18871	MSTRG.33392	lncRNA	1.25	14.58	0.07	-0.12	0.11	0	NA	2216	2811	1433	1289
MSTRG.525	MSTRG.79753	lncRNA	0.45	6.73	0.6	0.39	0.33	0.41	0.24	640	1011	104	93
ENSMUSG00000045928	MSTRG.6389	lncRNA	6.42	52.09	0.01	-0.15	0.26	0.15	0.27	6526	21926	5388	4680
MSTRG.34896	MSTRG.33818	lncRNA	1.72	24.83	0.05	-0.15	0.02	0.04	NA	948	2712	664	573
ENSMUSG00000112412	MSTRG.66507	lncRNA	0.93	9.18	0.13	-0.07	0.26	0.18	0.31	2397	2257	225	194
MSTRG.6434	MSTRG.48521	lncRNA	0.33	2.13	0.25	0.03	0.09	0.33	0.07	5295	1327	1236	1130
MSTRG.56173	MSTRG.24711	lncRNA	0.4	2.96	0.17	-0.05	0.11	0	NA	3402	2210	1784	1499
ENSMUSG00000097171	MSTRG.59499	lncRNA	1.4	24.97	0.12	-0.08	0.21	0	0.31	3200	959	241	212
MSTRG.3733	MSTRG.21481	lncRNA	0.37	3.72	0.03	-0.19	0.21	0.34	0	1681	2493	1441	1275
ENSMUSG00000079671	MSTRG.59589	lncRNA	0.42	2.26	0.47	0.25	0.12	0.1	0.31	4910	585	564	477
MSTRG.36777	MSTRG.37011	lncRNA	0.95	9.65	0.44	0.24	0.33	0.14	NA	848	1680	757	700
MSTRG.27281	MSTRG.72623	lncRNA	2.21	15.07	0.3	0.11	0.06	0.37	0.5	602	2221	166	150
MSTRG.7006	MSTRG.47429	lncRNA	0.34	3.43	0.53	0.32	0.08	0.09	0.12	512	1783	276	236
MSTRG.19505	MSTRG.32646	lncRNA	0.55	5.36	0.06	-0.15	0.15	0.34	NA	2282	1288	1228	1083
MSTRG.19204	MSTRG.33088	lncRNA	0.39	2.43	0.17	-0.05	0.33	0	NA	624	1025	606	540
MSTRG.14563	MSTRG.15038	lncRNA	1.41	14.09	0.39	0.19	0.12	0	NA	1141	1959	1100	979
ENSMUSG00000096995	MSTRG.68453	lncRNA	3.25	22.44	0.14	-0.04	0.03	0.66	0	2086	4452	2049	1765
ENSMUSG00000097574	MSTRG.76826	lncRNA	1.9	10	0.33	0.14	0.16	0.19	0.2	1546	883	258	221
ENSMUSG00000096935	MSTRG.43518	lncRNA	2.96	13.1	0.2	0.02	0.11	0.24	0.21	1497	1472	392	342
ENSMUSG00000102263	MSTRG.42447	lncRNA	0.83	9.62	0.02	-0.19	0.06	0	0.01	1164	2192	226	182
MSTRG.55632	MSTRG.25189	lncRNA	1.62	13.91	0.06	-0.14	0.13	0	0.05	5406	1858	1723	1504
ENSMUSG00000053263	MSTRG.25286	lncRNA	2.16	13.06	0.13	-0.06	0.36	0.69	0.41	4324	2800	1268	1161
ENSMUSG00000100341	MSTRG.77157	lncRNA	0.2	4.33	0.25	0.03	0.32	0.99	0.34	688	1330	388	358
ENSMUSG00000089887	MSTRG.29149	lncRNA	8	122.24	0.04	-0.11	0.2	0.96	0.24	6608	1343	805	728
ENSMUSG00000085558	ENSRNOG00000053937	lncRNA	1.19	3.46	0.21	0.01	0.17	0.07	0.25	6238	932	597	475
MSTRG.21417	MSTRG.40499	lncRNA	1.22	14.33	0.05	-0.15	0.18	0.16	0.09	2708	3742	192	173
MSTRG.36697	ENSRNOG00000052987	lncRNA	0.8	7.65	0.04	-0.16	0.2	0.24	0.13	5133	4708	2751	2390
ENSMUSG00000102096	ENSRNOG00000051741	lncRNA	23.03	224.96	0.01	-0.11	0.32	0.02	0.5	339	900	336	312
MSTRG.58702	MSTRG.19217	lncRNA	1.91	27.01	0.04	-0.16	0.02	0	0	1158	4903	1132	958
ENSMUSG00000115174	ENSRNOG00000061700	lncRNA	0.45	5.6	0.03	-0.18	0.05	0.07	0	2318	1055	275	233
ENSMUSG00000086212	MSTRG.55652	lncRNA	2.74	22.87	0.39	0.21	0.19	0.44	0.24	4119	1907	1296	1093
MSTRG.849	MSTRG.80020	lncRNA	1.09	15.38	0.11	-0.09	0.06	0.07	0.01	2550	1442	1044	900
MSTRG.36848	ENSRNOG00000057271	lncRNA	0.57	6.34	0.12	-0.09	0.1	0.02	NA	1390	1485	779	653
MSTRG.75450	MSTRG.75068	lncRNA	0.75	11.83	0.07	-0.14	0.19	0.59	0.28	1820	820	286	255
MSTRG.50687	MSTRG.60792	lncRNA	1.56	15.03	0.48	0.29	0.03	0.01	0.27	445	2907	130	119
MSTRG.25275	MSTRG.28881	lncRNA	0.5	3.39	0.16	-0.06	0.04	0.04	NA	2142	2390	396	348
ENSMUSG00000073144	MSTRG.55864	lncRNA	1.45	16.42	0.14	-0.06	0.02	0	0.51	880	2531	538	485
ENSMUSG00000104659	MSTRG.45875	lncRNA	2.92	27.33	0.06	-0.12	0.11	0.21	0.05	1848	1547	1104	954
MSTRG.5101	MSTRG.22891	lncRNA	0.25	2.03	0.08	-0.13	0.12	0.03	NA	1083	789	612	493
MSTRG.76770	ENSRNOG00000054131	lncRNA	1.88	22.24	0.09	-0.1	0.16	0.3	0.31	8861	4304	2110	1770
ENSMUSG00000116029	MSTRG.10097	lncRNA	0.62	6.53	0.16	-0.05	0.37	0.1	0.83	744	371	311	294
ENSMUSG00000085438	MSTRG.51623	lncRNA	49.38	156.75	0.11	0.02	0.3	0.08	0.47	8466	7813	7379	6607
ENSMUSG00000097730	MSTRG.57289	lncRNA	0.83	7.95	0.66	0.45	0.13	0.47	0.52	4727	817	652	558
MSTRG.21411	MSTRG.40515	lncRNA	0.22	2.54	0.78	0.57	0.02	0.04	0.02	333	1242	325	269
MSTRG.57088	MSTRG.23755	lncRNA	0.63	4.83	0.22	0.01	0.06	0.02	NA	1085	1596	857	732
MSTRG.8734	MSTRG.70792	lncRNA	0.29	3.4	0.12	-0.1	0.36	0.12	NA	594	694	506	450
MSTRG.45837	MSTRG.42128	lncRNA	0.47	4.49	0.09	-0.13	0.17	0	0.01	924	3058	857	742
ENSMUSG00000097458	MSTRG.51886	lncRNA	0.56	2.57	0.22	0	0.06	0.23	0.16	2145	1230	350	325
MSTRG.39165	MSTRG.9674	lncRNA	0.17	2.79	0.8	0.58	0.44	0.5	NA	587	2583	578	526
MSTRG.23255	MSTRG.26702	lncRNA	0.31	3.47	0.03	-0.18	0.12	0.3	NA	4818	4759	4255	3695
ENSMUSG00000078494	ENSRNOG00000055715	lncRNA	2.86	23.42	0.01	-0.17	0.1	0.03	0.62	8473	5073	4031	3508
MSTRG.77253	MSTRG.76954	lncRNA	1.5	17.46	0.35	0.15	0.03	0.09	0.12	1704	8078	1648	1424
MSTRG.29112	MSTRG.9806	lncRNA	3.06	46.33	0.05	-0.13	0.04	0.13	NA	1152	1075	1024	878
MSTRG.25338	MSTRG.28964	lncRNA	0.73	6.03	0.22	0.01	0.18	0.67	NA	1278	1321	1258	1125
MSTRG.41401	MSTRG.50238	lncRNA	0.41	5.27	0.06	-0.15	0.1	0	0.19	1229	897	818	633
ENSMUSG00000108229	MSTRG.58904	lncRNA	0.66	9.28	0.13	-0.08	0.04	0.08	NA	670	922	635	546
MSTRG.33060	MSTRG.46359	lncRNA	0.89	6.15	0.38	0.18	0.05	0.12	NA	860	3197	581	478
MSTRG.2723	MSTRG.20433	lncRNA	0.33	1.28	0.15	-0.07	0.04	0.25	NA	939	1011	500	393
ENSMUSG00000046840	MSTRG.53303	lncRNA	3.99	20.9	0.16	-0.01	0.15	0.45	0.1	3054	6893	679	553
MSTRG.23772	MSTRG.27252	lncRNA	0.47	4.41	0.1	-0.11	0.39	0.59	NA	1263	925	859	766
ENSMUSG00000108417	MSTRG.6441	lncRNA	3.47	46.59	0.63	0.45	0.1	0.1	0.15	2583	5081	490	426
MSTRG.70140	MSTRG.7207	lncRNA	0.31	3.55	0.08	-0.14	0.05	0.01	0.06	1577	1726	819	723
ENSMUSG00000097141	MSTRG.37111	lncRNA	3.99	12.5	0.14	-0.03	0.21	0	NA	1893	1399	556	467
ENSMUSG00000100005	ENSRNOG00000054097	lncRNA	2.63	12.05	0.1	-0.08	0.33	1	0.18	10086	22069	2384	2170
ENSMUSG00000099632	MSTRG.53290	lncRNA	2.25	5.93	0.12	-0.07	0.04	0.41	NA	567	1970	540	475
ENSMUSG00000112957	MSTRG.998	lncRNA	2.27	34.08	0.1	-0.08	0.02	0.03	0.16	907	1210	845	697
MSTRG.68922	MSTRG.5818	lncRNA	0.3	2.45	0.06	-0.16	0.17	0.09	NA	1880	1905	1746	1560
MSTRG.36908	MSTRG.37145	lncRNA	0.65	7.96	0.91	0.7	0.02	0.06	0.03	2347	544	359	304
ENSMUSG00000110197	MSTRG.3801	lncRNA	2.54	28.84	0.02	-0.16	0.18	0.48	0	969	973	900	836
MSTRG.25606	MSTRG.41137	lncRNA	0.79	9.42	0.62	0.41	0.1	0.08	0.06	1707	1278	112	98
ENSMUSG00000085436	MSTRG.53414	lncRNA	1.84	8.05	0.07	-0.12	0.11	0.99	0.03	1273	2005	395	359
MSTRG.15624	MSTRG.66210	lncRNA	1.71	12.84	0.11	-0.08	0.24	0.61	0.18	881	7291	335	299
MSTRG.34771	MSTRG.65108	lncRNA	0.53	5.62	0.06	-0.15	0.12	0.19	0.07	1292	591	584	506
MSTRG.53258	MSTRG.63415	lncRNA	0.86	2.68	0.12	-0.08	0.49	0.92	NA	3637	3719	3563	3399
MSTRG.12808	MSTRG.13190	lncRNA	0.24	1.61	0.08	-0.13	0.17	0.13	NA	864	238	158	132
ENSMUSG00000116771	MSTRG.1740	lncRNA	0.47	4.91	0.07	-0.14	0.32	0.22	0.07	1594	533	461	344
MSTRG.61934	MSTRG.56761	lncRNA	0.76	4.24	0.17	-0.04	0.32	0.06	0.01	1697	476	231	215
ENSMUSG00000108477	MSTRG.2158	lncRNA	1	2.91	0.13	-0.07	0.09	0	NA	1295	2495	1282	1163
ENSMUSG00000097021	MSTRG.76740	lncRNA	4.21	62.27	0.05	-0.12	0.11	0.41	0.13	7907	3008	2708	2335
ENSMUSG00000090534	MSTRG.28850	lncRNA	0.22	1.84	0.13	-0.09	0.18	0.08	0.33	3067	1709	1600	1453
MSTRG.8935	MSTRG.70953	lncRNA	0.36	3	0.16	-0.05	0.11	0.04	0.02	2854	1735	1343	1135
ENSMUSG00000110929	ENSRNOG00000057020	lncRNA	1.89	25.73	0.08	-0.11	0.05	0.03	0.04	1159	812	161	144
MSTRG.36435	ENSRNOG00000059170	lncRNA	1.99	22.25	0.12	-0.07	0.07	0.04	0.06	5009	3484	2226	1772
ENSMUSG00000114633	MSTRG.32271	lncRNA	1.27	12.88	0.07	-0.13	0.17	0.21	0.14	2168	5988	1853	1621
MSTRG.38519	MSTRG.8943	lncRNA	5.7	75.86	0.37	0.2	0.12	0.2	0	1817	1449	971	840
MSTRG.58284	MSTRG.19659	lncRNA	0.26	2.49	0.04	-0.18	0.05	0.02	0	2372	1939	1324	1090
ENSMUSG00000078648	MSTRG.73449	lncRNA	0.74	5.64	0.14	-0.07	0.04	0.03	0.1	737	3271	707	602
MSTRG.58848	MSTRG.19029	lncRNA	0.33	3.24	0.5	0.28	0.04	0.1	0.48	352	3356	172	146
ENSMUSG00000087163	MSTRG.62850	lncRNA	0.77	3.96	0.27	0.07	0	0.52	0	521	771	447	324
MSTRG.12863	MSTRG.13221	lncRNA	0.4	2.43	0.14	-0.07	0.07	0.54	NA	3806	1609	1339	1169
ENSMUSG00000114892	ENSRNOG00000057138	lncRNA	0.75	5.99	0.14	-0.07	0.13	0.69	0.17	3319	743	737	657
MSTRG.64392	MSTRG.59259	lncRNA	0.32	4.4	0.19	-0.03	0.09	0.16	0	317	1546	247	229
MSTRG.48135	MSTRG.44434	lncRNA	4.69	69.98	0.08	-0.09	0.19	0.24	NA	1609	720	717	669
ENSMUSG00000106947	MSTRG.24390	lncRNA	2.14	28.2	0.23	0.04	0.19	1	0.09	1151	2333	1126	1040
ENSMUSG00000108591	MSTRG.56742	lncRNA	2.67	10.31	0.07	-0.12	0.19	0.3	0.05	2186	3344	1887	1652
ENSMUSG00000113621	ENSRNOG00000057498	lncRNA	0.79	4.39	0.44	0.23	0.09	0.38	0	5146	1682	863	784
MSTRG.39709	MSTRG.34548	lncRNA	0.37	2.57	0.22	0	0.12	0.19	0.26	1916	4932	1827	1600
ENSMUSG00000085085	MSTRG.63084	lncRNA	3.6	38.37	0.05	-0.12	0.11	0.54	0.32	1220	1453	1011	822
ENSMUSG00000099639	MSTRG.991	lncRNA	6.17	88.29	0.04	-0.12	0.07	0.01	0.06	8305	1393	908	753
ENSMUSG00000100164	MSTRG.57180	lncRNA	3.58	11.26	0.21	0.03	0.21	1	NA	1042	1139	325	294
ENSMUSG00000072688	MSTRG.19777	lncRNA	0.56	5.6	0.3	0.09	0.06	0.14	NA	748	907	679	611
ENSMUSG00000022639	MSTRG.16318	lncRNA	2.65	9.79	0.09	-0.09	0.07	0.01	0.24	8456	2068	1909	1622
MSTRG.7853	MSTRG.70019	lncRNA	0.91	12.31	0.07	-0.14	0.06	0.01	NA	4083	2608	2223	1934
ENSMUSG00000097827	MSTRG.73803	lncRNA	0.56	1.88	0.23	0.02	0.12	0.16	0.02	2886	1166	507	425
MSTRG.33514	MSTRG.79343	lncRNA	0.66	2.66	0.23	0.03	0.29	0.46	NA	4837	1212	1107	985
ENSMUSG00000085936	ENSRNOG00000057433	lncRNA	2.84	23.78	0.34	0.16	0.18	0.68	0.24	8316	9620	6210	5369
ENSMUSG00000100282	MSTRG.75995	lncRNA	6.1	81.02	0.02	-0.14	0.34	0.1	0.39	395	4759	395	353
ENSMUSG00000104586	MSTRG.42704	lncRNA	0.81	5.68	0.64	0.43	0.15	0.24	0.19	4492	1115	180	153
MSTRG.51996	MSTRG.62143	lncRNA	0.22	1.28	0.13	-0.09	0.06	0	0.13	3586	1640	203	183
ENSMUSG00000097908	ENSRNOG00000052918	lncRNA	4.89	22.88	0.07	-0.09	0.11	0.35	0.29	4958	10563	3998	3331
MSTRG.77212	MSTRG.76910	lncRNA	1.11	12.22	0.26	0.06	0.05	0.03	NA	2339	2884	1677	1481
MSTRG.75604	MSTRG.75227	lncRNA	0.85	3.6	0.22	0.01	0.12	0.29	NA	703	1263	670	575
ENSMUSG00000097898	MSTRG.26590	lncRNA	5.21	79.32	0.05	-0.12	0.1	0.22	0.13	1554	1209	472	367
ENSMUSG00000107961	MSTRG.57174	lncRNA	0.88	9.17	0.13	-0.08	0.03	0.25	0.05	1389	631	204	178
ENSMUSG00000085749	MSTRG.62553	lncRNA	0.62	4.04	0.3	0.09	0.52	0.07	0.25	891	898	584	535
ENSMUSG00000086760	ENSRNOG00000057534	lncRNA	2.88	31.09	0.09	-0.1	0.18	0.03	0.02	1395	928	382	337
MSTRG.76114	MSTRG.75765	lncRNA	2.64	40.14	0.1	-0.09	0.24	0.09	0.11	775	5718	135	124
ENSMUSG00000051832	ENSRNOG00000051046	lncRNA	2.09	23.62	0.53	0.34	0.12	0.21	0.09	2816	4620	275	219
ENSMUSG00000101438	ENSRNOG00000061991	lncRNA	4.75	47.37	0.29	0.12	0.1	0.11	0.14	1206	2383	1010	911
ENSMUSG00000086703	MSTRG.12714	lncRNA	2.15	24.39	0.05	-0.14	0.02	0.24	0.03	1275	766	233	193
MSTRG.21224	MSTRG.40177	lncRNA	0.94	9.18	0.26	0.05	0.05	0.06	0.05	1391	2659	804	525
MSTRG.58696	MSTRG.19231	lncRNA	0.26	2.39	0.06	-0.16	0.1	0.03	NA	2819	3233	2679	2273
ENSMUSG00000108760	MSTRG.6589	lncRNA	0.82	5.11	0.48	0.28	0.12	0.46	0.12	3427	4312	263	204
ENSMUSG00000021101	MSTRG.68113	lncRNA	2.68	29.06	0.04	-0.14	0.06	0.54	0	4012	1255	1230	1095
ENSMUSG00000089827	MSTRG.39828	lncRNA	2.89	27.46	0.01	-0.17	0.51	0.86	0.5	1044	2560	1027	940
MSTRG.71853	MSTRG.30365	lncRNA	0.35	1.9	0.2	-0.02	0.14	0.02	NA	3016	631	596	505
ENSMUSG00000097040	ENSRNOG00000052002	lncRNA	1.68	7.48	0.14	-0.06	0.17	0.59	0.14	2093	2643	1478	1150
MSTRG.59731	ENSRNOG00000055687	lncRNA	1.57	4.61	0.16	-0.03	0.1	0	NA	3553	11151	2698	2327
ENSMUSG00000085347	MSTRG.47850	lncRNA	1.17	5.88	0.44	0.24	0.12	0.38	0.29	3427	2062	1561	1218
MSTRG.33155	ENSRNOG00000057666	lncRNA	3.29	8.64	0.27	0.09	0.08	0.35	0.03	3096	9026	542	469
MSTRG.52397	MSTRG.62582	lncRNA	0.26	2.53	0.15	-0.07	0.15	0	NA	846	831	824	755
MSTRG.33371	ENSRNOG00000054111	lncRNA	0.91	11.49	0.1	-0.1	0.12	0	0.48	327	1771	286	241
MSTRG.43548	MSTRG.52579	lncRNA	2.32	28.96	0.08	-0.11	0.03	0.03	0.07	964	1834	495	424
MSTRG.78000	MSTRG.77705	lncRNA	2.75	40.53	0.04	-0.15	0.1	0.09	0.06	3102	483	427	359
MSTRG.13967	MSTRG.14384	lncRNA	0.53	3.99	0.72	0.51	0.02	0.03	0.01	4775	6093	92	77
MSTRG.38052	MSTRG.8377	lncRNA	0.31	1.91	0.17	-0.05	0.24	0.37	0	457	922	260	233
MSTRG.46751	MSTRG.43064	lncRNA	1.47	11.13	0.01	-0.18	0.16	0	NA	2711	2266	2180	1870
MSTRG.38906	MSTRG.9330	lncRNA	1.04	8.88	0.11	-0.09	0.04	0.06	0.03	860	971	105	82
MSTRG.78532	MSTRG.78302	lncRNA	0.99	15.06	0.16	-0.04	0.08	0.06	0.02	995	762	279	233
MSTRG.74557	MSTRG.39662	lncRNA	6.46	82.59	0.78	0.62	0.19	0.81	0.2	6618	1831	237	212
MSTRG.36412	MSTRG.36542	lncRNA	0.9	10	0.04	-0.16	0.1	0.09	0.02	1515	2042	619	559
ENSMUSG00000101517	MSTRG.70376	lncRNA	5.61	63.31	0.21	0.05	0.09	0.15	0.2	5970	1506	1032	890
MSTRG.10646	MSTRG.11089	lncRNA	0.51	3.21	0.33	0.12	0.09	0.19	0.03	4261	5279	2325	2051
ENSMUSG00000097287	MSTRG.18267	lncRNA	7.63	32.9	0.08	-0.08	0.18	0.32	0.42	5129	2199	1895	1683
ENSMUSG00000105350	MSTRG.43733	lncRNA	0.28	2.21	0.13	-0.08	0.61	0.32	NA	1683	1528	676	631
ENSMUSG00000086607	MSTRG.36254	lncRNA	3	38.37	0.04	-0.14	0.08	0.58	0.07	4161	3651	170	140
MSTRG.40116	MSTRG.48770	lncRNA	0.42	3.88	0.08	-0.13	0.22	0.04	0.44	615	1311	571	489
MSTRG.39799	MSTRG.34650	lncRNA	0.47	3.55	0.33	0.12	0.1	0	NA	4936	1943	1918	1656
MSTRG.10052	MSTRG.25986	lncRNA	0.74	5.27	0.23	0.02	0.16	0.85	NA	2365	621	308	281
ENSMUSG00000097334	MSTRG.75985	lncRNA	2.41	17.42	0.06	-0.12	0.23	0.66	0.68	684	1523	684	641
MSTRG.59981	ENSRNOG00000059771	lncRNA	0.77	7.21	0.02	-0.19	0.07	0.01	0.05	611	1001	219	181
MSTRG.26619	MSTRG.71956	lncRNA	2.23	23.76	0.11	-0.08	0.08	0.05	NA	18149	19477	8693	7521
ENSMUSG00000090207	MSTRG.77747	lncRNA	3.54	36.13	0.08	-0.1	0.15	0.2	0.95	2360	2657	2234	2035
MSTRG.53254	MSTRG.63412	lncRNA	0.52	6.24	0.01	-0.2	0.29	0.2	0.05	1369	555	145	125
MSTRG.16735	MSTRG.67433	lncRNA	1.16	23.1	0.22	0.02	0.07	0.59	NA	1554	949	467	409
MSTRG.59748	MSTRG.18067	lncRNA	0.96	9.97	0.14	-0.06	0.04	0.24	0.11	1680	3855	1109	947
MSTRG.70704	MSTRG.31558	lncRNA	0.47	4.16	0.29	0.07	0.16	0.09	NA	1734	2956	1473	1226
ENSMUSG00000097892	MSTRG.22393	lncRNA	0.36	2.22	0.43	0.22	0.31	0	0.41	2687	2064	757	692
MSTRG.75352	MSTRG.74909	lncRNA	1.33	14.51	0.76	0.56	0.08	0.07	0	799	11554	421	338
MSTRG.72510	MSTRG.38359	lncRNA	1.43	21.4	0.02	-0.17	0.12	0.09	0.31	323	2703	300	253
MSTRG.7177	MSTRG.47180	lncRNA	0.21	1.91	0.56	0.34	0.02	0.12	NA	2576	912	884	749
MSTRG.67791	MSTRG.4802	lncRNA	2.08	6.41	0.34	0.15	0.21	0.2	0.06	830	4274	405	346
ENSMUSG00000097318	MSTRG.16752	lncRNA	5.54	60.97	0.14	-0.03	0.2	0.77	0.02	1743	1759	798	714
MSTRG.49891	MSTRG.60013	lncRNA	0.39	4.59	0.78	0.56	0.06	0	1	1987	736	404	366
ENSMUSG00000110045	MSTRG.38208	lncRNA	0.62	10.59	0.03	-0.18	0.06	0.03	0.07	2704	797	280	228
MSTRG.50711	MSTRG.60812	lncRNA	0.54	5.04	0.21	0	0.16	0.05	NA	2986	5888	1613	1363
ENSMUSG00000102215	MSTRG.41616	lncRNA	1.34	15.1	0.14	-0.06	0.4	0	0.55	877	928	621	575
MSTRG.53624	MSTRG.63811	lncRNA	2.06	23.14	0.61	0.42	0.05	0	NA	3873	598	444	376
MSTRG.44484	MSTRG.53505	lncRNA	0.68	4.4	0.25	0.04	0.08	0.23	0	366	1078	100	81
MSTRG.18457	MSTRG.33749	lncRNA	0.33	2.98	0.22	0	0.01	0.03	NA	558	1198	516	419
ENSMUSG00000086424	MSTRG.73105	lncRNA	1.51	21.15	0.03	-0.16	0.03	0.02	0.25	891	907	337	285
MSTRG.31123	MSTRG.15715	lncRNA	4.1	19.77	0.4	0.23	0.15	0.23	0.12	863	3558	263	219
MSTRG.60464	MSTRG.55537	lncRNA	0.65	7.1	0.03	-0.18	0.15	0.42	0.06	5016	768	425	376
MSTRG.38724	MSTRG.9149	lncRNA	0.21	1.73	0.05	-0.17	0.16	0.01	NA	3499	3992	2716	2391
MSTRG.5602	ENSRNOG00000058088	lncRNA	3.31	48.18	0.01	-0.17	0.1	0.14	NA	1384	1043	264	221
ENSMUSG00000097204	MSTRG.44050	lncRNA	1.29	6.97	0.27	0.07	0.09	0.07	0.25	5615	3806	3609	3152
ENSMUSG00000100075	MSTRG.8532	lncRNA	7.92	106.49	0.67	0.51	0.05	0.03	0.01	2485	1066	1043	959
MSTRG.24507	MSTRG.28036	lncRNA	0.72	7.47	0.14	-0.07	0.11	0.74	0.99	900	543	386	330
MSTRG.34691	MSTRG.64995	lncRNA	0.95	12.2	0.09	-0.11	0.02	0.01	0.68	1821	541	337	289
MSTRG.10715	MSTRG.11165	lncRNA	0.88	9.05	0.01	-0.19	0.13	0.26	NA	631	524	242	202
MSTRG.62636	MSTRG.57450	lncRNA	0.52	9	0.78	0.57	0.06	0.03	NA	1077	6420	457	398
ENSMUSG00000097683	MSTRG.9112	lncRNA	0.46	2.93	0.35	0.13	0.24	0.85	0.5	3055	3143	117	101
ENSMUSG00000085615	MSTRG.29034	lncRNA	0.85	3.85	0.19	-0.02	0.07	0.35	0.11	3792	591	587	531
ENSMUSG00000085407	MSTRG.5767	lncRNA	2.21	31.2	0.1	-0.09	0.19	0.08	0.08	2300	1222	638	556
ENSMUSG00000104548	MSTRG.45923	lncRNA	0.39	1.84	0.09	-0.13	0.05	0.01	NA	3079	2184	648	571
MSTRG.24041	ENSRNOG00000052751	lncRNA	0.36	4.94	0.13	-0.08	0.14	0.25	NA	2121	1794	305	254
MSTRG.45044	MSTRG.54093	lncRNA	0.8	8.23	0.03	-0.18	0.12	0.05	0.3	1995	879	838	719
MSTRG.17655	MSTRG.68334	lncRNA	0.24	4.91	0.07	-0.15	0.24	0.67	NA	2892	2389	2352	2165
MSTRG.8091	MSTRG.70113	lncRNA	2.27	23.37	0.21	0.02	0.1	0	NA	616	1160	341	309
ENSMUSG00000038917	MSTRG.31665	lncRNA	1.01	18.98	0.59	0.39	0.12	0.26	0.14	3541	1076	711	626
MSTRG.21698	MSTRG.40833	lncRNA	0.22	2.37	0.84	0.62	0.07	0.05	0.05	1026	208	173	138
ENSMUSG00000108627	MSTRG.6220	lncRNA	1.97	26.38	0.22	0.02	0.21	0.04	0.29	868	4483	835	741
ENSMUSG00000101356	MSTRG.74030	lncRNA	0.51	3.93	0.24	0.02	0.13	1	0.23	6133	3608	2932	2588
MSTRG.4936	MSTRG.22699	lncRNA	0.43	3.75	0.04	-0.17	0.04	0.01	0	578	951	193	164
ENSMUSG00000115406	MSTRG.41489	lncRNA	0.17	1.4	0.17	-0.05	0.05	0	NA	1944	4326	1688	1423
MSTRG.48494	MSTRG.44806	lncRNA	1.26	3.9	0.12	-0.07	0.06	0	0.01	965	1234	903	768
ENSMUSG00000107702	ENSRNOG00000053476	lncRNA	2.48	22.6	0.11	-0.08	0.17	0.62	0.09	3058	3031	1216	1000
MSTRG.19663	MSTRG.32523	lncRNA	1.13	4.12	0.12	-0.08	0.14	0.65	NA	5844	870	625	569
MSTRG.63280	MSTRG.58087	lncRNA	0.73	6.89	0.08	-0.13	0.26	0	0	2231	1664	1659	1563
ENSMUSG00000098449	MSTRG.24187	lncRNA	0.54	1.37	0.16	-0.05	0.06	0.47	NA	652	1284	641	570
ENSMUSG00000074052	MSTRG.39250	lncRNA	2.06	24.33	0.03	-0.16	0.07	0.07	0.05	8950	6464	1414	1214
MSTRG.908	MSTRG.80093	lncRNA	0.34	5.22	0.35	0.13	0.02	0	NA	544	884	142	111
ENSMUSG00000100280	MSTRG.79886	lncRNA	9.04	128.54	0.27	0.12	0.05	0.01	0.06	2409	1553	771	658
MSTRG.66259	MSTRG.3415	lncRNA	1.7	23.87	0.02	-0.17	0.1	0.02	NA	1675	291	269	230
MSTRG.38317	MSTRG.8735	lncRNA	0.59	4.66	0.37	0.16	0.13	0.17	NA	780	448	45	39
MSTRG.39024	MSTRG.9493	lncRNA	0.28	2.74	0.07	-0.15	0.22	0.04	0.01	511	666	190	173
MSTRG.32428	MSTRG.46681	lncRNA	0.41	1.45	0.17	-0.04	0.04	0.08	NA	675	646	554	467
ENSMUSG00000097121	MSTRG.67949	lncRNA	14.89	169.64	0.41	0.27	0.12	0.17	0.09	3608	2336	2327	2094
ENSMUSG00000110125	MSTRG.7303	lncRNA	0.57	8.52	0.21	-0.01	0.05	0.02	0.05	7619	492	312	264
ENSMUSG00000108170	MSTRG.56326	lncRNA	1.22	13.19	0.09	-0.11	0.07	0.18	NA	612	538	530	470
ENSMUSG00000116551	ENSRNOG00000053052	lncRNA	0.64	7.02	0.11	-0.1	0.17	0.19	0.12	985	2759	105	95
MSTRG.59179	MSTRG.18721	lncRNA	1.93	15.18	0.27	0.08	0.13	0.19	0.2	1193	5742	864	701
MSTRG.23991	MSTRG.27493	lncRNA	5.47	28.99	0.08	-0.08	0.09	0.16	NA	1688	1271	1250	1169
ENSMUSG00000086315	MSTRG.66301	lncRNA	5.01	55.18	0.06	-0.11	0.07	0.16	0.06	7346	3078	947	857
MSTRG.47036	ENSRNOG00000061118	lncRNA	2.63	9.38	0.14	-0.05	0.18	0.12	NA	4732	5839	4355	3808
MSTRG.675	MSTRG.79850	lncRNA	1.36	11.35	0.24	0.04	0.07	0.02	0	1324	983	955	855
MSTRG.57220	MSTRG.23609	lncRNA	0.34	2.9	0.32	0.1	0.16	0.16	0.49	1257	1336	986	803
ENSMUSG00000107839	MSTRG.59030	lncRNA	0.62	7.48	0.04	-0.17	0.1	0.05	0	2347	2593	721	598
ENSMUSG00000087475	ENSRNOG00000061369	lncRNA	1.49	17.05	0.07	-0.12	0.14	0.73	0.14	2896	1485	178	154
ENSMUSG00000086266	MSTRG.7308	lncRNA	0.96	5.76	0.11	-0.1	0.11	0.61	0.15	5372	4241	4033	3670
MSTRG.72281	MSTRG.29898	lncRNA	0.47	5.01	0.07	-0.15	0.16	0.3	NA	2230	770	687	579
ENSMUSG00000086859	MSTRG.14796	lncRNA	12.88	35.38	0.14	0	0.08	0.13	0.18	2795	803	700	592
MSTRG.25175	ENSRNOG00000060194	lncRNA	1.55	11.89	0.14	-0.05	0.11	0.72	0.19	6343	343	341	308
ENSMUSG00000090732	MSTRG.38226	lncRNA	2.54	36.88	0.06	-0.13	0.04	0.02	0	718	4034	600	510
ENSMUSG00000086243	MSTRG.10747	lncRNA	0.79	8.68	0.18	-0.02	0.04	0.63	0.14	11637	7480	6013	5132
MSTRG.7907	MSTRG.69904	lncRNA	0.6	7.93	0.05	-0.16	0.05	0.09	0	990	2483	152	135
MSTRG.57286	MSTRG.23545	lncRNA	0.28	2.91	0.24	0.02	0.2	0.06	0.33	739	1472	287	216
ENSMUSG00000087114	MSTRG.69273	lncRNA	0.39	2.38	0.36	0.15	0.13	0.03	0.07	710	710	515	433
MSTRG.46239	MSTRG.42481	lncRNA	1.24	13.37	0.7	0.5	0.25	0.28	NA	4384	1586	1417	1279
MSTRG.54585	MSTRG.55013	lncRNA	0.54	2.22	0.2	-0.01	0.01	0.59	NA	727	1044	689	617
MSTRG.4852	MSTRG.22613	lncRNA	0.92	6.04	0.59	0.39	0.16	0.18	0.01	2617	1403	120	107
ENSMUSG00000104544	MSTRG.45571	lncRNA	0.33	3.52	0.07	-0.15	0.12	0.05	0.18	737	229	127	108
MSTRG.4916	MSTRG.22682	lncRNA	1.29	14.33	0.36	0.16	0.06	0.08	0.01	2360	1841	60	47
ENSMUSG00000106013	ENSRNOG00000058705	lncRNA	77.41	1016.65	0.01	-0.07	0.05	0.09	0.13	3209	1317	1272	1002
ENSMUSG00000116697	MSTRG.72565	lncRNA	0.29	1.4	0.42	0.2	0.12	0.15	NA	391	335	198	168
ENSMUSG00000107988	ENSRNOG00000054781	lncRNA	7.74	74.39	0.04	-0.11	0.09	0.35	0.11	812	2924	795	702
ENSMUSG00000097316	MSTRG.22973	lncRNA	1.42	4.49	0.21	0.01	0.19	0.72	0.16	3960	4327	2763	2312
MSTRG.27859	ENSRNOG00000053745	lncRNA	0.19	2.01	0.02	-0.2	0.16	0.03	0.03	685	997	547	459
ENSMUSG00000104986	MSTRG.24823	lncRNA	0.65	2.58	0.18	-0.03	0.14	0.17	NA	1007	1233	617	506
ENSMUSG00000097377	MSTRG.50323	lncRNA	0.64	6.19	0.12	-0.09	0.17	0.25	0.17	3455	1629	907	823
MSTRG.50151	MSTRG.60263	lncRNA	0.95	18.95	0.32	0.11	0.16	0.1	0.3	2996	8611	902	779
ENSMUSG00000094002	MSTRG.65999	lncRNA	2.26	21.47	0.12	-0.06	0.09	0.28	0.08	12800	3183	3125	2776
ENSMUSG00000108449	MSTRG.5305	lncRNA	0.24	2.81	0.38	0.16	0.04	0.06	0.16	343	600	91	77
MSTRG.1457	MSTRG.80685	lncRNA	0.36	3.01	0.21	0	0.13	0.07	NA	905	659	652	591
ENSMUSG00000097016	MSTRG.4974	lncRNA	4.92	52.17	0.06	-0.1	0.06	0.06	0.08	6021	668	214	193
ENSMUSG00000085196	MSTRG.7742	lncRNA	0.41	3.73	0.11	-0.11	0.09	0.34	0	2558	1356	434	364
MSTRG.31476	MSTRG.1290	lncRNA	0.77	4.87	0.1	-0.1	0.09	0	NA	4590	2723	1888	1687
ENSMUSG00000100594	MSTRG.21453	lncRNA	1.27	6.12	0.46	0.26	0.11	0.37	0.1	1722	1231	295	259
MSTRG.67932	MSTRG.4918	lncRNA	0.17	1.67	0.09	-0.13	0.09	0.03	0.4	1118	3280	690	576
MSTRG.78299	MSTRG.77943	lncRNA	3.47	37.64	0.02	-0.15	0.27	0.32	0.06	2442	2582	1314	1188
MSTRG.74122	MSTRG.39149	lncRNA	0.5	6.47	0.71	0.49	0.04	0.03	0.01	1917	1401	1069	904
MSTRG.36586	MSTRG.36785	lncRNA	0.57	5.25	0.69	0.48	0.08	0.12	0.04	1299	5307	188	166
ENSMUSG00000097039	ENSRNOG00000062170	lncRNA	8.92	62.36	0.28	0.13	0.05	0.35	0.17	6996	3935	1707	1462
ENSMUSG00000117193	MSTRG.82180	lncRNA	3.24	47.58	0.06	-0.12	0.13	0.03	0.22	1224	1246	320	276
ENSMUSG00000085891	MSTRG.83425	lncRNA	0.76	4.21	0.09	-0.12	0.17	0.27	0.36	3167	1668	677	611
MSTRG.42126	MSTRG.51014	lncRNA	0.37	3.28	0.02	-0.19	0.27	0.01	NA	819	1606	813	740
MSTRG.25052	MSTRG.28729	lncRNA	1.56	8.32	0.11	-0.08	0.08	0.03	NA	1139	1165	822	715
MSTRG.33366	MSTRG.79484	lncRNA	0.2	1.3	0.12	-0.1	0.46	0	NA	656	710	652	590
ENSMUSG00000086326	MSTRG.64133	lncRNA	0.28	2.65	0.17	-0.05	0.05	0.2	0.03	258	3294	206	184
MSTRG.78500	MSTRG.78252	lncRNA	2.42	32.65	0.03	-0.16	0.18	0.03	0.03	448	2034	296	255
ENSMUSG00000114958	MSTRG.32687	lncRNA	1.71	23.65	0.01	-0.18	0.01	0	0	656	1111	248	204
MSTRG.55773	MSTRG.25059	lncRNA	0.28	1.74	0.09	-0.12	0.13	0.37	0.01	2937	2189	2093	1897
MSTRG.38439	MSTRG.8864	lncRNA	0.43	2.28	0.15	-0.06	0.15	0	NA	847	1259	438	401
ENSMUSG00000084844	MSTRG.13411	lncRNA	4.05	33.51	0.2	0.03	0.47	0.52	0.52	4859	2660	1776	1687
ENSMUSG00000105676	MSTRG.45469	lncRNA	1.52	21.07	0.03	-0.17	0.18	0.33	0	1786	3010	1714	1503
ENSMUSG00000116879	MSTRG.46718	lncRNA	1.45	12.15	0.01	-0.19	0.11	0	0.15	13039	7946	6210	5078
MSTRG.57315	MSTRG.23499	lncRNA	0.86	7.32	0.05	-0.16	0.17	0.63	0.09	2085	1641	785	696
MSTRG.47671	MSTRG.43972	lncRNA	0.85	13.71	0.71	0.5	0.02	0	0	1037	2018	875	736
ENSMUSG00000075025	MSTRG.50970	lncRNA	5.91	81.82	0.75	0.59	0.11	0.24	0.1	5877	505	497	422
MSTRG.19874	MSTRG.32258	lncRNA	0.2	1.73	0.11	-0.11	0.06	0.1	0.38	2327	732	481	429
MSTRG.13955	MSTRG.14372	lncRNA	0.68	8.26	0.05	-0.16	0.06	0.02	0.02	2067	1598	1450	1150
MSTRG.67734	MSTRG.4742	lncRNA	0.22	2.04	0.12	-0.1	0.19	0.01	0.22	542	457	128	122
ENSMUSG00000087045	MSTRG.63848	lncRNA	1.93	21.39	0.75	0.56	0.07	0.06	0.09	1005	5246	494	410
ENSMUSG00000097134	MSTRG.47584	lncRNA	0.49	1.82	0.2	-0.01	0.15	0.82	0.18	3313	1659	1145	976
ENSMUSG00000101264	MSTRG.8055	lncRNA	1.77	19.59	0.4	0.2	0.07	0	0.02	459	743	279	234
ENSMUSG00000104784	MSTRG.24860	lncRNA	3.32	14.28	0.16	-0.02	0.14	0.28	0.18	3312	3983	1476	1303
MSTRG.58785	MSTRG.19103	lncRNA	0.34	2.54	0.54	0.32	0.09	0.02	0.17	1299	1270	962	791
MSTRG.36581	ENSRNOG00000057598	lncRNA	0.45	5.35	0.5	0.29	0.03	0.03	0	727	3077	184	142
MSTRG.67828	ENSRNOG00000061889	lncRNA	0.2	2.2	0.57	0.35	0.06	0.59	NA	1186	512	255	220
ENSMUSG00000101505	MSTRG.27625	lncRNA	8.36	125.42	0.34	0.19	0.1	0.62	0.09	2563	2023	377	307
MSTRG.34539	MSTRG.64797	lncRNA	1.93	16.36	0.07	-0.12	0.07	0.05	0.06	1726	3112	283	255
ENSMUSG00000105673	ENSRNOG00000051818	lncRNA	2.69	28.8	0.04	-0.15	0.14	0.04	0.32	769	1415	250	218
ENSMUSG00000087380	MSTRG.55638	lncRNA	10.67	73.15	0.27	0.13	0.13	0.28	0.31	2406	6038	506	454
ENSMUSG00000103529	MSTRG.24166	lncRNA	1.92	23.55	0.28	0.09	0.21	0.36	NA	2427	3227	2364	2081
ENSMUSG00000092274	MSTRG.7674	lncRNA	13.35	83.54	0.14	0	0.09	0.41	0.64	20771	9432	7988	6665
MSTRG.49611	MSTRG.46057	lncRNA	0.66	3.25	0.19	-0.02	0.1	0.2	NA	2916	1336	1271	1122
MSTRG.67934	MSTRG.4921	lncRNA	0.31	2.78	0.04	-0.18	0.03	0.02	0	2174	3179	1083	896
MSTRG.47351	MSTRG.43660	lncRNA	0.64	7.06	0.05	-0.16	0.09	0	NA	1570	1254	1215	1048
MSTRG.76401	MSTRG.76112	lncRNA	0.17	1.54	0.13	-0.09	0.05	0.07	NA	850	536	525	434
ENSMUSG00000096971	MSTRG.41158	lncRNA	3.53	29.53	0.16	-0.02	0.13	0.63	0.14	7755	3088	595	532
MSTRG.44181	MSTRG.53199	lncRNA	0.33	2.77	0.05	-0.16	0.55	0.02	1	833	841	833	812
ENSMUSG00000096957	MSTRG.31627	lncRNA	0.89	5.97	0.2	-0.01	0.09	0.09	0.11	1856	2308	1642	1436
MSTRG.4035	MSTRG.21806	lncRNA	0.26	2.59	0.08	-0.14	0.12	0.01	NA	2489	2182	1015	898
MSTRG.74251	MSTRG.39274	lncRNA	0.37	1.72	0.13	-0.09	0.16	0.04	NA	3186	1409	1070	909
MSTRG.33426	ENSRNOG00000052724	lncRNA	0.28	2.49	0.49	0.27	0.04	0.03	0	1082	1823	444	368
ENSMUSG00000115970	MSTRG.72802	lncRNA	2.44	32.74	0.07	-0.12	0.13	0.18	0.26	1712	414	138	114
ENSMUSG00000107219	MSTRG.58443	lncRNA	0.32	2.15	0.3	0.08	0.68	0.56	0.52	439	647	437	423
MSTRG.16423	MSTRG.67086	lncRNA	0.65	3.64	0.31	0.1	0.21	0.08	0.17	668	948	300	258
ENSMUSG00000100199	MSTRG.72910	lncRNA	1.76	5.52	0.24	0.05	0.1	0.25	0.2	1830	1209	1169	999
MSTRG.5840	ENSRNOG00000056218	lncRNA	0.52	3.79	0.5	0.29	0.04	0.19	0.05	1132	1688	146	126
MSTRG.62227	MSTRG.57096	lncRNA	0.56	6.58	0.14	-0.07	0.2	0	0.5	3085	5306	2973	2712
ENSMUSG00000087187	MSTRG.49372	lncRNA	0.56	4.2	0.29	0.08	0.06	0.08	0.12	2115	386	361	309
ENSMUSG00000087179	MSTRG.53038	lncRNA	3	23.86	0.15	-0.03	0.02	0.78	0.03	5593	1377	296	272
MSTRG.20222	MSTRG.31809	lncRNA	0.89	7.08	0.14	-0.06	0.13	0.03	NA	6151	1833	616	524
MSTRG.60670	MSTRG.55749	lncRNA	1.09	7.03	0.15	-0.06	0.09	0.42	0	533	1438	503	450
ENSMUSG00000109232	MSTRG.35373	lncRNA	1.32	16.49	0.02	-0.18	0.05	0.11	0.01	2759	734	107	85
ENSMUSG00000085750	MSTRG.51992	lncRNA	0.37	2.61	0.22	0.01	0.14	0	0.16	656	1391	226	195
MSTRG.45792	MSTRG.42051	lncRNA	6.26	95.82	0.23	0.07	0.17	0.29	0.18	641	1420	365	319
MSTRG.55792	MSTRG.25016	lncRNA	0.25	2.66	0.05	-0.17	0.03	0	0	2891	5253	1445	1235
ENSMUSG00000116616	MSTRG.15566	lncRNA	0.48	6.17	0.03	-0.19	0.07	0.1	0.11	2182	2597	526	467
MSTRG.8905	MSTRG.70943	lncRNA	1.36	4.82	0.15	-0.05	0.25	0.15	NA	1117	1116	1040	939
ENSMUSG00000109401	MSTRG.4879	lncRNA	0.63	3.52	0.16	-0.05	0.11	0	NA	2112	3255	1800	1587
ENSMUSG00000105345	MSTRG.18306	lncRNA	0.43	1.56	0.28	0.06	0.12	0.23	NA	2439	2111	1989	1712
MSTRG.11488	MSTRG.11857	lncRNA	0.24	1.43	0.5	0.28	0.07	0.04	0.05	1546	1488	132	109
ENSMUSG00000101012	MSTRG.79178	lncRNA	110.84	973.49	0.01	-0.06	0.06	0.04	0.01	950	854	632	535
ENSMUSG00000086807	ENSRNOG00000061692	lncRNA	0.39	2.47	0.32	0.1	0.11	0.25	0.17	4776	1105	653	583
ENSMUSG00000100832	MSTRG.80179	lncRNA	1.01	14.4	0.07	-0.13	0.2	0.92	0.23	5365	14137	1887	1508
MSTRG.33350	ENSRNOG00000054665	lncRNA	0.59	2.09	0.24	0.03	0.05	0	0.48	923	1559	194	164
MSTRG.76079	MSTRG.75713	lncRNA	0.25	2.68	0.04	-0.18	0.05	0.11	0	1121	389	180	153
ENSMUSG00000086915	MSTRG.48140	lncRNA	1.18	13.85	0.5	0.3	0.09	0.09	0.21	2478	1493	973	695
MSTRG.22662	MSTRG.29338	lncRNA	0.68	3.16	0.21	0	0.13	0.45	NA	2233	3013	1817	1622
MSTRG.52753	MSTRG.62908	lncRNA	0.31	3.38	0.09	-0.13	0.24	0.04	0.03	649	491	438	383
MSTRG.45218	MSTRG.54303	lncRNA	0.43	2.58	0.6	0.38	0	0.3	0	741	723	391	343
MSTRG.8007	MSTRG.69846	lncRNA	0.43	4.07	0.49	0.28	0.11	0.11	0.15	1038	273	118	95
MSTRG.9965	ENSRNOG00000061005	lncRNA	6.06	59.35	0.16	0	0.15	0.1	0.25	2790	6588	143	108
MSTRG.7982	MSTRG.69971	lncRNA	0.43	5.81	0.1	-0.12	0.03	0	NA	4108	866	832	620
MSTRG.27864	ENSRNOG00000054074	lncRNA	0.99	8.37	0.04	-0.16	0.12	0.2	0.08	3095	2000	413	345
MSTRG.34588	MSTRG.64858	lncRNA	1.7	24.79	0.04	-0.16	0.08	0.16	0.04	547	3364	266	231
ENSMUSG00000116576	MSTRG.15841	lncRNA	0.75	11.11	0.07	-0.13	0.1	0.16	NA	1655	2482	1555	1312
ENSMUSG00000107214	MSTRG.17927	lncRNA	2.26	29.74	0.11	-0.08	0.07	0.13	0.04	2727	2054	142	126
MSTRG.8431	MSTRG.70504	lncRNA	0.63	8.59	0.08	-0.13	0.3	0.11	0.01	856	2773	418	386
ENSMUSG00000097424	MSTRG.39201	lncRNA	4.37	51.58	0.01	-0.16	0.04	0.15	0.1	1176	723	373	271
MSTRG.6295	MSTRG.48341	lncRNA	0.58	7.53	0.72	0.51	0.47	0.12	0.29	366	2719	86	75
ENSMUSG00000097007	MSTRG.131	lncRNA	1.08	10.29	0.15	-0.05	0.06	0.28	0.07	4291	3062	732	612
ENSMUSG00000086786	MSTRG.33165	lncRNA	2.1	28.96	0.71	0.52	0.05	0.17	0.13	4413	282	97	88
MSTRG.24456	MSTRG.27980	lncRNA	0.83	9.96	0.02	-0.18	0.16	0.18	0.02	676	876	468	410
MSTRG.7403	MSTRG.46970	lncRNA	0.24	1.48	0.22	0	0.09	0.03	NA	2080	979	895	754
ENSMUSG00000104077	MSTRG.23056	lncRNA	1.03	8.36	0.21	0.01	0.69	0.91	0.5	256	486	255	243
MSTRG.58556	MSTRG.19381	lncRNA	6.08	96	0.14	-0.02	0.08	0.11	0.03	1474	787	346	295
ENSMUSG00000112593	MSTRG.70343	lncRNA	0.43	3.32	0.33	0.12	0.21	0.04	0	1056	289	100	91
MSTRG.48989	MSTRG.45321	lncRNA	0.39	5.81	0.04	-0.17	0.25	0	NA	646	4389	88	78
MSTRG.73753	MSTRG.38734	lncRNA	1.78	19.83	0	-0.19	0.03	0.03	0	9118	9271	7171	5959
ENSMUSG00000101583	MSTRG.20443	lncRNA	1.3	12.8	0.14	-0.05	0.09	0.54	0.03	545	1224	173	154
MSTRG.12714	MSTRG.13051	lncRNA	0.5	3.8	0.11	-0.11	0.52	0.88	NA	1022	1117	983	923
ENSMUSG00000109697	MSTRG.30306	lncRNA	0.45	2.8	0.12	-0.09	0.8	0	0.29	1324	767	478	434
ENSMUSG00000078247	MSTRG.1386	lncRNA	5.52	20.22	0.22	0.06	0.15	0.39	0.22	5580	14463	3405	2844
ENSMUSG00000110542	ENSRNOG00000052249	lncRNA	1	15.7	0.04	-0.16	0.02	0	0.03	5892	2146	792	686
ENSMUSG00000074235	MSTRG.38354	lncRNA	1.1	4.84	0.26	0.06	0.1	0.33	0.09	4191	5698	1763	1519
MSTRG.62284	ENSRNOG00000058506	lncRNA	1.22	12.15	0.17	-0.03	0.09	0.17	0.19	8762	16329	5911	5053
ENSMUSG00000116772	ENSRNOG00000052689	lncRNA	3.35	26.03	0.08	-0.09	0.13	0	0	3247	1662	619	541
MSTRG.62611	MSTRG.57420	lncRNA	0.7	2.56	0.12	-0.09	0.04	0.48	NA	948	1477	916	794
MSTRG.68344	MSTRG.5317	lncRNA	0.7	3.53	0.31	0.11	0.38	0.05	NA	1284	932	702	636
ENSMUSG00000103715	MSTRG.77017	lncRNA	2.36	17.08	0.07	-0.11	0.12	0.06	0.49	1353	1625	1309	1194
ENSMUSG00000097063	MSTRG.80218	lncRNA	0.75	4.37	0.29	0.08	0.11	0.27	0.18	1748	11458	1679	1472
ENSMUSG00000099863	MSTRG.24048	lncRNA	22.25	184.31	0.01	-0.12	0.31	0.11	0.12	960	1123	917	787
MSTRG.40071	ENSRNOG00000057097	lncRNA	1.1	8	0.14	-0.06	0.21	0	0.25	3417	2805	2665	2316
ENSMUSG00000106659	MSTRG.20079	lncRNA	4	52.28	0.08	-0.1	0.14	0.04	0.05	1248	1207	474	396
ENSMUSG00000092483	MSTRG.64541	lncRNA	0.4	2.01	0.37	0.15	0.1	0.01	0.75	3611	10939	3489	3188
ENSMUSG00000111655	MSTRG.74844	lncRNA	0.38	4.29	0.17	-0.04	0.06	0.15	0.01	1598	1692	141	122
MSTRG.36966	ENSRNOG00000052865	lncRNA	1.11	15.66	0.08	-0.12	0.04	0.02	0.1	1173	831	253	209
MSTRG.46588	MSTRG.42799	lncRNA	0.56	3.66	0.13	-0.08	0.16	0.27	0.29	1459	1038	976	833
ENSMUSG00000084863	MSTRG.44686	lncRNA	3.55	40.51	0.02	-0.16	0.25	0.19	0.35	3473	5078	1983	1818
ENSMUSG00000085189	MSTRG.25413	lncRNA	2.5	20.74	0.66	0.48	0.1	0.2	0	2299	3589	1297	1095
MSTRG.36913	MSTRG.37154	lncRNA	0.52	5.88	0.09	-0.12	0.05	0.01	0.01	759	1605	161	138
ENSMUSG00000108255	MSTRG.56346	lncRNA	0.59	5.11	0.18	-0.03	0.22	0	NA	2177	3500	2161	1974
ENSMUSG00000091438	MSTRG.58710	lncRNA	0.52	3.31	0.27	0.06	0.23	0.59	0.23	1777	406	73	69
MSTRG.38823	MSTRG.9235	lncRNA	1	3.5	0.32	0.12	0.28	0.3	0.12	2215	1468	1133	1049
MSTRG.56642	ENSRNOG00000054395	lncRNA	1.07	14.44	0.07	-0.13	0.02	0.02	0	1814	1894	836	679
ENSMUSG00000085565	MSTRG.18053	lncRNA	0.54	7.33	0.19	-0.02	0.04	0.17	0.02	3308	3637	2074	1818
ENSMUSG00000109473	MSTRG.31668	lncRNA	0.32	3.13	0.32	0.1	0.02	0.42	0	3088	2426	117	99
ENSMUSG00000087382	MSTRG.53955	lncRNA	2.95	26.96	0.13	-0.05	0.06	0.09	0.02	5380	1733	1398	1204
MSTRG.24350	ENSRNOG00000061631	lncRNA	5.18	76.74	0.06	-0.11	0.21	0.23	0.23	469	1123	327	300
ENSMUSG00000098760	ENSRNOG00000052899	lncRNA	1.71	20.41	0.15	-0.05	0.09	0	0.11	4811	4637	3301	2893
ENSMUSG00000087456	MSTRG.75305	lncRNA	4.39	43.37	0.75	0.58	0.07	0.14	0.1	2810	7188	264	223
MSTRG.67702	MSTRG.4694	lncRNA	0.37	2.71	0.12	-0.09	0.01	0	NA	898	1080	838	714
ENSMUSG00000075020	ENSRNOG00000056421	lncRNA	4.42	43.83	0.08	-0.09	0.32	1	0.66	2768	1176	655	589
ENSMUSG00000086881	MSTRG.50007	lncRNA	0.87	5.04	0.1	-0.1	0.2	0.43	0.76	1820	1011	819	753
MSTRG.72603	MSTRG.38272	lncRNA	0.61	3.05	0.11	-0.1	0.19	0.44	NA	2475	7110	2040	1856
MSTRG.28460	MSTRG.73852	lncRNA	0.87	4.62	0.16	-0.05	0.31	0.19	0.54	1334	310	292	264
MSTRG.64242	MSTRG.59071	lncRNA	1.41	18.89	0.05	-0.15	0.05	0.35	0.02	1236	5281	815	655
ENSMUSG00000109408	MSTRG.14933	lncRNA	1.63	17.54	0.41	0.22	0.09	0.07	0.14	9082	1506	289	255
MSTRG.41448	MSTRG.50308	lncRNA	2.34	33.78	0.67	0.49	0.16	0.1	0.1	1135	562	300	252
MSTRG.78789	ENSRNOG00000053916	lncRNA	1.76	25.3	0.15	-0.04	0.18	0.02	NA	507	2428	88	72
MSTRG.40790	MSTRG.49597	lncRNA	0.63	1.96	0.11	-0.1	0.17	0.03	NA	1160	1715	1040	937
ENSMUSG00000093383	MSTRG.29674	lncRNA	1.22	16.96	0.03	-0.17	0.01	0	0.05	1512	3189	553	459
MSTRG.58487	MSTRG.19441	lncRNA	1.13	15.64	0.46	0.26	0.16	0.04	0.15	5019	1696	1522	1312
MSTRG.45386	MSTRG.41685	lncRNA	0.24	2.12	0.16	-0.06	0.02	0.06	0.01	883	386	171	133
MSTRG.41369	MSTRG.50213	lncRNA	0.66	8.54	0.09	-0.12	0.1	0.13	0	295	3655	287	245
ENSMUSG00000087231	ENSRNOG00000053679	lncRNA	1.17	3.96	0.21	0.01	0.12	0.78	0.11	3841	4386	1480	1292
MSTRG.48286	ENSRNOG00000052798	lncRNA	1.19	17.41	0.08	-0.12	0.08	0.77	0.02	771	1611	459	349
MSTRG.6898	MSTRG.47585	lncRNA	0.63	8.28	0.07	-0.14	0.16	0.13	NA	1195	747	676	594
MSTRG.15344	MSTRG.65935	lncRNA	0.4	3.49	0.19	-0.02	0.09	0.3	NA	1514	802	594	508
ENSMUSG00000087206	MSTRG.2521	lncRNA	0.44	4.53	0.14	-0.07	0.04	0	0.01	248	2183	217	193
MSTRG.27702	MSTRG.72980	lncRNA	0.58	4.83	0.08	-0.13	0.05	0.07	NA	1496	2837	420	319
ENSMUSG00000085256	MSTRG.62315	lncRNA	0.35	4.57	0.24	0.02	0.15	0.91	0.78	4315	8096	3579	3110
MSTRG.17499	MSTRG.68199	lncRNA	2.08	20.41	0.2	0.01	0.2	0.35	0.44	786	2821	288	261
MSTRG.47460	MSTRG.43780	lncRNA	0.45	2.35	0.29	0.07	0.09	0.25	NA	7028	5436	5242	4505
MSTRG.22908	MSTRG.29605	lncRNA	2.29	37.04	0.01	-0.17	0.13	0.1	0.02	627	2871	328	289
MSTRG.59870	MSTRG.17957	lncRNA	0.32	3.36	0.05	-0.16	0.09	0.17	NA	9018	22376	8364	6951
ENSMUSG00000085157	MSTRG.85495	lncRNA	1.46	13.99	0.11	-0.09	0.03	0.1	0.04	12815	9515	6596	4690
MSTRG.14864	MSTRG.65703	lncRNA	0.34	3.67	0.1	-0.12	0.16	0.34	NA	1541	2041	1303	1188
MSTRG.26726	MSTRG.72099	lncRNA	0.51	6.01	0.1	-0.12	0.08	0.12	0	986	1165	210	182
MSTRG.10765	MSTRG.11205	lncRNA	0.41	1.49	0.21	-0.01	0.61	0.51	1	307	1748	177	171
MSTRG.66587	MSTRG.3705	lncRNA	0.59	4.87	0.15	-0.06	0.17	0.21	NA	1702	2254	1650	1391
ENSMUSG00000086429	MSTRG.57762	lncRNA	11.79	52.04	0.21	0.07	0.21	1	0.46	2608	6600	2121	1816
MSTRG.35851	MSTRG.35792	lncRNA	0.78	5.49	0.26	0.06	0.05	0.05	0.01	225	1168	119	95
MSTRG.26564	MSTRG.71859	lncRNA	0.45	5	0.03	-0.18	0.21	0.02	NA	3274	1270	1207	1084
MSTRG.26624	MSTRG.71962	lncRNA	0.33	2.46	0.04	-0.18	0.05	0	NA	997	2788	925	645
MSTRG.26670	ENSRNOG00000054723	lncRNA	1.29	15.99	0.1	-0.1	0.13	0.06	0.21	1554	3676	86	79
MSTRG.71800	MSTRG.30393	lncRNA	0.67	6.63	0.06	-0.15	0.05	0.2	0.02	1281	1522	767	638
MSTRG.15740	MSTRG.66359	lncRNA	4.69	17.9	0.44	0.27	0.05	0.7	0	283	4276	205	178
ENSMUSG00000110229	MSTRG.31084	lncRNA	1.78	26.87	0.07	-0.12	0.18	0.03	0.16	1053	2740	65	51
ENSMUSG00000113585	MSTRG.68346	lncRNA	3.5	14.32	0.28	0.11	0.11	0.85	0.12	4581	3899	2034	1711
MSTRG.22608	MSTRG.29242	lncRNA	0.87	3.75	0.2	0	0.17	0	0.3	3065	2061	807	747
MSTRG.42689	MSTRG.51645	lncRNA	1.53	12.15	0.2	0	0.22	0.25	NA	5133	4536	3439	3068
ENSMUSG00000114753	MSTRG.29260	lncRNA	0.49	6.25	0.1	-0.12	0.03	0	0	5985	4202	983	653
MSTRG.68428	MSTRG.5381	lncRNA	2.21	20.97	0.01	-0.18	0.07	0.17	0.04	1309	6083	1082	956
MSTRG.50726	MSTRG.60845	lncRNA	0.98	9.81	0.04	-0.17	0.06	0.23	0.02	3359	2357	1187	1007
ENSMUSG00000092071	MSTRG.5120	lncRNA	31.51	451.42	0.58	0.47	0.08	0.07	NA	1028	896	840	752
ENSMUSG00000086621	MSTRG.34645	lncRNA	0.68	10.39	0.12	-0.09	0.09	0.12	0.1	824	2611	626	534
ENSMUSG00000117231	MSTRG.82232	lncRNA	0.57	4.75	0.09	-0.12	0.05	0.21	0.07	4782	1253	855	747
ENSMUSG00000092626	MSTRG.25946	lncRNA	2.12	10.23	0.15	-0.04	0.14	0.02	0.16	782	2193	617	545
MSTRG.16705	MSTRG.67404	lncRNA	0.28	2.85	0.07	-0.15	0.13	0.11	0.38	815	1788	145	127
ENSMUSG00000113986	MSTRG.66088	lncRNA	1.39	20.1	0.6	0.4	0.08	0.39	0.15	5247	3292	631	447
ENSMUSG00000102716	MSTRG.80053	lncRNA	0.31	3.99	0.07	-0.15	0.04	0.09	0.04	3222	1530	230	196
ENSMUSG00000089957	MSTRG.58863	lncRNA	0.61	4.4	0.23	0.02	0.49	1	0.88	4066	2292	1714	1575
ENSMUSG00000112277	MSTRG.70322	lncRNA	0.59	4.2	0.16	-0.05	0.1	0.13	0.25	824	3659	266	224
MSTRG.21189	MSTRG.40263	lncRNA	0.32	3.18	0.17	-0.04	0.19	0.09	0.03	475	4337	213	183
MSTRG.58710	ENSRNOG00000061665	lncRNA	0.43	6.58	0.17	-0.04	0.07	0.05	0	804	461	76	70
ENSMUSG00000086951	MSTRG.12233	lncRNA	8.1	119	0.01	-0.15	0.07	0.07	0.02	3082	826	469	436
ENSMUSG00000097209	MSTRG.73067	lncRNA	0.39	1.82	0.23	0.02	0.07	0.74	0.18	3109	1977	418	366
ENSMUSG00000086015	MSTRG.13375	lncRNA	1.67	9.76	0.19	-0.01	0.11	0.04	0.34	2259	4466	1999	1755
MSTRG.31491	ENSRNOG00000058103	lncRNA	0.26	2.61	0.79	0.58	0.21	0	0.04	601	2164	335	317
MSTRG.47287	MSTRG.43603	lncRNA	0.37	2.35	0.32	0.1	0.07	0.02	0	1339	2044	527	447
MSTRG.47990	MSTRG.44290	lncRNA	0.24	1.84	0.22	0	0.08	0.05	NA	1241	458	453	401
ENSMUSG00000086942	MSTRG.6251	lncRNA	0.47	3.39	0.2	-0.01	0.13	1	0.11	1934	1081	625	549
ENSMUSG00000043993	MSTRG.14980	lncRNA	1.57	5.74	0.13	-0.06	0.14	0.43	0.5	6297	2574	2348	2094
MSTRG.69030	MSTRG.5926	lncRNA	0.59	2.64	0.22	0.01	0.21	0.19	NA	2245	518	518	490
ENSMUSG00000114658	MSTRG.27853	lncRNA	1.45	19.17	0.01	-0.18	0.19	0.19	0.12	1081	1468	491	429
MSTRG.63306	MSTRG.58102	lncRNA	0.29	3.24	0.01	-0.2	0.24	0	NA	1005	556	397	366
ENSMUSG00000052848	MSTRG.20154	lncRNA	0.79	5.67	0.25	0.04	0.19	0.49	0.12	3763	1387	930	809
ENSMUSG00000115771	MSTRG.71478	lncRNA	0.68	2.76	0.3	0.09	0.12	0.65	NA	462	415	140	125
MSTRG.659	ENSRNOG00000055308	lncRNA	1.69	22.21	0.58	0.39	0.04	0.13	0.25	5374	1787	765	655
ENSMUSG00000097336	MSTRG.39172	lncRNA	0.59	2.56	0.1	-0.11	0.13	0.65	0.28	3322	1043	558	466
MSTRG.14790	MSTRG.65626	lncRNA	0.29	2.59	0.01	-0.21	0.01	0.18	0	640	2163	358	291
MSTRG.74717	MSTRG.74218	lncRNA	0.44	2.92	0.09	-0.12	0.15	0.04	0.18	3517	6379	3220	2828
MSTRG.29011	MSTRG.9900	lncRNA	0.42	2.27	0.25	0.03	0.14	0.11	NA	2849	1058	783	661
MSTRG.28921	MSTRG.9985	lncRNA	0.16	1.2	0.1	-0.12	0.28	0.61	NA	1012	5965	955	855
ENSMUSG00000086119	MSTRG.78357	lncRNA	4.93	22.26	0.19	0.02	0.09	0.02	0.24	4043	3555	1888	1652
MSTRG.58990	MSTRG.18900	lncRNA	0.55	6.7	0.08	-0.13	0.08	0.15	NA	3549	812	685	580
MSTRG.5745	MSTRG.669	lncRNA	0.43	3.74	0.17	-0.05	0.1	0.41	NA	2941	630	471	422
ENSMUSG00000045178	MSTRG.15309	lncRNA	0.41	5.12	0.12	-0.1	0.19	0.41	0.34	2063	526	497	433
ENSMUSG00000097399	MSTRG.32059	lncRNA	4.58	47.94	0.02	-0.15	0.1	0.21	0.32	4399	3100	1144	981
ENSMUSG00000087574	MSTRG.13078	lncRNA	8.26	105.11	0.13	-0.02	0.18	0.79	0.32	7871	2071	755	662
MSTRG.57890	MSTRG.20080	lncRNA	1.66	17.6	0.15	-0.04	0.1	0	0.02	2360	3253	685	597
MSTRG.30102	MSTRG.16589	lncRNA	0.65	2.48	0.06	-0.15	0.19	0	NA	4843	5471	4698	4229
ENSMUSG00000097048	ENSRNOG00000059100	lncRNA	21.61	74.52	0.1	-0.02	0.26	0.33	0.34	5008	3961	2973	2631
ENSMUSG00000097466	ENSRNOG00000061781	lncRNA	0.63	4.09	0.21	0	0.13	0	0.26	2234	2337	495	484
ENSMUSG00000105352	MSTRG.24517	lncRNA	1.99	19.57	0.59	0.4	0.13	0.79	0.07	7675	3393	2612	2291
ENSMUSG00000102457	MSTRG.59365	lncRNA	0.56	5.25	0.03	-0.19	0.2	0.18	NA	2980	702	371	318
MSTRG.36040	MSTRG.36074	lncRNA	12.03	189.24	0.05	-0.09	0.14	0.06	0.31	910	876	813	675
ENSMUSG00000102009	MSTRG.81566	lncRNA	4.35	45.39	0.04	-0.13	0.14	0.17	0.13	6301	3965	388	341
ENSMUSG00000105006	MSTRG.23690	lncRNA	0.44	2.24	0.16	-0.06	0.06	0.32	NA	1159	1068	1009	899
MSTRG.55431	MSTRG.65456	lncRNA	1.41	5.44	0.16	-0.03	0.05	0.14	0.52	3206	3723	2920	2536
MSTRG.24395	MSTRG.27751	lncRNA	2.5	18.04	0.09	-0.09	0.18	0.18	0.81	7663	6199	2868	2643
MSTRG.44579	MSTRG.53603	lncRNA	4.33	54.33	0.55	0.38	0.11	0.31	0.26	583	1367	452	386
ENSMUSG00000097124	MSTRG.45016	lncRNA	0.4	3.05	0.51	0.29	0.07	0.04	0.1	4420	8026	2759	2325
ENSMUSG00000097640	MSTRG.24502	lncRNA	1.08	4.55	0.16	-0.04	0.23	0.28	0.13	3642	816	776	709
ENSMUSG00000116141	MSTRG.73762	lncRNA	1.23	13.64	0.5	0.3	0.09	0.2	0.24	1746	1731	94	76
MSTRG.47034	MSTRG.43372	lncRNA	0.65	6.28	0.13	-0.08	0.18	0.44	0.01	521	1023	168	140
MSTRG.57410	MSTRG.23356	lncRNA	1.01	5.21	0.15	-0.05	0.04	0.04	0.02	6101	2672	1123	958
MSTRG.55559	MSTRG.25245	lncRNA	0.71	5.83	0.22	0.01	0.36	0.38	0.01	864	4294	271	253
MSTRG.6981	MSTRG.47472	lncRNA	0.29	2.89	0.12	-0.09	0.17	0.09	0.2	2390	752	526	445
MSTRG.54334	MSTRG.64486	lncRNA	0.28	2.05	0.62	0.4	0.19	0	NA	2522	565	179	151
ENSMUSG00000112880	MSTRG.67317	lncRNA	9.78	135.26	0.19	0.04	0.17	0.61	0.2	1763	1144	801	683
ENSMUSG00000052125	MSTRG.66168	lncRNA	2.6	15.94	0.04	-0.15	0.07	0.5	0.12	7622	12307	3970	3335
ENSMUSG00000099338	MSTRG.31536	lncRNA	1.64	11.44	0.29	0.09	0.19	0.02	0.19	1422	1053	813	705
MSTRG.28180	MSTRG.73564	lncRNA	1.77	26.44	0.05	-0.14	0.51	0.12	NA	1109	660	267	236
MSTRG.36804	MSTRG.37032	lncRNA	2.09	32.86	0.05	-0.14	0.06	0.05	NA	4259	4770	3779	3180
MSTRG.50487	MSTRG.60610	lncRNA	0.83	7.68	0.14	-0.06	0.4	0.33	NA	876	1148	864	813
ENSMUSG00000109468	MSTRG.5333	lncRNA	2.2	19.39	0.29	0.1	0.24	0.03	0.39	1245	2146	864	801
ENSMUSG00000085385	ENSRNOG00000058515	lncRNA	6.8	14.87	0.15	-0.01	0.05	0.05	0.05	7052	668	424	358
MSTRG.24019	MSTRG.27519	lncRNA	2.55	22.11	0.09	-0.1	0.07	0.02	0	1828	1248	1192	1059
ENSMUSG00000097867	MSTRG.17083	lncRNA	5.11	25.47	0.24	0.08	0.2	0.63	0.5	1768	2199	1691	1518
MSTRG.44753	ENSRNOG00000052782	lncRNA	0.45	5.97	0.02	-0.19	0.06	0.05	0.25	2416	2433	1002	853
ENSMUSG00000097787	MSTRG.8668	lncRNA	6.4	45.64	0.22	0.06	0.07	0.24	0.37	4290	5307	3086	2637
MSTRG.551	MSTRG.79759	lncRNA	0.74	8.49	0.16	-0.05	0.14	0.07	NA	1150	2919	1089	989
ENSMUSG00000087519	MSTRG.51689	lncRNA	6.56	102.08	0.07	-0.09	0.19	0.6	0.18	11600	4010	3858	3471
MSTRG.58843	MSTRG.19023	lncRNA	0.55	4.17	0.16	-0.05	0.15	0.1	NA	4588	6810	4058	3448
ENSMUSG00000097520	ENSRNOG00000061917	lncRNA	8.59	81.29	0.03	-0.12	0.29	0.67	0.26	7530	5647	2125	1991
ENSMUSG00000085084	MSTRG.46016	lncRNA	3.36	26.58	0.27	0.09	0.13	1	0.04	5878	8669	342	315
ENSMUSG00000093405	MSTRG.4386	lncRNA	3.07	16.37	0.34	0.16	0.1	0.4	0.16	2066	2441	482	345
MSTRG.39605	ENSRNOG00000057362	lncRNA	3.2	54.06	0.08	-0.1	0.03	0.03	0.05	1202	8447	626	502
ENSMUSG00000099170	ENSRNOG00000058073	lncRNA	2.49	26.58	0.06	-0.12	0.05	0.01	0.28	2033	518	184	141
MSTRG.15335	MSTRG.65923	lncRNA	0.11	1.24	0.78	0.56	0.03	0.16	0	432	602	396	364
MSTRG.7811	MSTRG.69734	lncRNA	0.36	3.91	0.39	0.17	0	0	0.01	392	907	168	129
ENSMUSG00000094230	MSTRG.38552	lncRNA	2.32	45.69	0.57	0.38	0.03	0	0.02	1804	569	423	321
MSTRG.47958	MSTRG.44269	lncRNA	1.07	3.92	0.42	0.21	0.05	0.03	NA	828	3559	809	701
ENSMUSG00000085970	MSTRG.15117	lncRNA	1.37	10.94	0.07	-0.12	0.12	0.12	0.06	708	2262	498	407
MSTRG.38306	MSTRG.8725	lncRNA	1.36	18.05	0.35	0.16	0.05	0.05	NA	2408	2143	1795	1575
MSTRG.70645	MSTRG.31605	lncRNA	0.32	1.24	0.28	0.07	0.06	0.13	NA	2184	4228	2096	1799
ENSMUSG00000086468	MSTRG.25740	lncRNA	4.12	41.59	0.15	-0.02	0.06	0.04	0.11	2018	1906	217	181
MSTRG.42007	MSTRG.50894	lncRNA	1.18	11.83	0.23	0.03	0.23	0.09	0.5	4061	1077	1057	979
ENSMUSG00000115007	MSTRG.29589	lncRNA	4.23	43.41	0.23	0.06	0.18	0.04	0.25	2606	3228	1247	1178
MSTRG.61876	MSTRG.56716	lncRNA	1.73	17.03	0.22	0.02	0.06	0.05	0.08	1268	5055	108	97
ENSMUSG00000085937	MSTRG.11898	lncRNA	0.83	9.27	0.08	-0.13	0.08	0.33	0.13	1395	1447	1305	1070
MSTRG.49763	MSTRG.59826	lncRNA	1.84	25.38	0.04	-0.16	0.15	0	NA	1512	2631	1486	1274
MSTRG.25509	MSTRG.45252	lncRNA	0.4	3.19	0.71	0.49	0.06	0	0.08	1128	2905	223	168
MSTRG.76218	MSTRG.75900	lncRNA	1.18	12.28	0.85	0.65	0.12	0.09	0.02	700	3159	652	546
ENSMUSG00000115591	MSTRG.41101	lncRNA	0.66	2.31	0.26	0.05	0.14	0.81	0.25	5481	1715	439	424
ENSMUSG00000055134	MSTRG.11889	lncRNA	0.62	4.15	0.32	0.11	0.08	0.02	0.23	4573	2977	1005	919
ENSMUSG00000086761	MSTRG.14310	lncRNA	1.18	17.13	0.06	-0.14	0.06	0.13	0.52	3005	1534	1445	1259
MSTRG.21576	MSTRG.40707	lncRNA	1	14.19	0.04	-0.17	0.05	0.35	NA	1405	1739	1236	1044
ENSMUSG00000103041	MSTRG.42942	lncRNA	1.93	16.12	0.39	0.2	0.19	0.27	NA	4279	3202	1524	1321
ENSMUSG00000104800	MSTRG.24848	lncRNA	0.23	2.64	0.09	-0.13	0.04	0.12	0.02	928	500	467	403
ENSMUSG00000084890	MSTRG.13697	lncRNA	1.04	10.8	0.79	0.59	0.08	0.04	0.17	6518	934	271	249
MSTRG.54278	MSTRG.64406	lncRNA	0.55	7.65	0.03	-0.18	0.09	0.13	NA	4582	3459	3168	2750
MSTRG.60325	MSTRG.55386	lncRNA	1.99	25.85	0.06	-0.13	0.29	0.21	NA	1221	1204	1199	1137
ENSMUSG00000107195	MSTRG.24471	lncRNA	0.53	2.93	0.15	-0.06	0.32	0.49	NA	920	2429	790	698
MSTRG.38917	MSTRG.9355	lncRNA	0.17	1.26	0.22	0	0.14	0.03	NA	3943	1168	439	382
ENSMUSG00000112832	MSTRG.71175	lncRNA	0.62	8.6	0.04	-0.17	0.16	0.03	0.28	3731	240	174	156
ENSMUSG00000114342	MSTRG.33368	lncRNA	0.37	4.53	0.04	-0.18	0.07	0	NA	3335	3385	3191	2753
ENSMUSG00000108738	MSTRG.6005	lncRNA	0.95	8.25	0.08	-0.13	0.13	0.1	0.32	5204	717	538	420
ENSMUSG00000104441	MSTRG.80142	lncRNA	2.31	35.11	0.34	0.16	0.22	0.04	0.18	570	1266	351	302
ENSMUSG00000097615	MSTRG.22738	lncRNA	2.39	19.83	0.22	0.03	0.05	0.12	0	2955	5710	2430	2101
MSTRG.47234	MSTRG.43575	lncRNA	1.58	22.75	0.02	-0.17	0.14	0.36	0.08	4215	1514	1386	1184
ENSMUSG00000110630	MSTRG.37311	lncRNA	0.47	1.6	0.27	0.05	0.32	0	NA	1516	1134	997	901
ENSMUSG00000100691	MSTRG.29913	lncRNA	6.65	20.46	0.13	-0.03	0.05	0.2	0.02	1401	4595	1368	1199
ENSMUSG00000109006	MSTRG.4200	lncRNA	5.37	52	0.21	0.05	0.05	0.17	0.03	5233	5369	4630	3772
MSTRG.52127	MSTRG.62302	lncRNA	0.77	9.99	0.02	-0.19	0.11	0.19	NA	564	1185	555	476
MSTRG.76517	MSTRG.76231	lncRNA	0.12	1.26	0.13	-0.09	0.01	0.14	0	221	13106	166	144
MSTRG.20253	MSTRG.31828	lncRNA	1.1	12.42	0.14	-0.06	0.15	0.08	0	661	2848	199	176
ENSMUSG00000100733	ENSRNOG00000057995	lncRNA	4.61	54.91	0.02	-0.14	0.09	0.64	0.18	5133	6509	2161	1852
MSTRG.2243	MSTRG.81492	lncRNA	0.17	1.4	0.15	-0.07	0.2	0.38	NA	1098	1315	890	796
ENSMUSG00000106990	MSTRG.55492	lncRNA	1.62	3.77	0.08	-0.12	0.21	0.03	NA	3798	4760	3498	3047
MSTRG.31033	MSTRG.15618	lncRNA	0.44	2.36	0.45	0.23	0.24	0.02	0	3611	1790	1579	1410
MSTRG.21382	MSTRG.40462	lncRNA	0.16	2.05	0.3	0.08	0.47	0.1	0.43	703	1208	701	664
MSTRG.53837	MSTRG.63993	lncRNA	0.5	4.44	0.05	-0.17	0.02	0.11	0	1898	3563	1016	874
ENSMUSG00000063018	MSTRG.83593	lncRNA	6.67	32.31	0.29	0.13	0.3	0.2	0.25	1617	670	658	612
ENSMUSG00000110335	MSTRG.30790	lncRNA	0.93	10.94	0.03	-0.18	0.03	0	0.27	2099	2095	1127	973
MSTRG.21424	MSTRG.40522	lncRNA	1.02	4.76	0.14	-0.06	0.05	1	0.12	2722	766	348	312
ENSMUSG00000108483	MSTRG.6610	lncRNA	0.72	7.71	0.43	0.22	0.17	0.4	0.18	3508	1574	485	313
ENSMUSG00000115546	MSTRG.71504	lncRNA	2.23	21.95	0.05	-0.14	0.15	0.28	NA	1266	2920	893	840
ENSMUSG00000105297	MSTRG.42363	lncRNA	3.1	51.21	0.06	-0.12	0.15	0.61	0.37	2657	616	127	112
ENSMUSG00000116506	MSTRG.73682	lncRNA	3.32	18.27	0.09	-0.09	0.29	0.86	0.94	3033	2088	1912	1858
ENSMUSG00000114953	MSTRG.26201	lncRNA	0.75	8.66	0.65	0.44	0.22	0.4	0.25	2147	3302	81	73
ENSMUSG00000073374	MSTRG.82202	lncRNA	1.01	2.81	0.14	-0.06	0.12	0	NA	4231	2571	2143	1779
ENSMUSG00000100777	ENSRNOG00000053724	lncRNA	0.35	4.19	0.11	-0.11	0.04	0	0.05	799	343	130	106
MSTRG.3205	MSTRG.20917	lncRNA	1.17	11.04	0.1	-0.1	0.16	0.44	0.01	702	1869	447	407
MSTRG.31847	MSTRG.1667	lncRNA	1.34	6.71	0.2	0.01	0.15	0.04	0.5	1152	1099	523	465
MSTRG.57535	MSTRG.23203	lncRNA	0.31	2.7	0.08	-0.14	0.1	0.1	0.03	1190	583	192	158
MSTRG.70784	MSTRG.31488	lncRNA	0.19	1.71	0.03	-0.19	0.13	0.01	NA	1266	982	213	187
ENSMUSG00000116555	MSTRG.15521	lncRNA	1.21	13.47	0.06	-0.14	0.18	0.13	0.04	4641	667	419	384
ENSMUSG00000026811	ENSRNOG00000046984	protein_coding	22.39	91.29	0.06	-0.07	0.47	0.17	0.95	3183	3921	3059	2828
ENSMUSG00000026669	ENSRNOG00000017981	protein_coding	12.55	112.88	0.46	0.32	0.36	0.07	0.83	5664	5319	4710	4003
ENSMUSG00000034981	ENSRNOG00000002579	protein_coding	9.4	63.58	0.28	0.13	0.22	0.14	0.95	5068	4895	4693	4143
ENSMUSG00000035342	ENSRNOG00000014969	protein_coding	14.48	32.87	0.11	-0.03	0.47	0.67	0.93	7373	4783	3294	3076
ENSMUSG00000023926	ENSRNOG00000050121	protein_coding	24.84	358.82	0.01	-0.11	0.37	0.06	0.98	2339	2536	2091	1869
ENSMUSG00000027610	ENSRNOG00000018964	protein_coding	74.37	487.65	0.14	0.06	0.59	0.29	0.78	2927	2637	2519	2315
ENSMUSG00000001493	ENSRNOG00000020803	protein_coding	2.77	14.95	0.34	0.15	0.38	0.84	0.69	2373	2223	1894	1708
ENSMUSG00000032093	ENSRNOG00000016069	protein_coding	0.67	3.08	0.23	0.02	0.27	0.22	0.92	1462	1744	1215	1075
ENSMUSG00000024735	ENSRNOG00000020897	protein_coding	113.17	233.62	0.03	-0.04	0.31	0.23	0.96	6218	2171	2152	2084
ENSMUSG00000024764	ENSRNOG00000021179	protein_coding	16.23	36.02	0.07	-0.06	0.34	0.03	0.94	3498	3183	3147	2905
ENSMUSG00000029528	ENSRNOG00000001149	protein_coding	26.57	66.4	0.06	-0.06	0.51	0.33	0.86	5081	6289	4627	4156
ENSMUSG00000033940	ENSRNOG00000010184	protein_coding	99.18	181.73	0.05	-0.02	0.54	0.15	1	1095	1102	1075	1017
ENSMUSG00000019432	ENSRNOG00000000841	protein_coding	139.49	439.94	0.05	-0.02	0.83	0	0.95	2982	1700	1679	1614
ENSMUSG00000014351	ENSRNOG00000006306	protein_coding	0.55	5.44	0.74	0.53	0.47	0.3	0.7	687	748	593	557
ENSMUSG00000030351	ENSRNOG00000054360	protein_coding	2.78	26.1	0.16	-0.02	0.12	0.02	0.92	5188	5532	3715	3206
ENSMUSG00000048481	ENSRNOG00000014132	protein_coding	5.3	21.53	0.29	0.12	0.67	0	0.83	2652	4424	2161	2074
ENSMUSG00000026368	ENSRNOG00000012613	protein_coding	56.4	353.53	0.2	0.11	0.48	0.22	0.91	2519	2352	2347	2133
ENSMUSG00000030512	ENSRNOG00000011932	protein_coding	48.8	201.65	0.06	-0.04	0.6	0.18	0.88	1471	1270	1233	1136
ENSMUSG00000057069	ENSRNOG00000002609	protein_coding	24.09	125.55	0.16	0.04	0.41	0	0.94	6495	6064	4461	4055
ENSMUSG00000020719	ENSRNOG00000030680	protein_coding	389.81	1175.16	0.04	0.01	0.73	0.83	0.9	3914	2380	2380	2331
ENSMUSG00000023176	ENSRNOG00000024384	protein_coding	28.51	196.9	0.06	-0.06	0.22	0.23	0.54	4568	2631	2481	2155
ENSMUSG00000032298	ENSRNOG00000018577	protein_coding	4.77	15.77	0.09	-0.08	0.37	0.08	0.87	2204	2031	1831	1671
ENSMUSG00000025991	ENSRNOG00000013704	protein_coding	357.63	2579.66	0.2	0.16	0.8	0.48	0.98	5583	5626	5535	5220
ENSMUSG00000025370	ENSRNOG00000033837	protein_coding	1.57	10.55	0.21	0.01	0.8	0.33	0.95	3539	3473	3456	3232
ENSMUSG00000029310	ENSRNOG00000002186	protein_coding	66.1	200.98	0.05	-0.03	0.5	0.08	0.67	2520	1925	1629	1437
ENSMUSG00000059447	ENSRNOG00000010800	protein_coding	149.13	462.99	0.12	0.06	0.72	0.16	0.88	2605	2231	2133	1976
ENSMUSG00000020561	ENSRNOG00000010750	protein_coding	8.08	23.41	0.08	-0.08	0.23	0.11	0.76	4410	6381	4229	3715
ENSMUSG00000022475	ENSRNOG00000055597	protein_coding	7.87	19.54	0.06	-0.1	0.71	0.48	0.92	5296	4654	4518	4225
ENSMUSG00000021668	ENSRNOG00000060626	protein_coding	10.82	72.63	0.04	-0.11	0.53	0.77	0.83	4389	4287	3833	3416
ENSMUSG00000074923	ENSRNOG00000007925	protein_coding	7.99	44.87	0.11	-0.04	0.63	0.44	0.94	4596	5132	4453	4156
ENSMUSG00000031781	ENSRNOG00000016234	protein_coding	41.46	109.47	0.08	-0.02	0.18	0.23	0.8	6151	6142	3986	3509
ENSMUSG00000028214	ENSRNOG00000015160	protein_coding	3.14	12.17	0.19	0.01	0.63	0.36	0.93	2104	1626	1547	1427
ENSMUSG00000037922	ENSRNOG00000032247	protein_coding	1.53	14.16	0.57	0.37	0.39	0.06	0.9	3271	4983	3244	2871
ENSMUSG00000024816	ENSRNOG00000020881	protein_coding	11.92	26.94	0.11	-0.03	0.35	0.04	0.82	4651	2920	2866	2589
ENSMUSG00000033987	ENSRNOG00000003028	protein_coding	15.51	167.71	0.04	-0.1	0.61	0.08	0.85	17356	14561	13666	12664
ENSMUSG00000027555	ENSRNOG00000021323	protein_coding	1.31	4.72	0.2	0	0.33	0.06	1	2299	2300	1975	1787
ENSMUSG00000050188	ENSRNOG00000025716	protein_coding	21.04	46.04	0.09	-0.04	0.29	0.1	0.32	1297	2147	1100	1019
ENSMUSG00000028609	ENSRNOG00000012778	protein_coding	92.26	256.35	0.06	-0.02	0.83	0.06	0.99	692	789	670	627
ENSMUSG00000062168	ENSRNOG00000027331	protein_coding	6.93	76.21	0.02	-0.14	0.52	0.54	0.89	3050	2501	2484	2153
ENSMUSG00000026798	ENSRNOG00000026691	protein_coding	13.25	51.04	0.09	-0.05	0.33	0	0.99	1991	3897	1941	1717
ENSMUSG00000032565	ENSRNOG00000012962	protein_coding	8.26	18.5	0.07	-0.08	0.17	0.06	0.59	2804	1665	1631	1425
ENSMUSG00000028136	ENSRNOG00000020893	protein_coding	22.77	46.74	0.06	-0.07	0.5	0.33	0.96	6428	6188	6071	5567
ENSMUSG00000040541	ENSRNOG00000054439	protein_coding	9.57	123.3	0.02	-0.13	0.14	0.23	0.57	1225	1984	992	888
ENSMUSG00000061436	ENSRNOG00000007034	protein_coding	14.44	45.93	0.14	0	0.43	0.2	0.91	14791	13430	12926	11741
ENSMUSG00000024558	ENSRNOG00000015401	protein_coding	6.06	36.33	0.15	-0.01	0.37	0.31	0.58	6721	6127	5838	5325
ENSMUSG00000058546	ENSRNOG00000023344	protein_coding	1274.5	4039.8	0.08	0.09	0.82	0.33	0.99	560	564	556	527
ENSMUSG00000060499	ENSRNOG00000032720	protein_coding	26.73	309.89	0.31	0.19	0.52	0.03	NA	1023	642	642	610
ENSMUSG00000020814	ENSRNOG00000042915	protein_coding	14.29	110.33	0.33	0.19	0.21	0.17	0.65	4639	2065	1896	1653
ENSMUSG00000045534	ENSRNOG00000019719	protein_coding	0.6	3.38	0.25	0.04	0.64	0.3	NA	2862	1809	1809	1700
ENSMUSG00000027430	ENSRNOG00000008746	protein_coding	34.69	115.6	0.12	0.01	0.48	0.06	0.78	1707	1291	1273	1194
ENSMUSG00000022790	ENSRNOG00000001525	protein_coding	21.16	69.01	0.14	0.01	0.47	0.27	0.63	4457	4353	3538	3180
ENSMUSG00000026579	ENSRNOG00000057855	protein_coding	45.11	319.47	0.09	-0.01	0.48	0.11	0.87	8456	7642	6979	6124
ENSMUSG00000000605	ENSRNOG00000003533	protein_coding	25.11	69.71	0.16	0.05	0.45	0	0.83	7651	6558	4213	3871
ENSMUSG00000026895	ENSRNOG00000005668	protein_coding	198.37	634.36	0.11	0.05	0.72	0.46	0.9	890	1015	806	748
ENSMUSG00000050100	ENSRNOG00000020638	protein_coding	1.3	18.24	0.36	0.16	0.38	0.28	0.99	3216	3012	1577	1477
ENSMUSG00000027959	ENSRNOG00000015211	protein_coding	9.73	71.84	0.29	0.14	0.61	0.11	0.97	5008	4660	4119	3659
ENSMUSG00000030683	ENSRNOG00000027098	protein_coding	21.27	137.3	0.06	-0.07	0.73	0.91	0.94	4908	4207	3951	3750
ENSMUSG00000039509	ENSRNOG00000017919	protein_coding	16.52	49.45	0.05	-0.08	0.52	0.27	0.96	5977	3867	3730	3468
ENSMUSG00000026831	ENSRNOG00000010152	protein_coding	9.04	77.92	0.05	-0.1	0.21	0.26	0.52	1087	939	780	690
ENSMUSG00000038569	ENSRNOG00000021480	protein_coding	12.01	133.96	0.14	0	0.44	0.14	0.84	3141	3481	1778	1582
ENSMUSG00000052949	ENSRNOG00000049862	protein_coding	22.59	109.41	0.12	0	0.35	0.3	0.94	6481	5158	4360	3891
ENSMUSG00000002033	ENSRNOG00000015945	protein_coding	1.28	7.47	0.25	0.06	0.39	0.14	0.9	1023	747	622	549
ENSMUSG00000040767	ENSRNOG00000020626	protein_coding	40.94	203.53	0.24	0.14	0.49	0.31	0.88	843	1314	764	704
ENSMUSG00000022763	ENSRNOG00000037957	protein_coding	4.23	20.52	0.19	0.02	0.42	0.21	0.94	4927	3993	2474	2339
ENSMUSG00000044030	ENSRNOG00000014252	protein_coding	14.6	25.06	0.03	-0.1	0.82	0.18	0.99	2751	2702	2691	2589
ENSMUSG00000026204	ENSRNOG00000019587	protein_coding	28.54	194.41	0.19	0.07	0.61	0.37	0.91	4588	3921	3811	3553
ENSMUSG00000039148	ENSRNOG00000020475	protein_coding	32.9	65.78	0.05	-0.06	0.39	0	0.85	5795	6803	4932	4351
ENSMUSG00000031539	ENSRNOG00000018650	protein_coding	13.06	67.15	0.18	0.04	0.33	0.14	0.7	4781	13350	3925	3484
ENSMUSG00000033510	ENSRNOG00000015503	protein_coding	5.92	32.15	0.11	-0.05	0.64	0.16	0.93	4998	8014	4809	4580
ENSMUSG00000035686	ENSRNOG00000012404	protein_coding	232.62	3184.17	0.16	0.12	0.32	0.04	0.98	1277	1232	1041	922
ENSMUSG00000041986	ENSRNOG00000009054	protein_coding	28.07	195.53	0.1	-0.02	0.73	0.22	0.88	2835	2471	2420	2233
ENSMUSG00000055850	ENSRNOG00000012035	protein_coding	107.65	377.98	0.14	0.07	0.3	0.08	0.54	2498	1776	1744	1594
ENSMUSG00000032185	ENSRNOG00000031129	protein_coding	35.7	74.42	0.06	-0.04	0.53	0.75	0.9	4686	4396	3602	3404
ENSMUSG00000003721	ENSRNOG00000002478	protein_coding	51.26	429.66	0.15	0.06	0.55	0.22	0.76	3016	2893	2667	2418
ENSMUSG00000026869	ENSRNOG00000018809	protein_coding	39.45	101.87	0.07	-0.03	0.38	0.13	0.94	4706	2798	2082	1908
ENSMUSG00000032850	ENSRNOG00000001124	protein_coding	6.61	30.14	0.07	-0.09	0.3	0.2	0.75	5295	4195	4035	3588
ENSMUSG00000027702	ENSRNOG00000027935	protein_coding	26.53	293.48	0.02	-0.1	0.55	0.69	0.9	1891	3612	1869	1681
ENSMUSG00000030789	ENSRNOG00000036703	protein_coding	1.2	15.13	0.46	0.26	0.39	0.09	0.81	4461	4805	4025	3588
ENSMUSG00000027540	ENSRNOG00000010574	protein_coding	18.99	42.59	0.07	-0.06	0.47	0.36	0.88	4337	9934	3996	3503
ENSMUSG00000028649	ENSRNOG00000016047	protein_coding	34.72	72.73	0.07	-0.04	0.8	0.98	0.98	31362	33037	29012	27142
ENSMUSG00000021217	ENSRNOG00000013938	protein_coding	4.75	23.52	0.06	-0.11	0.81	1	0.67	5948	5536	5294	5021
ENSMUSG00000002326	ENSRNOG00000020216	protein_coding	19.11	27.56	0.06	-0.07	0.54	0.33	0.91	2576	8360	1974	1798
ENSMUSG00000010080	ENSRNOG00000003284	protein_coding	3.74	31.8	0.19	0.02	0.46	0.47	0.98	4285	3495	3478	3211
ENSMUSG00000031827	ENSRNOG00000016257	protein_coding	64.31	159.68	0.08	-0.01	0.4	0.07	0.66	2204	1704	1559	1436
ENSMUSG00000047412	ENSRNOG00000005578	protein_coding	13.56	63.59	0.14	0	0.48	0.94	0.99	9081	9038	8555	7846
ENSMUSG00000044952	ENSRNOG00000024793	protein_coding	3.37	8.47	0.09	-0.09	0.37	0.44	0.41	3124	5606	3076	2720
ENSMUSG00000053333	ENSRNOG00000018931	protein_coding	16.53	38.3	0.05	-0.08	0.52	0.53	0.85	5175	7700	3446	3123
ENSMUSG00000031506	ENSRNOG00000005807	protein_coding	2.31	22.39	0.05	-0.14	0.29	0.65	0.89	3764	5381	2998	2708
ENSMUSG00000040420	ENSRNOG00000010535	protein_coding	2.22	14.91	0.14	-0.05	0.61	0.6	0.93	5351	4832	4599	4294
ENSMUSG00000008932	ENSRNOG00000011644	protein_coding	0.22	1.69	0.06	-0.16	0.51	0.06	0.95	3230	2824	2763	2544
ENSMUSG00000021458	ENSRNOG00000017505	protein_coding	9.76	32.45	0.19	0.04	0.33	0.79	0.89	7000	2748	2615	2441
ENSMUSG00000038528	ENSRNOG00000000590	protein_coding	36.6	467.32	0.33	0.23	0.21	0.04	0.57	6027	2692	2456	2191
ENSMUSG00000039100	ENSRNOG00000011066	protein_coding	45.69	90.93	0.09	-0.01	0.65	0.37	0.95	6403	7990	6183	5809
ENSMUSG00000057440	ENSRNOG00000018760	protein_coding	3.17	6.48	0.16	-0.02	0.42	0.13	0.97	4979	2479	2119	1976
ENSMUSG00000020677	ENSRNOG00000002612	protein_coding	13.04	20.78	0.05	-0.08	0.52	0.01	0.96	3943	3108	3085	2816
ENSMUSG00000021301	ENSRNOG00000016046	protein_coding	7.66	42.61	0.13	-0.03	0.54	0.58	0.97	11228	10062	9650	8941
ENSMUSG00000005615	ENSRNOG00000001762	protein_coding	26.81	86.16	0.05	-0.06	0.41	0.33	0.9	5021	7309	4858	4455
ENSMUSG00000027360	ENSRNOG00000010262	protein_coding	58.42	1782.58	0.85	0.76	0.58	0.17	0.86	2884	3136	2324	2128
ENSMUSG00000029659	ENSRNOG00000000906	protein_coding	2.65	21.22	0.3	0.12	0.29	0.13	0.86	3659	2221	2185	1934
ENSMUSG00000029012	ENSRNOG00000011519	protein_coding	20.4	53.61	0.1	-0.02	0.8	0.05	0.96	2220	5228	2101	1949
ENSMUSG00000013158	ENSRNOG00000017867	protein_coding	6	65.33	0.05	-0.11	0.39	0.04	0.79	1492	1556	1349	1239
ENSMUSG00000048329	ENSRNOG00000037712	protein_coding	0.86	7.25	0.23	0.03	0.48	0.02	NA	2060	2094	2057	1872
ENSMUSG00000040123	ENSRNOG00000029220	protein_coding	14.15	44.47	0.09	-0.05	0.27	0.2	0.55	7975	5916	4937	4353
ENSMUSG00000039903	ENSRNOG00000002072	protein_coding	3.12	35.91	0.42	0.24	0.39	0.53	0.69	3508	2233	1935	1789
ENSMUSG00000028945	ENSRNOG00000050578	protein_coding	105.41	168.42	0.03	-0.04	0.54	0.13	0.86	2255	1488	1383	1304
ENSMUSG00000038195	ENSRNOG00000003784	protein_coding	6.93	44.09	0.18	0.02	0.47	0.23	0.92	1560	1101	1101	1012
ENSMUSG00000040506	ENSRNOG00000017422	protein_coding	16.73	25.58	0.04	-0.09	0.74	0.2	1	6330	8469	6118	5854
ENSMUSG00000070527	ENSRNOG00000010172	protein_coding	1.73	10.41	0.12	-0.08	0.32	0.05	NA	2547	1587	1587	1505
ENSMUSG00000049086	ENSRNOG00000042556	protein_coding	21.28	70.03	0.11	-0.02	0.66	0	NA	983	760	731	703
ENSMUSG00000043068	ENSRNOG00000019022	protein_coding	4.47	50.28	0.27	0.1	0.48	0.11	0.66	1500	2585	1301	1151
ENSMUSG00000054659	ENSRNOG00000007755	protein_coding	3.56	14.79	0.17	0	0.27	0.3	0.93	5678	6387	5219	4442
ENSMUSG00000072620	ENSRNOG00000037113	protein_coding	6.12	29.03	0.26	0.1	0.07	0.05	0.02	1664	1772	1336	1179
ENSMUSG00000020051	ENSRNOG00000004302	protein_coding	386.34	1959.94	0.11	0.08	0.59	0.63	0.93	2201	2568	2032	1898
ENSMUSG00000031618	ENSRNOG00000034007	protein_coding	5.27	19.03	0.14	-0.03	0.74	0.79	0.84	6567	5421	5369	5039
ENSMUSG00000006586	ENSRNOG00000005673	protein_coding	6.56	43.95	0.14	-0.02	0.91	0.73	1	6912	7667	6727	6526
ENSMUSG00000003531	ENSRNOG00000001880	protein_coding	49.94	196.85	0.13	0.03	0.19	0.32	0.6	4911	4463	2020	1790
ENSMUSG00000020921	ENSRNOG00000054581	protein_coding	9.76	17.99	0.07	-0.08	0.82	0.05	0.87	1638	1735	1577	1469
ENSMUSG00000020436	ENSRNOG00000003241	protein_coding	21.67	122.81	0.07	-0.05	0.44	0.74	0.94	5784	5021	4030	3710
ENSMUSG00000020409	ENSRNOG00000003822	protein_coding	30.32	88.94	0.07	-0.04	0.5	0.14	0.86	3879	4237	2646	2425
ENSMUSG00000037098	ENSRNOG00000032152	protein_coding	30.92	178.49	0.19	0.08	0.35	0.2	0.87	5925	5539	3487	3268
ENSMUSG00000028480	ENSRNOG00000014838	protein_coding	14.54	80.38	0.37	0.23	0.39	0.22	0.89	2470	2274	1272	1145
ENSMUSG00000051335	ENSRNOG00000014007	protein_coding	6.41	33.34	0.16	0	0.23	0	0.75	7208	8627	6648	5906
ENSMUSG00000058135	ENSRNOG00000029726	protein_coding	874.19	7102.82	0.11	0.11	0.24	0.06	0.72	1708	1216	1114	986
ENSMUSG00000025967	ENSRNOG00000024186	protein_coding	562.31	1935.95	0.09	0.07	0.4	0	0.81	1970	1205	1089	985
ENSMUSG00000035941	ENSRNOG00000027728	protein_coding	28.43	123.95	0.11	0	0.78	0	0.97	5650	6472	5592	5101
ENSMUSG00000038742	ENSRNOG00000020603	protein_coding	7.64	45.01	0.15	-0.01	0.49	0.34	0.89	2571	1601	1548	1423
ENSMUSG00000027667	ENSRNOG00000043053	protein_coding	20.28	56.11	0.06	-0.07	0.53	0.15	0.72	3315	9717	1909	1762
ENSMUSG00000031879	ENSRNOG00000011865	protein_coding	41.56	73.23	0.08	-0.03	0.61	0.07	0.89	1106	850	837	773
ENSMUSG00000023393	ENSRNOG00000010275	protein_coding	4.31	36.12	0.28	0.11	0.4	0.01	0.86	2275	2276	2185	2007
ENSMUSG00000069045	ENSRNOG00000057231	protein_coding	19.09	45.15	0.06	-0.07	0.9	0.05	0.81	4655	4343	4253	3976
ENSMUSG00000030621	ENSRNOG00000017311	protein_coding	12.03	39.24	0.18	0.04	0.41	0.15	0.88	5266	2667	2303	2136
ENSMUSG00000029538	ENSRNOG00000001163	protein_coding	51.49	116.36	0.08	-0.02	0.77	0.19	0.86	1610	2600	1487	1319
ENSMUSG00000010760	ENSRNOG00000020614	protein_coding	4.74	37.83	0.26	0.09	0.45	0.05	0.07	899	1188	816	740
ENSMUSG00000031072	ENSRNOG00000020903	protein_coding	10.2	29.36	0.15	0	0.17	0.02	0.74	5335	2860	2174	1920
ENSMUSG00000020523	ENSRNOG00000002423	protein_coding	24.55	43.72	0.09	-0.03	0.49	0.02	0.89	3004	2785	2453	2131
ENSMUSG00000029096	ENSRNOG00000008182	protein_coding	15.56	184.01	0.13	0	0.35	0.17	0.79	3878	2563	2561	2326
ENSMUSG00000037762	ENSRNOG00000049063	protein_coding	11.03	89.85	0.22	0.07	0.57	0.41	0.89	4019	4183	2907	2577
ENSMUSG00000060445	ENSRNOG00000061690	protein_coding	14.9	121.28	0.05	-0.09	0.46	0	0.9	6880	5026	4976	4632
ENSMUSG00000005161	ENSRNOG00000003520	protein_coding	568.35	4205.19	0.09	0.07	0.38	0.09	0.72	2226	1918	1453	1321
ENSMUSG00000048521	ENSRNOG00000006319	protein_coding	0.32	1.97	0.07	-0.15	0.34	0.05	0.5	1931	1056	1055	974
ENSMUSG00000093930	ENSRNOG00000016552	protein_coding	190.81	616.96	0.16	0.11	0.65	0.14	0.87	4422	4077	3673	3370
ENSMUSG00000002058	ENSRNOG00000011060	protein_coding	31.79	113.72	0.14	0.03	0.5	0.29	0.74	2015	2489	1539	1442
ENSMUSG00000035649	ENSRNOG00000013078	protein_coding	12.59	34.01	0.09	-0.05	0.37	0.2	0.66	10318	12069	7696	6840
ENSMUSG00000021134	ENSRNOG00000005513	protein_coding	150.29	419.49	0.08	0.02	0.93	0.27	0.99	2885	2413	2392	2340
ENSMUSG00000033350	ENSRNOG00000047734	protein_coding	10.93	58.03	0.13	-0.02	0.43	0	1	8601	6305	6096	5599
ENSMUSG00000023274	ENSRNOG00000016294	protein_coding	2.97	15.3	0.19	0.01	0.14	0.19	0.77	3108	1749	1739	1492
ENSMUSG00000022708	ENSRNOG00000056716	protein_coding	5.85	20.32	0.09	-0.08	0.54	0.98	0.8	27847	24441	23394	21033
ENSMUSG00000001847	ENSRNOG00000001068	protein_coding	178.17	281.17	0.03	-0.03	0.64	0.22	0.71	4559	3468	2417	2230
ENSMUSG00000010936	ENSRNOG00000017219	protein_coding	19.51	45.11	0.08	-0.04	0.67	0.2	0.98	3346	8088	3328	3143
ENSMUSG00000030278	ENSRNOG00000009153	protein_coding	11.18	91.53	0.4	0.26	0.31	0.2	0.81	1856	2535	1594	1418
ENSMUSG00000062393	ENSRNOG00000039323	protein_coding	0.36	2.21	0.38	0.16	0.64	0.06	0.98	7158	7004	6731	6211
ENSMUSG00000027400	ENSRNOG00000026036	protein_coding	5.02	47.36	0.3	0.13	0.38	0.7	0.59	2426	2465	2341	2105
ENSMUSG00000028683	ENSRNOG00000018375	protein_coding	15.58	41.4	0.08	-0.05	0.38	0.26	0.92	4269	3159	1830	1664
ENSMUSG00000034993	ENSRNOG00000020684	protein_coding	45.09	140.48	0.16	0.06	0.53	0.11	0.85	2826	4781	2602	2419
ENSMUSG00000023919	ENSRNOG00000056226	protein_coding	15.74	73.31	0.14	0.01	0.22	0.11	0.82	4926	1737	1441	1238
ENSMUSG00000024393	ENSRNOG00000000852	protein_coding	84.39	197.25	0.1	0.02	0.86	0.63	0.97	7504	7173	7102	6772
ENSMUSG00000036067	ENSRNOG00000005900	protein_coding	1.61	9.01	0.17	-0.02	0.44	0.13	0.98	2651	2698	2090	1933
ENSMUSG00000040296	ENSRNOG00000006384	protein_coding	14.17	110.24	0.18	0.04	0.51	0.03	0.81	4045	2586	2215	1998
ENSMUSG00000029338	ENSRNOG00000000081	protein_coding	11.51	49.29	0.17	0.03	0.51	0.19	0.93	6921	6158	5207	4704
ENSMUSG00000035629	ENSRNOG00000059880	protein_coding	21.54	107.91	0.08	-0.05	0.55	0.45	0.99	5921	6670	5427	4895
ENSMUSG00000072980	ENSRNOG00000057458	protein_coding	6.31	28.72	0.12	-0.05	0.31	0	0.66	2544	2618	1299	1169
ENSMUSG00000021509	ENSRNOG00000012040	protein_coding	5.9	39.77	0.13	-0.03	0.2	0.16	0.78	4360	3170	3017	2602
ENSMUSG00000053868	ENSRNOG00000038917	protein_coding	86.92	814.39	0.01	-0.07	0.28	0.24	0.16	626	763	609	531
ENSMUSG00000022454	ENSRNOG00000006235	protein_coding	57.8	301.96	0.08	-0.01	0.82	0.17	0.94	4076	4087	3259	3008
ENSMUSG00000024667	ENSRNOG00000020692	protein_coding	12.56	30.81	0.09	-0.05	0.4	0.11	0.66	1661	1856	1151	1063
ENSMUSG00000024095	ENSRNOG00000006929	protein_coding	41.02	100.17	0.04	-0.06	0.71	0	0.88	4451	3606	3367	3177
ENSMUSG00000027386	ENSRNOG00000017550	protein_coding	1.46	6.61	0.3	0.11	0.39	0.24	0.86	3228	4467	2780	2521
ENSMUSG00000010841	ENSRNOG00000036796	protein_coding	32.51	276.53	0	-0.11	0.47	0.32	0.81	1240	1323	1001	911
ENSMUSG00000028633	ENSRNOG00000009963	protein_coding	26.67	73.15	0.06	-0.05	0.56	0.41	0.89	3540	3243	2709	2551
ENSMUSG00000062444	ENSRNOG00000019249	protein_coding	12.69	64.55	0.07	-0.07	0.54	0.01	0.98	5704	4594	3571	3379
ENSMUSG00000038141	ENSRNOG00000018158	protein_coding	13.62	38.17	0.08	-0.06	0.31	0.16	0.79	7135	4879	4428	3924
ENSMUSG00000040374	ENSRNOG00000008748	protein_coding	27.19	96.97	0.09	-0.03	0.43	0.01	0.28	2270	4994	2069	1804
ENSMUSG00000013622	ENSRNOG00000006326	protein_coding	70.33	233.31	0.08	-0.01	0.46	0.1	0.79	1367	1086	1016	923
ENSMUSG00000036572	ENSRNOG00000039994	protein_coding	19.41	38.68	0.05	-0.08	0.47	0.28	0.95	5067	6672	2350	2235
ENSMUSG00000052837	ENSRNOG00000042838	protein_coding	13.14	43.1	0.16	0.02	0.87	0.45	NA	1809	1783	1783	1728
ENSMUSG00000024944	ENSRNOG00000021010	protein_coding	32.94	93.56	0.09	-0.02	0.18	0	0.77	3571	3453	3152	2759
ENSMUSG00000022455	ENSRNOG00000008038	protein_coding	8.7	107.22	0.03	-0.13	0.25	0.26	0.9	1413	5293	1380	1232
ENSMUSG00000047205	ENSRNOG00000024945	protein_coding	10.32	47.49	0.11	-0.04	0.19	0.02	0.35	4851	10608	4207	3614
ENSMUSG00000038057	ENSRNOG00000007771	protein_coding	427.39	4372.26	0.07	0.04	0.39	0.03	0.01	581	564	559	518
ENSMUSG00000031445	ENSRNOG00000019700	protein_coding	50.78	275.48	0.06	-0.03	0.21	0.09	0.55	4271	3564	3263	2778
ENSMUSG00000072294	ENSRNOG00000009145	protein_coding	9.02	23.26	0.15	0	0.51	0.89	0.76	12877	12392	10098	9180
ENSMUSG00000095139	ENSRNOG00000006908	protein_coding	4.59	43.16	0.16	-0.01	0.67	0.81	0.1	7141	3072	2976	2770
ENSMUSG00000057455	ENSRNOG00000017568	protein_coding	10.46	79.96	0.1	-0.05	0.37	0.15	0.69	3271	1901	1774	1642
ENSMUSG00000038517	ENSRNOG00000009370	protein_coding	5.59	21.12	0.08	-0.08	0.67	0.86	0.94	4641	4471	4096	3873
ENSMUSG00000030410	ENSRNOG00000014984	protein_coding	25	59.48	0.04	-0.08	0.47	0.61	1	3847	3820	2796	2623
ENSMUSG00000040367	ENSRNOG00000026196	protein_coding	5.17	47.71	0.01	-0.15	0.64	0.2	0.89	2951	3429	2902	2622
ENSMUSG00000031197	ENSRNOG00000050401	protein_coding	92.3	397.4	0.09	0.01	0.51	0.1	0.92	NA	NA	NA	NA
ENSMUSG00000006021	ENSRNOG00000001493	protein_coding	12.82	23.94	0.09	-0.05	0.61	0.13	0.98	1769	1903	1603	1503
ENSMUSG00000018634	ENSRNOG00000004900	protein_coding	2.49	10.98	0.1	-0.08	0.47	0.29	0.92	2923	5810	2394	2208
ENSMUSG00000048387	ENSRNOG00000004210	protein_coding	3.02	29	0.1	-0.08	0.63	0.29	1	2066	2188	1968	1877
ENSMUSG00000034040	ENSRNOG00000024435	protein_coding	10.32	62.14	0.09	-0.06	0.34	0.2	0.73	8815	4499	4216	3870
ENSMUSG00000047751	ENSRNOG00000050207	protein_coding	1.23	33.43	0.2	0	0.42	0.08	0.09	1227	1142	1137	1066
ENSMUSG00000075266	ENSRNOG00000042944	protein_coding	15.99	69.68	0.18	0.05	0.13	0.17	0.58	4633	1882	1576	1295
ENSMUSG00000070327	ENSRNOG00000029658	protein_coding	7.9	39.12	0.09	-0.07	0.33	0.1	0.78	17385	17569	16901	15113
ENSMUSG00000069171	ENSRNOG00000014795	protein_coding	31.52	178.5	0.12	0	0.84	0.93	0.79	6381	12408	6260	5954
ENSMUSG00000041805	ENSRNOG00000027328	protein_coding	1.51	11.92	0.1	-0.09	0.11	0.1	0.45	2794	3929	2719	2379
ENSMUSG00000073568	ENSRNOG00000025590	protein_coding	3	27.31	0.07	-0.11	0.18	0.07	0.37	2247	2207	1965	1729
ENSMUSG00000038150	ENSRNOG00000030445	protein_coding	50.06	107.13	0.08	-0.02	0.27	0.23	0.87	2286	2369	2142	2000
ENSMUSG00000050908	ENSRNOG00000025545	protein_coding	4.73	24.86	0.19	0.02	0.14	0.23	0.71	5622	5041	3635	3179
ENSMUSG00000063358	ENSRNOG00000001849	protein_coding	96.44	342.78	0.04	-0.04	0.47	0.34	0.85	6370	6240	4857	4449
ENSMUSG00000042312	ENSRNOG00000012393	protein_coding	40.65	176.13	0.29	0.19	0.32	0.22	0.42	1190	2376	904	803
ENSMUSG00000035125	ENSRNOG00000006888	protein_coding	3.38	6.7	0.12	-0.06	0.25	0.24	0.75	9206	4062	3799	3366
ENSMUSG00000032370	ENSRNOG00000018081	protein_coding	25.44	86.84	0.06	-0.06	0.79	0.12	0.99	2036	2112	1991	1851
ENSMUSG00000032612	ENSRNOG00000054863	protein_coding	42.77	115.28	0.09	-0.01	0.73	0.22	0.95	3948	4096	3580	3346
ENSMUSG00000026938	ENSRNOG00000017063	protein_coding	19.22	140.28	0.12	-0.01	0.05	0.09	0.09	1492	1538	1318	1198
ENSMUSG00000003660	ENSRNOG00000012157	protein_coding	40.7	83.97	0.05	-0.05	0.81	0.22	0.95	7517	6803	6733	6456
ENSMUSG00000058070	ENSRNOG00000043143	protein_coding	16.57	63.5	0.22	0.09	0.56	0.25	0.93	4814	3475	2940	2696
ENSMUSG00000041417	ENSRNOG00000018903	protein_coding	30.11	90.96	0.13	0.02	0.62	0.52	0.99	7786	7372	7197	6418
ENSMUSG00000006289	ENSRNOG00000009333	protein_coding	23.82	45.67	0.08	-0.04	0.29	0.18	0.86	3910	1823	1598	1359
ENSMUSG00000039771	ENSRNOG00000001430	protein_coding	73.12	159.34	0.06	-0.02	0.36	0.26	0.97	1106	728	565	525
ENSMUSG00000017756	ENSRNOG00000016372	protein_coding	13.93	40.24	0.08	-0.06	0.27	0.23	0.84	10966	6949	5243	4870
ENSMUSG00000020918	ENSRNOG00000018364	protein_coding	18.71	37.37	0.07	-0.06	0.79	0.12	0.97	3480	3354	3229	3048
ENSMUSG00000058793	ENSRNOG00000021265	protein_coding	23.91	110.78	0.05	-0.07	0.21	0.11	0.82	9167	9435	8088	6987
ENSMUSG00000055421	ENSRNOG00000038068	protein_coding	9.6	57.38	0.13	-0.02	0.84	0.8	0.67	7362	3491	3177	3062
ENSMUSG00000003435	ENSRNOG00000032034	protein_coding	80.71	264.93	0.03	-0.05	0.88	0.25	0.96	3772	4243	3714	3478
ENSMUSG00000029823	ENSRNOG00000006001	protein_coding	53.68	125.42	0.04	-0.05	0.43	0.12	0.84	9209	13873	5963	5566
ENSMUSG00000042102	ENSRNOG00000023588	protein_coding	103.02	1122.79	0.16	0.09	0.77	0.05	1	2992	4081	2975	2738
ENSMUSG00000037477	ENSRNOG00000017944	protein_coding	0.68	4.77	0.21	0	0.41	0.16	0.93	2125	5168	2037	1850
ENSMUSG00000020021	ENSRNOG00000054515	protein_coding	4.13	16.33	0.25	0.07	0.44	0.45	0.96	8457	5672	5489	4875
ENSMUSG00000003037	ENSRNOG00000014621	protein_coding	51.7	106.62	0.05	-0.05	0.31	0.29	0.99	4552	1771	1735	1630
ENSMUSG00000084845	ENSRNOG00000042211	protein_coding	5.61	41.45	0.07	-0.09	0.21	0.39	0.79	5177	1317	1159	1135
ENSMUSG00000021539	ENSRNOG00000012189	protein_coding	68.69	1077.32	0.45	0.37	0.46	0.22	0.72	919	934	803	709
ENSMUSG00000025081	ENSRNOG00000017064	protein_coding	13.59	127.94	0.06	-0.08	0.48	0.14	0.88	5867	8367	5132	4505
ENSMUSG00000042345	ENSRNOG00000001167	protein_coding	0.86	10.63	0.26	0.05	0.4	0	0.9	2960	2123	2123	1979
ENSMUSG00000032388	ENSRNOG00000015019	protein_coding	51.33	148.26	0.12	0.02	0.4	0.62	0.97	3059	2133	1776	1629
ENSMUSG00000050556	ENSRNOG00000046949	protein_coding	6.01	39.05	0.06	-0.1	0.42	0.45	0.46	11975	3337	3305	3063
ENSMUSG00000024074	ENSRNOG00000004208	protein_coding	11.44	34.35	0.09	-0.05	0.86	0.79	0.97	5995	6298	5945	5614
ENSMUSG00000046854	ENSRNOG00000048676	protein_coding	1.54	10.73	0.37	0.18	0.68	0	0.92	2115	2767	1563	1375
ENSMUSG00000026249	ENSRNOG00000015461	protein_coding	50.92	239.03	0.19	0.09	0.64	0.63	0.87	2314	2235	2024	1868
ENSMUSG00000028322	ENSRNOG00000012409	protein_coding	22.83	91.78	0.15	0.03	0.25	0.08	0.73	3825	862	662	608
ENSMUSG00000025153	ENSRNOG00000045636	protein_coding	65.07	325.35	0.1	0.01	0.45	0.27	0.82	10788	9139	9057	8238
ENSMUSG00000024947	ENSRNOG00000021054	protein_coding	21.1	33.14	0.04	-0.09	0.64	0.15	0.91	3052	3047	3003	2831
ENSMUSG00000001424	ENSRNOG00000031173	protein_coding	63.71	165.37	0.05	-0.04	0.6	0.51	0.94	5510	3877	3427	3267
ENSMUSG00000026698	ENSRNOG00000026497	protein_coding	19.98	48.54	0.09	-0.03	0.25	0.08	0.41	4250	3757	1923	1724
ENSMUSG00000016498	ENSRNOG00000016136	protein_coding	0.65	8.27	0.15	-0.06	0.24	0.08	0.86	1806	2381	1587	1402
ENSMUSG00000029106	ENSRNOG00000013039	protein_coding	97.3	215.15	0.07	0	0.43	0.32	0.79	5236	4068	3952	3742
ENSMUSG00000030762	ENSRNOG00000014652	protein_coding	55.58	403.69	0.31	0.22	0.35	0.12	0.82	1490	1527	1463	1319
ENSMUSG00000061702	ENSRNOG00000021302	protein_coding	3.79	20.79	0.27	0.09	0.27	0.24	0.54	1460	1022	941	853
ENSMUSG00000026270	ENSRNOG00000045623	protein_coding	15.19	29.64	0.15	0.01	0.34	0.14	0.73	4255	3275	2268	2139
ENSMUSG00000052572	ENSRNOG00000022635	protein_coding	22.61	136.06	0.12	-0.01	0.87	0.93	0.95	8893	11674	8125	7800
ENSMUSG00000020514	ENSRNOG00000027039	protein_coding	56.88	135.84	0.09	0	0.55	0.23	0.72	1914	2353	1298	1148
ENSMUSG00000009907	ENSRNOG00000002705	protein_coding	30.37	51.06	0.04	-0.08	0.3	0.05	0.8	7820	3265	2803	2629
ENSMUSG00000047115	ENSRNOG00000009447	protein_coding	4.47	34.2	0.12	-0.05	0.24	0.13	0.71	5659	3004	1470	1299
ENSMUSG00000006360	ENSRNOG00000027990	protein_coding	41.69	116.09	0.11	0.01	0.03	0.38	0.38	2477	463	378	358
ENSMUSG00000015889	ENSRNOG00000004494	protein_coding	38.25	92.28	0.06	-0.05	0.87	0.22	0.99	2029	2019	2019	1880
ENSMUSG00000005481	ENSRNOG00000004373	protein_coding	43.44	197.46	0.06	-0.04	0.24	0.19	0.85	5463	2768	2194	1982
ENSMUSG00000029909	ENSRNOG00000012201	protein_coding	49.46	403.86	0.04	-0.06	0.47	0.1	0.74	1123	1057	1039	980
ENSMUSG00000041801	ENSRNOG00000009068	protein_coding	12.53	54.77	0.26	0.12	0.43	0.46	0.81	1435	1423	1389	1299
ENSMUSG00000031984	ENSRNOG00000019169	protein_coding	13.53	26.46	0.07	-0.06	0.19	0.2	0.83	4320	4158	3182	2718
ENSMUSG00000004642	ENSRNOG00000037162	protein_coding	70.94	333.04	0.09	0	0.33	0	0.8	2760	1656	1614	1502
ENSMUSG00000045624	ENSRNOG00000004777	protein_coding	14.72	30.32	0.06	-0.08	0.61	0.28	0.88	3507	3783	3459	3178
ENSMUSG00000025142	ENSRNOG00000036678	protein_coding	57.87	188.5	0.07	-0.02	0.31	1	0.7	3073	3540	1762	1636
ENSMUSG00000033237	ENSRNOG00000004831	protein_coding	18.92	83.95	0.07	-0.05	0.94	0.95	0.98	8776	7141	5850	5425
ENSMUSG00000020823	ENSRNOG00000002722	protein_coding	39.44	140.51	0.16	0.05	0.41	0.34	0.89	5565	4929	4615	4263
ENSMUSG00000022235	ENSRNOG00000011260	protein_coding	97.38	484.27	0.09	0.01	0.24	0.1	0.7	2184	1886	1751	1569
ENSMUSG00000021614	ENSRNOG00000029212	protein_coding	22.46	152.8	0.16	0.03	0.47	0.91	0.86	14339	13962	11446	10456
ENSMUSG00000037185	ENSRNOG00000025994	protein_coding	1.91	13.18	0.11	-0.09	0.33	0.41	0.91	4487	3246	3015	2741
ENSMUSG00000037085	ENSRNOG00000008978	protein_coding	4.01	10.08	0.07	-0.1	0.27	0.08	NA	4454	1625	1606	1454
ENSMUSG00000020493	ENSRNOG00000006198	protein_coding	5.88	23.11	0.19	0.03	0.31	0.48	0.95	3903	4757	1737	1524
[truncated: 13,817 more rows]
